# Supplementary material for: Knockout of tusA confers cationic antimicrobial resistance via fur and omp genes in Escherichia coli
Source: J Bacteriol. 2026 Apr 22;208(5):e00103-26. doi: 10.1128/jb.00103-26 (PMC13192261; doi:10.1128/jb.00103-26)
Supplement: Table S1 — RNA-seq data for ΔtusA-k and ΔtusA-t. [file jb.00103-26-s0002.xlsx]

## Sheet: LOG2FoldChage
Table S1. RNA-seq data for ΔtusA-k and ΔtusA-t
Feature ID	log2FoldChange (∆tusA-k/BW25113)	log2FoldChange (∆tusA-t/BW25113)
aaaD	-0.0372065	-0.404805
aaaE	0.00585858	0.374797
aaeA	0.265595	-0.323664
aaeB	0.508811	-0.197267
aaeR	-0.0910459	-0.348999
aaeX	0.28133	0.0880619
aas	-0.311264	0.10232
aat	0.210598	0.162848
abgA	0.646099	0.57224
abgB	0.297688	0.49657
abgR	1.14786	1.25611
abgT	0.0322585	-0.0501074
abrB	-0.128796	-2.05974
accA	0.311323	0.583992
accB	0.654539	1.09425
accC	1.0253	1.26353
accD	0.331076	0.700065
aceA	-1.54146	1.12294
aceB	-0.462634	1.05206
aceE	1.49855	1.3097
aceF	1.15731	1.45749
aceK	-1.26974	0.794555
ackA	0.00839876	-0.423786
acnA	-1.76845	0.509861
acnB	-1.25926	0.411831
acpH	-0.42654	0.23977
acpP	0.561348	0.248168
acpS	-0.191289	-0.44723
acpT	-0.45655	0.152347
acrA	0.41774	0.646415
acrB	1.17894	0.607156
acrD	0.622732	0.619453
acrE	0.907451	-0.0116823
acrF	0.0347944	-0.157697
acrR	0.498862	0.0529426
acrS	0.0974702	0.807781
acrZ	0.660281	1.19705
acs	-2.53047	3.80951
actP	-1.75241	2.24746
acuI	-1.69229	-1.15721
ada	-0.121778	-0.128357
add	-0.0782571	-1.20545
ade	-0.0139106	-0.02891
adhE	-1.33693	-3.58179
adhP	-1.09934	-0.0196696
adiA	-0.0627156	-0.429217
adiC	-1.48368	-2.49305
adiY	-1.91104	-3.92158
adk	0.526076	1.45708
aegA	-0.888094	-1.05035
aer	3.00312	-0.0947804
aes	-0.540384	-0.703811
afuB	0.558107	0.87202
afuC	0.407595	0.449861
agaA	-0.693769	0.970778
agaB	0.888697	1.98883
agaC	0.117946	1.25987
agaD	-0.143297	0.679761
agaI	0.300671	0.703785
agaR	0.871089	0.0364495
agaS	0.332464	1.01584
agaV	-0.474084	0.905929
agaW	-0.668535	0.498458
agp	-1.26199	-1.10075
agrA		NA
agrB		NA
ahpC	-0.632254	-0.34304
ahpF	-0.0146869	0.0795339
ahr	-3.17855	-1.7614
aidB	-2.22459	-1.81598
ais	0.932986	0.3018
alaA	0.156692	0.293296
alaC	-0.0901587	-0.761954
alaE	0.583177	-1.28735
alaS	0.426236	0.730233
alaT		NA
alaU		NA
alaV		NA
alaW	3.90233	-0.438542
alaX	1.54576	-1.52854
aldA	0.734307	2.72969
aldB	-3.45603	-1.85164
alkA	-0.403221	-1.19856
alkB	-0.149725	-0.231354
allA	0.736045	-0.176058
allB	0.216092	0.0198182
allC	0.0230827	-0.262869
allD	-0.696131	-0.148592
allE	-0.114128	-0.199862
allR	0.259181	-0.191984
allS	0.319015	-0.911899
alpA	0.85885	0.215193
alr	0.468624	0.905698
alsA	-0.774189	1.08498
alsB	-1.06918	0.782749
alsC	-1.2318	0.397689
alsE	-1.67245	-0.347972
alsK	-0.989315	-0.511084
alsR	0.115218	1.14195
alx	0.448675	0.78966
amiA	0.250429	0.540927
amiB	-0.362321	0.367719
amiC	0.496677	0.891747
amiD	-0.497753	-0.830689
amn	-0.634916	-0.836894
ampC	-0.939762	0.612986
ampD	-0.583957	-1.04108
ampE	-0.812947	-1.09504
ampG	0.02278	1.00062
ampH	-0.28732	0.588799
amtB	0.163137	-0.0899995
amyA	-1.3734	-1.70019
anmK	-0.30679	-0.387879
ansA	0.243618	1.26303
ansB	-1.68502	-4.06636
ansP	0.579515	-0.0181345
apaG	-0.675664	-0.544404
apaH	-0.629914	-0.337675
apbE	0.807023	1.07588
aphA	-1.15954	-1.67059
appA	-0.386335	-0.634648
appY	-1.74448	-1.91422
apt	0.196546	2.36751
aqpZ	-0.376114	-0.32914
araC	-0.0373881	-0.318711
araD	-0.56446	-0.00653739
araE	0.000814101	-0.253207
araF	-1.61129	-0.764062
araG	-1.5124	-0.857393
araH	-1.1012	-0.559125
araJ	0.379413	-0.522924
arcA	-0.289691	0.00987197
arcB	-0.707708	-1.68181
arcZ	-1.32545	-1.49811
arfA	-0.430298	1.42442
arfB	-0.675424	-0.349744
argA	0.301982	0.376636
argB	-1.14964	-0.408388
argC	-0.486722	-0.478889
argD	-0.129575	0.585699
argE	-1.1047	-1.1838
argF	-0.352194	0.0766536
argG	-0.556583	0.294439
argH	-1.09423	-0.127416
argI	0.04338	-0.854065
argK	-0.154244	-0.261325
argO	-0.566059	-1.10051
argP	0.205325	-0.592413
argQ		NA
argR	0.361222	0.537834
argS	0.39971	1.55656
argT	1.10838	2.02245
argU		NA
argV	0.164705	0.461711
argW		NA
argX	1.61907	NA
argY	1.71957	-0.0509373
argZ	-2.31439	-4.32588
ariR	-1.10484	1.28554
arnA	-0.196695	0.211272
arnB	-0.505223	-0.0850737
arnC	-0.41215	0.120971
arnD	-0.0212043	-0.291236
arnE	0.294789	-0.0579262
arnF	1.11515	0.553425
arnT	-0.313054	-0.760207
aroA	-0.376241	-0.0779059
aroB	0.318159	1.00872
aroC	0.0888085	0.236663
aroD	-0.0712113	-0.225201
aroE	0.581211	2.2587
aroF	-0.593378	-0.095286
aroG	0.587339	0.0773932
aroH	0.863837	1.46836
aroK	0.328906	1.36878
aroL	0.372029	0.388511
aroM	0.0290493	2.398
aroP	0.0191488	0.240805
arpA	-1.20352	0.0347696
arpB	0.695268	-0.171263
arrS		-1.52854
arsB	0.886845	0.409299
arsC	0.246195	-0.0959264
arsR	0.878828	0.728026
artI	-1.65351	-0.793163
artJ	-0.683181	0.437571
artM	-1.58913	-0.12211
artP	-1.37781	-0.276531
artQ	-1.45349	-0.375633
ascB	-0.340945	-0.0665487
ascF	0.131624	-0.0120255
ascG	-0.298752	0.0538086
asd	-0.602295	-0.852427
aslA	-0.4737	-0.345194
aslB	-0.21131	0.460535
asmA	-0.049723	-0.0432876
asnA	-0.215911	-1.72729
asnB	-0.0956254	-0.589819
asnC	0.712679	0.367078
asnS	0.442143	1.0021
asnT		NA
asnU		NA
asnV		NA
asnW		NA
aspA	-1.00016	-2.24141
aspC	0.0327489	-0.165798
aspS	0.420941	0.860071
aspT		NA
aspU		NA
aspV		NA
asr	-0.925672	-0.566194
astA	-2.50255	1.53956
astB	-2.45948	0.413447
astC	-2.37109	1.77463
astD	-1.89118	0.60109
astE	-3.00488	0.851518
atoA	-0.443989	0.316827
atoB	0.00809246	-0.278562
atoC	-0.966252	-0.948917
atoD	0.895734	0.686554
atoE	0.0879999	-0.478557
atoS	-0.164058	-0.718795
atpA	1.31339	0.896075
atpB	0.676267	1.07937
atpC	1.55583	0.281495
atpD	1.44305	0.342047
atpE	1.006	1.06544
atpF	1.02812	1.05898
atpG	1.46846	0.462518
atpH	1.04892	0.972351
atpI	0.190225	0.616906
avtA	0.536484	1.01866
azoR	0.1868	0.13938
azuC		NA
bacA	0.0520226	0.404205
baeR	0.205769	-0.550355
baeS	-0.127753	-0.215521
bamA	0.390565	0.537277
bamB	0.0717482	0.593758
bamC	-0.102335	0.124434
bamD	-0.0475989	0.265064
bamE	0.303967	0.0760898
barA	-0.256395	-0.558653
basR	-0.801927	-0.964838
basS	-1.07752	-0.930217
bax	-0.0360977	0.105787
bcp	-0.339335	-0.546791
bcr	0.610537	1.04839
bcsA	0.0591273	0.0697401
bcsB	-0.0240542	-0.21115
bcsC	-0.618022	-0.524025
bcsE	-1.15388	-1.46864
bcsF	-1.51447	-1.31562
bcsG	-1.57187	-0.84188
bcsQ	-0.634827	0.210366
bcsZ	-0.0252766	-0.351268
bdcA	-0.0283883	0.0208238
bdcR	-0.359516	0.114697
bdm	0.503164	0.430991
beeE	0.552475	-1.51168
bepA	-0.101779	-0.163851
betA	1.61341	1.2083
betB	2.29328	1.36243
betI	2.7141	1.52621
betT	1.92117	1.75469
bfd	-0.378478	1.8341
bfr	-2.68805	-1.82626
bglA	-0.208128	-0.665656
bglB	0.51453	0.403492
bglF	0.498479	0.509641
bglG	-0.0206008	-0.00389324
bglH	0.901684	0.602313
bglJ	0.54057	1.06732
bglX	0.216953	0.326034
bhsA	0.720973	-0.211261
bioA	0.835795	0.670168
bioB	0.774211	0.458588
bioC	0.934066	0.869555
bioD	0.726936	0.606587
bioF	0.846779	1.05245
bioH	0.0782604	-0.438723
birA	-0.34949	0.194175
bisC	-0.139917	-0.161006
blc	-3.15364	-3.09038
blr	1.13532	1.06205
bluF	0.826415	1.46799
bluR	0.52964	-0.774013
bolA	-1.79828	-1.0463
borD	-1.48722	1.40359
brnQ	-0.804672	-0.463917
bsmA	-2.61018	-2.50138
bssR	1.18639	-1.19509
bssS	-1.29586	-1.902
btuB	0.163168	0.32606
btuC	-0.106332	-0.150039
btuD	-0.363535	-0.132082
btuE	-0.729266	-0.235622
btuF	-0.507864	-0.765758
btuR	0.0184049	0.0882313
cadA	-4.97523	-7.36882
cadB	-7.51466	-8.28797
cadC	-0.887733	-2.0773
caiA	0.418303	-0.320884
caiB	-0.213981	-0.390398
caiC	0.234868	0.438734
caiD	0.487351	0.88503
caiE	0.887229	0.271796
caiF	0.0400075	-0.808155
caiT	-0.0322116	-0.89654
can	0.796052	0.89062
carA	-0.441695	-0.0219925
carB	0.465575	-0.0365743
casA	0.168458	-0.278965
casB	-0.0440395	-0.118803
casC	0.344871	-0.158049
casD	0.341474	-0.403851
casE	0.383561	-0.255761
cbdA	-0.0812126	-0.840465
cbdB	0.105763	-0.529904
cbdX		NA
cbeA	0.933507	-0.345686
cbl	0.972394	1.36342
cbpA	-1.35461	-0.787153
cbpM	-1.2416	-0.773888
cbrA	0.334879	-0.488982
cbrB	0.578018	-0.189009
cbrC	0.24363	-0.505264
cbtA	0.832226	0.0357577
cca	-0.614474	0.792366
ccmA	0.0467726	-1.02779
ccmB	-0.243857	-1.08043
ccmC	0.139188	-1.14609
ccmD	0.347338	-1.33475
ccmE	0.335015	-1.15167
ccmF	0.57248	-0.698028
ccmH	1.27479	-0.875621
cdaR	0.321195	-0.413592
cdd	-1.05281	-2.78211
cdh	0.309286	1.17118
cdsA	-0.157644	0.471963
cedA	0.992168	0.206264
cfa	0.35061	-0.0433585
chaA	1.00319	1.15298
chaB	-1.95787	-1.21402
chaC	0.121726	0.340945
chbA	0.0965174	-0.00919981
chbB	-0.15995	0.00919361
chbC	-0.598145	0.427338
chbF	0.189353	-0.398154
chbG	0.437741	-0.084422
chbR	0.23735	-0.137741
cheA	6.20953	-0.0967146
cheB	4.83787	-0.126272
cheR	5.10971	-0.555635
cheW	5.69825	-0.32356
cheY	4.45358	0.247671
cheZ	4.10308	-0.185094
chiA	0.460277	-0.0216282
chiP	0.665609	0.629285
chiQ	0.444256	0.0507436
chiX		NA
cho	0.904413	0.342191
chpB	-0.0777377	0.612291
chpS	-0.703626	0.793207
chrR	-0.919319	-0.71522
cirA	0.895094	-0.0359057
citA	-0.143703	0.169246
citB	-1.82124	-0.347189
citC	-0.685975	-1.3343
citD	-0.509937	-0.868684
citE	0.210432	-0.15556
citF	-0.148366	-1.1674
citG	0.247081	0.359068
citT	0.997395	-0.242853
citX	0.112982	-0.104552
clcA	-0.672941	-0.462042
clcB	0.344418	1.08796
clpA	-0.486156	-0.516105
clpB	-2.88626	-1.6336
clpP	0.281994	0.0463189
clpS	0.43591	-0.281356
clpX	0.107746	0.373921
clsA	0.0980805	-0.0613713
clsB	-2.85662	-2.16962
clsC	-0.254799	-1.01992
cmk	0.525887	1.15994
cmoA	0.575166	1.10202
cmoB	0.815894	1.15014
cmtA	0.291126	0.402358
cmtB	0.538816	0.146715
cnu	1.21471	1.90221
coaA	-0.289178	0.437231
coaD	-0.0462133	0.641516
coaE	-0.146964	-0.130856
cobB	-0.212581	-0.321995
cobC	0.238665	0.705028
cobS	-0.0399455	-0.0334504
cobT	-0.112134	-0.134048
cobU	0.135857	-0.212256
codA	-0.0923128	-0.180172
codB	-0.162546	-0.217532
cof	-0.115162	-0.317453
cohE	0.499273	-0.137157
copA	-0.624319	-1.24078
corA	-0.0970855	0.287511
cpdA	-0.0263283	-0.0129053
cpdB	-0.973273	-0.341059
cpsB	-0.265074	0.144507
cpsG	-0.561915	-0.323528
cptA	0.0534639	-0.253086
cpxA	-0.787398	-0.621516
cpxP	-0.731194	-1.36238
cpxR	-0.697317	-0.877878
cra	0.18729	0.246797
creA	0.138173	-0.0035982
creB	0.191054	0.0797834
creC	-0.159128	-0.245018
creD	0.0149002	-0.0153416
crfC	2.76602	0.225655
crl	1.13318	1.08857
croE	-0.720876	-0.45324
crp	-0.0658775	-0.169427
crr	-0.379211	-0.309643
csdA	0.0804661	-0.0578143
csdE	0.08516	0.0102609
csgA	0.111564	-0.107028
csgB	-0.684695	0.474914
csgC	0.860977	1.15673
csgD	-0.112044	-0.349477
csgE	-1.73041	-0.423968
csgF	-1.09655	-0.407771
csgG	0.860246	0.686101
csiD	-1.93455	-0.0120355
csiE	-2.01702	-1.15442
csiR	-0.833393	-0.844014
cspA	1.99221	2.80652
cspB		NA
cspC	0.694447	-0.0226996
cspD	-0.525405	-0.604636
cspE	0.547666	1.33961
cspF		NA
cspG	1.49536	1.5272
cspH	2.60055	3.20181
cspI		NA
csrA	-0.427289	-0.128647
csrB	-2.48056	-1.57049
csrC	-0.695835	-0.295014
csrD	-0.389389	-0.0390888
cstA	1.48765	2.71805
cueO	-0.350208	0.370274
cueR	0.20905	-0.321486
curA	-1.69424	-1.25111
cusA	0.109427	0.498635
cusB	0.920792	1.02725
cusC	1.25624	0.501067
cusF	0.594071	0.504723
cusR	-0.239101	0.429548
cusS	-0.443307	-0.0331442
cutA	-0.322374	-0.841946
cutC	0.17992	0.431898
cvpA	-0.472528	-0.365317
cvrA	0.316035	-1.12845
cyaA	0.724718	-0.711925
cyaR		NA
cyaY	-0.161813	0.474633
cybB	1.4088	0.605596
cybC	-0.145192	0.283887
cycA	-0.00104215	1.36775
cydA	0.0544723	-0.78054
cydB	0.0566321	-0.795913
cydC	0.527282	0.19892
cydD	0.10103	0.135335
cydX	0.0978978	1.9032
cynR	0.392361	-0.164137
cynS	-0.2384	0.0439303
cynT	-0.0325428	-0.237177
cynX	0.240478	-0.109497
cyoA	2.45271	4.00905
cyoB	2.4644	3.9906
cyoC	2.1266	4.15745
cyoD	1.81502	3.99907
cyoE	1.46554	3.93178
cysA	1.82487	-0.981033
cysB	0.29293	-0.140943
cysC	2.13471	-0.271393
cysD	2.24628	0.497609
cysE	-0.880985	-0.421388
cysG	-1.58405	-1.05923
cysH	1.0722	-0.999579
cysI	1.94648	-0.230096
cysJ	2.10591	1.10274
cysK	1.33999	0.741528
cysM	1.04262	0.525265
cysN	1.89	-0.290581
cysP	2.11743	2.49947
cysQ	-0.949002	-1.06177
cysS	-0.0240875	0.9188
cysT		-1.49811
cysU	2.94628	1.71124
cysW	2.7577	0.575682
cysZ	0.164837	0.641483
cytR	-0.797833	0.12108
dacA	0.665677	0.848103
dacB	-0.617167	0.1983
dacC	-0.95607	-0.429638
dacD	0.329555	0.152251
dadA	2.03432	3.39718
dadX	1.667	3.35753
dam	0.22427	0.238943
damX	0.26692	0.990594
dapA	-0.143105	-0.319507
dapB	-0.152127	-0.105969
dapD	-0.0714036	-0.69997
dapE	0.351877	0.760707
dapF	0.241658	0.12972
dauA	1.01839	1.21591
dbpA	-0.357169	0.734543
dcd	0.112469	0.106309
dcm	-0.426719	0.215751
dcp	-0.280238	-0.313446
dcrB	-0.0180165	-0.717661
dctA	1.36019	2.40678
dctR	-1.4458	-3.02449
dcuA	-1.00695	-1.96911
dcuB	-1.20444	-3.33181
dcuC	-2.87876	-4.76712
dcuD	-0.241628	-0.236405
dcuR	-0.241109	-0.356351
dcuS	-0.429315	-1.76237
dcyD	-0.81449	-0.59854
ddlA	0.53231	0.246159
ddlB	-0.382047	-0.577649
ddpA	-0.198639	0.700569
ddpB	0.0798928	0.38495
ddpC	0.383922	0.389666
ddpD	0.121958	0.377203
ddpF	-0.436591	-0.0688695
ddpX	-0.494348	2.11449
deaD	2.38962	1.94418
dedA	0.62044	1.03594
dedD	0.200392	0.365203
def	0.0337392	-0.448301
degP	-0.487126	0.033831
degQ	-0.522051	-1.14845
degS	0.0936809	0.158616
deoA	-2.6847	-2.43889
deoB	-1.78696	-1.25807
deoC	-2.58035	-2.47906
deoD	-0.892382	-0.88967
deoR	0.0914339	0.10654
der	0.415836	1.27764
dfp	-0.572079	-0.148903
dgcZ	0.466273	-0.122269
dgkA	-0.149618	0.0299826
dgoA	-0.281267	-0.499006
dgoD	-0.690601	-0.5904
dgoK	0.451497	-0.170904
dgoR	0.567273	0.128082
dgoT	-0.304783	-0.562246
dgt	-0.251481	-0.738343
dhaK	-0.114511	-0.73668
dhaL	-0.36027	-0.515515
dhaM	-0.447349	-0.267162
dhaR	-0.132287	-0.630231
diaA	-0.0850554	0.0926112
dicA	0.958161	NA
dicB		NA
dicC		NA
dicF		NA
dinB	0.269753	-0.381832
dinD	0.000777573	-0.701268
dinF	-0.0153419	-0.11293
dinG	0.544742	-0.12465
dinI	-0.208654	-0.0548045
dinJ	0.301946	-0.859836
dinQ	1.61907	NA
djlA	0.179185	0.324383
djlB	1.35606	0.301328
djlC	0.504063	0.343603
dkgA	-2.97369	-2.54762
dkgB	-0.353275	-0.356961
dksA	0.478952	0.902889
dld	-0.552017	-0.42916
dmlA	-0.486159	-0.891098
dmlR	0.107551	0.0879335
dmsA	-2.36906	-4.51707
dmsB	-2.88562	-3.85074
dmsC	-2.73526	-3.60931
dmsD	0.216278	0.136009
dnaA	-0.108421	0.670095
dnaB	0.113496	0.716161
dnaC	-0.272098	0.536186
dnaE	0.853301	0.872107
dnaG	0.914434	2.15505
dnaJ	-1.46303	-0.0678065
dnaK	-1.84508	-0.694107
dnaN	0.287429	1.33334
dnaQ	0.239223	0.192982
dnaT	-0.0924471	0.4209
dnaX	0.463886	0.729701
dosC	0.703702	1.12837
dosP	0.568561	0.557237
dppA	-3.13478	-1.38008
dppB	-4.51965	-0.292589
dppC	-4.25656	0.498347
dppD	-4.55138	0.470675
dppF	-4.09915	0.664975
dps	-2.52808	-2.07758
dsbA	0.527447	-0.0891084
dsbB	0.145138	0.761097
dsbC	-0.0554251	0.397035
dsbD	-0.168453	-0.196944
dsbE	1.05688	-0.895659
dsbG	-0.665837	0.17116
dsdA	-0.790709	1.35739
dsdC	0.127004	0.49295
dsdX	-0.400148	2.52279
dsrA		NA
dsrB	-0.525493	-0.510469
dtd	-0.807313	-0.449074
dtpA	0.255108	1.69233
dtpB	-1.29331	-2.06988
dtpC	-1.49626	-2.86132
dtpD	0.015399	0.26939
dusA	-0.242779	0.741824
dusB	1.15297	2.35856
dusC	0.120017	1.52194
dut	-0.0598089	0.0433423
dxr	0.163165	0.912003
dxs	0.287289	0.579141
eaeH	0.7106	0.619503
eamA	1.04974	0.908981
eamB	0.653636	-0.943275
ebgA	-1.36229	0.404836
ebgC	-1.42511	-0.245669
ebgR	-0.525991	-0.391818
ecnA	0.314672	2.23737
ecnB	-2.94603	2.45871
eco	-0.313721	-0.630548
ecpA	0.208965	-0.0695614
ecpB	0.63083	0.922054
ecpC	0.0725559	-0.418495
ecpD	-0.00950485	-0.268353
ecpE	0.217977	-0.485899
ecpR	-0.0106491	3.3423
eda	0.0341553	-0.112346
edd	-0.134684	-0.503718
efeB	0.378646	1.26102
efeO	0.168675	1.93781
efeU	0.331579	2.66574
efp	0.530416	0.668607
elaA	-0.379018	-0.968191
elaB	-2.138	-2.06665
elaD	-1.70271	-1.80434
elbB	-1.64463	-1.75748
elfA	-0.060249	-0.34831
elfC	0.452244	-0.202055
elfD	0.85022	1.62672
elfG	0.714784	0.320121
emrA	-0.0624732	0.834481
emrB	0.352182	0.675875
emrD	-0.016338	0.727506
emrE	0.589597	0.384184
emrK	-0.299141	0.382871
emrY	0.723003	1.29356
emtA	0.55548	0.730271
endA	-0.51891	0.272825
eno	0.296204	-0.786362
entA	-0.0671585	-0.491805
entB	-0.328646	-0.217155
entC	-0.125917	-0.481417
entD	0.578942	-0.629855
entE	-0.280405	-0.20723
entF	0.0815669	-0.314849
entH	0.612243	-0.109435
entS	-0.239006	0.533356
envC	-0.409213	0.0955123
envY	-0.0174835	-1.13502
envZ	-0.671234	0.0714862
epd	0.222408	-1.51899
epmA	-0.211997	1.12615
epmB	-0.0586457	0.420484
epmC	0.623322	0.946845
eptA	-1.30888	-1.32508
eptB	0.159295	0.584667
eptC	1.33321	2.18286
era	0.286749	1.16702
erpA	-0.193383	-0.201543
esrE		NA
essD	1.16746	1.45086
essQ		NA
etk	1.41773	1.8666
etp	1.91448	2.24105
eutA	-0.397624	-0.959953
eutB	0.152799	-0.416429
eutC	-0.588105	-0.419362
eutD	-0.620065	-0.279488
eutE	-0.431934	-0.304113
eutG	-0.20285	-0.246918
eutH	-0.633525	-0.93427
eutJ	-0.62594	0.0226729
eutK	-0.487035	-0.30931
eutL	-0.498006	-0.355231
eutM	-0.780525	-0.392522
eutN	-0.275389	0.998482
eutP	-0.304687	0.340408
eutQ	-0.632972	-0.0290301
eutR	-0.151379	-0.383511
eutS	0.0435895	0.56274
eutT	-0.574742	-0.246963
evgA	0.485685	-0.213286
evgS	-0.209161	-0.228876
exbB	-0.794811	0.164603
exbD	-1.5319	0.097004
exoD	1.30369	0.368224
exoX	0.210487	-0.00623433
exuR	0.46417	-0.357368
exuT	-1.64204	-0.250547
eyeA		NA
fabA	0.850722	1.38569
fabB	-0.0594363	-0.0546217
fabD	0.592999	0.0147868
fabF	1.14371	0.870717
fabG	0.662735	0.0718763
fabH	0.380621	0.270106
fabI	0.358143	0.00411457
fabR	-0.291569	-0.270495
fabZ	0.470792	0.758198
fadA	-0.39296	1.18586
fadB	0.495638	3.17857
fadD	0.939969	1.99675
fadE	-0.787849	1.84781
fadH	0.00321973	1.36237
fadI	0.82109	1.80698
fadJ	0.337317	1.46365
fadK	0.83606	0.700478
fadL	-0.0271779	0.472134
fadM	-0.00859232	0.535366
fadR	0.149347	0.622616
fau	0.902685	0.978381
fbaA	-0.634038	-1.29881
fbaB	-2.70304	-2.2303
fbp	0.0897142	0.583306
fdhD	-0.467793	-0.241092
fdhE	0.163387	1.01353
fdhF	-0.986944	-1.40784
fdnG	2.34318	1.80319
fdnH	3.38205	1.58764
fdnI	3.96113	1.4589
fdoG	0.989455	1.31935
fdoH	0.62951	1.89415
fdoI	0.546628	2.10966
fdrA	0.00320246	-0.570395
fdx	0.248851	0.415424
feaB	-0.701617	0.1279
feaR	1.30847	2.61749
fecA	-2.6429	-1.24683
fecB	-1.33315	-0.515882
fecC	-1.53754	-0.28202
fecD	-0.830709	-0.234314
fecE	-0.497361	-0.330298
fecI	-0.354644	0.417585
fecR	-0.047395	0.138416
feoA	-0.784823	-1.16736
feoB	-1.47697	-0.777729
feoC	-1.57191	-0.491954
fepA	-0.00902391	-0.269142
fepB	-0.656633	-0.18728
fepC	-0.878341	0.323315
fepD	-1.40341	-0.856348
fepE	1.46266	-0.841251
fepG	-0.161371	-0.263944
fes	-0.320785	-1.40498
fetA	0.553929	-0.769405
fetB	0.421279	-0.44428
ffh	-0.218749	-0.513991
ffs	2.19425	NA
fhlA	-1.28748	0.453633
fhuA	-0.972367	-0.490746
fhuB	0.312099	0.399065
fhuC	-0.70786	-0.414729
fhuD	-0.476935	-0.0675677
fhuE	0.618989	-0.169625
fhuF	-1.28777	0.431742
fic	-3.17442	-2.33676
fieF	-0.565352	-1.01781
fimA	4.2486	2.59638
fimB	0.509854	-0.875488
fimC	4.25115	3.8283
fimD	4.26082	3.50446
fimE	0.0463666	-0.470342
fimF	4.49674	2.54527
fimG	4.30658	1.9256
fimH	3.54558	2.17647
fimI	4.17962	3.38059
fis	1.75041	2.55555
fiu	0.303294	-0.0717612
fixA	-0.850762	-0.553662
fixB	-0.501464	-0.692355
fixC	-0.702127	0.0374567
fixX	-0.647512	0.230875
fklB	0.0749754	-0.159449
fkpA	0.322953	0.727059
fkpB	0.241067	0.804035
flc	0.90184	0.681013
fldA	-0.113646	0.0605333
fldB	0.287335	-0.201626
flgA	6.77989	0.409234
flgB	8.06936	0.659236
flgC	7.87169	0.844712
flgD	7.51494	0.464427
flgE	7.10542	0.664392
flgF	6.9634	0.83833
flgG	6.82212	0.917575
flgH	6.49205	1.003
flgI	6.49284	1.19948
flgJ	6.23773	1.13073
flgK	5.41404	0.614863
flgL	5.32203	0.258734
flgM	5.3655	-0.0527299
flgN	5.08955	0.260646
flhA	4.40369	0.100376
flhB	6.3808	0.864879
flhC	2.11286	0.927803
flhD	2.33349	1.18518
flhE	6.01333	0.859442
fliA	8.02223	0.86843
fliC	6.86602	-0.530712
fliD	5.80089	0.236119
fliE	6.96874	0.520242
fliF	7.4021	0.939711
fliG	7.07459	1.11655
fliH	6.88078	0.798531
fliI	6.36893	1.01409
fliJ	7.22831	0.66237
fliK	5.54385	0.521227
fliL	7.67341	0.8643
fliM	6.88422	0.755213
fliN	6.91665	0.843898
fliO	6.85444	0.591216
fliP	6.01599	1.23753
fliQ	4.58624	0.982346
fliR	3.7675	0.646264
fliS	5.63808	0.189966
fliT	5.6304	0.64056
fliY	-0.0998787	-0.574323
fliZ	5.62189	0.107539
flk	0.164793	0.432666
flu	-2.19231	-4.93118
flxA		NA
fmt	-0.513715	-0.152339
fnr	0.75809	0.511205
fnrS	0.0524359	-1.49811
focA	0.0847526	-3.00051
focB	0.502812	-0.236516
folA	-0.874575	1.32971
folB	0.333399	0.723033
folC	0.0363702	0.785062
folD	0.000307876	-0.100331
folE	0.301671	0.62673
folK	0.299813	0.568704
folM	0.679076	0.704522
folP	-0.412835	0.126176
folX	-0.0122332	1.01088
fpr	-0.677541	-1.40826
frc	1.61017	1.0695
frdA	-2.10169	-4.47932
frdB	-2.31177	-4.07365
frdC	-2.46594	-4.01022
frdD	-2.35978	-3.76984
fre	0.158041	0.00591073
frlA	-1.88861	-1.05327
frlB	-2.50365	-1.55115
frlC	-1.87378	-1.15069
frlD	-0.95056	-0.660881
frlR	0.155662	-0.473515
frmA	-0.533063	-0.752758
frmB	0.547864	0.00112778
frmR	-0.465662	-0.717474
frr	0.116104	-0.162791
frsA	-0.239001	-0.784827
fruA	0.0553593	0.0727746
fruB	1.49484	0.325786
fruK	0.769242	0.275274
frvA	0.569012	1.23984
frvB	-0.205712	0.758505
frvR	0.114794	-0.204549
frvX	-0.263665	-0.469906
frwA	-1.28812	-1.56771
frwB	-0.61825	-0.64022
frwC	-0.758149	-0.699585
frwD	-0.942123	-0.792759
fryA	0.0839085	0.336663
fryB	-0.45894	-1.49576
fryC	-0.23771	-0.157272
fsaA	-0.991976	-1.32587
fsaB	-2.09746	-1.62312
fsr	-0.445893	-0.72936
ftnA	1.19451	-0.222122
ftnB	0.214097	-0.668145
ftsA	-0.611987	-0.401729
ftsB	-0.248084	0.329274
ftsE	-0.0849807	-0.0374278
ftsH	-0.106392	0.191071
ftsI	-0.648835	-0.378668
ftsK	0.158244	0.06421
ftsL	-0.615576	-0.509707
ftsN	-0.353247	0.518965
ftsP	0.0219439	0.404342
ftsQ	-0.456534	-0.621505
ftsW	-0.191816	-0.0692713
ftsX	-0.0561677	-0.13289
ftsY	-0.370752	0.051387
ftsZ	-0.545631	-0.517817
fucA	-0.718021	-0.62257
fucI	-0.890722	-1.05762
fucK	-0.957268	-0.955876
fucO	-1.26993	-0.717144
fucP	-0.124988	0.0577071
fucR	-0.273441	0.0914376
fucU	-0.512017	-0.939481
fumA	0.281191	1.86472
fumB	-1.24576	-1.67693
fumC	-0.70623	0.355403
fur	0.292923	0.492656
fusA	1.85631	0.706407
fxsA	0.819438	-0.0550728
gabD	-2.88647	-0.656634
gabP	-3.0662	-0.214495
gabT	-3.28672	-0.579508
gadA	-1.51614	-2.77907
gadB	-2.60585	-2.78236
gadC	-1.5633	-1.53859
gadE	-4.29681	-5.72513
gadW	-1.77095	-2.19051
gadX	-2.56045	-2.89367
gadY	-2.88998	NA
galE	-1.12574	-0.928534
galK	-1.17688	-0.890302
galM	-0.575288	-0.537641
galP	-0.671683	-0.182238
galR	0.277176	-0.280269
galS	0.749085	2.40368
galT	-1.16329	-0.683785
galU	0.337314	0.264989
gapA	-0.591406	-1.33508
gapC	0.263684	-0.355681
garD	-0.0921545	-2.77356
garK	-0.683937	-1.88887
garL	-0.419562	-2.92735
garP	0.136872	-2.99511
garR	-0.420398	-2.68248
gatA	-0.551655	-0.290649
gatB	-0.911327	-0.853612
gatC	-0.973748	-0.908373
gatD	-1.03207	-0.456516
gatR	-0.184255	0.0273322
gatY	-0.383122	-0.0450471
gatZ	-0.583687	-0.225425
gcd	0.680033	1.60876
gcl	-0.63905	-0.922271
gcvA	-0.0350459	0.274436
gcvB	1.24255	0.563144
gcvH	-1.21524	-1.2032
gcvP	-0.876732	-0.389754
gcvR	0.0481584	-0.871768
gcvT	-1.0875	-0.763946
gdhA	-0.516521	-0.629907
gfcA	1.51066	1.37658
gfcB	2.20525	3.97688
gfcC	1.98677	3.94741
gfcD	1.41895	2.52945
gfcE	2.15749	2.67882
ggt	-2.12078	-1.54198
ghrA	0.225589	0.326189
ghrB	-1.08109	-1.14333
glcA	-0.497048	0.241088
glcB	-0.996078	-0.814972
glcC	1.87104	2.36826
glcD	1.30219	0.34569
glcE	1.0694	0.580822
glcF	-0.611666	-0.869515
glcG	-1.26572	-1.02102
gldA	-1.42457	-2.52595
glf	1.0852	0.0814374
glgA	-2.23396	-1.27562
glgB	-1.66746	-1.18054
glgC	-2.12837	-1.45042
glgP	-1.99861	-1.08315
glgS	-0.558361	-0.829918
glgX	-1.87452	-0.968799
glk	-0.0455901	-1.64981
glmM	-0.363089	-0.290982
glmS	-0.232687	-0.214088
glmU	-0.519493	-0.431534
glmY	1.19763	1.2644
glmZ	0.0879049	0.770247
glnA	-0.739238	-0.766457
glnB	0.0482611	-0.208876
glnD	-0.0724963	-0.0864985
glnE	-0.650811	-0.390558
glnG	-0.717627	-0.517266
glnH	0.0118066	0.176119
glnK	0.793571	0.877704
glnL	-0.853209	-0.562508
glnP	1.23781	0.872813
glnQ	1.47039	1.11672
glnS	0.443701	0.74098
glnU	0.31185	-0.381542
glnV	-0.49473	-1.42745
glnW	0.606853	-1.81889
glnX	-1.11412	-3.84504
gloA	-0.3082	-0.568324
gloB	-0.479133	-0.0959683
glpA	-0.595741	-4.37864
glpB	-0.760262	-3.68568
glpC	-0.449511	-2.8982
glpD	-0.193885	-4.57766
glpE	0.968605	0.554127
glpF	-0.781894	-3.08091
glpG	0.114633	1.00035
glpK	-2.08983	-1.39836
glpQ	0.0975363	-1.75514
glpR	0.165195	0.445478
glpT	-0.044189	-2.19582
glpX	-1.52144	-0.45556
glrK	-0.0266197	-0.32199
glrR	0.210362	0.406932
glsA	-3.0099	-3.83245
glsB	0.354821	0.917569
gltA	-1.75225	0.448942
gltB	1.36515	1.90502
gltD	0.952872	1.71442
gltF	1.15304	0.497318
gltI	0.654062	0.768412
gltJ	0.506109	1.2704
gltK	0.271958	1.51747
gltL	0.453956	1.93508
gltP	-0.366665	-0.345275
gltS	0.117229	0.176475
gltT	2.50232	NA
gltU	1.54576	NA
gltV		NA
gltW	1.06672	NA
gltX	0.780785	1.5308
gluQ	-0.40424	1.51273
glvC	-0.0835436	-0.258062
glvG	0.119232	-0.0809957
glxK	0.00775324	0.154179
glxR	-0.445627	-0.51998
glyA	-0.320135	-0.213369
glyQ	0.325124	0.61533
glyS	0.857346	0.558268
glyT	0.168778	-1.52854
glyU		NA
glyV		0.113608
glyW		NA
glyX	0.737747	0.537283
glyY		NA
gmd	-0.381173	-0.414258
gmhA	-0.025394	-0.594683
gmhB	-0.172433	-0.890915
gmk	0.46807	0.376947
gmr	-1.76146	-0.258837
gnd	0.724676	0.488306
gnsA	0.000954267	1.14167
gnsB	-2.32273	NA
gntK	0.112111	0.613352
gntP	-1.32736	-0.0134011
gntR	-0.125677	-0.408069
gntT	-0.190852	1.1327
gntU	0.288959	0.877433
gntX	0.121468	-0.293632
gor	-0.613958	-0.316746
gph	-0.00345727	-0.412162
gpmA	-0.606837	0.865028
gpmM	-1.08214	-2.33812
gpp	-0.386892	0.0622384
gpr	-0.800114	-1.12271
gpsA	-1.25091	-0.946098
gpt	-0.167286	1.12198
grcA	0.666186	-2.5771
greA	1.25492	1.86423
greB	-0.155463	-0.387189
groL	-2.39403	-1.23325
groS	-2.09913	-1.28195
grpE	-0.571285	-0.338994
grxA	-0.230018	-0.834329
grxB	-1.28521	-1.40941
grxC	-0.737638	-0.404681
grxD	0.847858	0.619667
gshA	-0.130562	0.210424
gshB	-0.264987	0.345254
gsiA	0.486105	-0.494652
gsiB	-0.143756	-0.938052
gsiC	-0.627235	-1.00618
gsiD	-0.805359	-0.703661
gsk	0.232949	1.15976
gspA	-0.426845	-0.360407
gspB	-0.116743	-0.22631
gspC	-0.17077	0.23507
gspD	0.283777	-0.177147
gspE	0.315058	0.0495674
gspF	-0.0216877	-0.234072
gspG	0.580856	-0.141071
gspH	-0.276886	-0.361982
gspI	0.635009	1.24621
gspJ	0.538875	-0.645889
gspK	0.085473	-0.696985
gspL	-0.012131	-0.735741
gspM	-0.452609	-0.272262
gspO	-0.718922	-1.10257
gss	-0.277881	-0.400103
gstA	0.476705	0.252936
gstB	-0.0514346	-0.141277
gtrA	0.425783	0.937663
gtrB	0.253911	0.5292
gtrS	0.779894	-1.09702
guaA	1.12253	0.0392607
guaB	0.868084	-0.197335
guaC	0.208988	-0.610698
guaD	-0.307343	-0.00483616
gudD	-0.683616	-1.5397
gudP	0.524966	-3.06576
gudX	-0.0598769	-2.11367
gyrA	0.778433	0.299943
gyrB	0.277456	0.39342
hcaB	0.334636	0.582687
hcaC	0.33503	0.413344
hcaD	0.204398	0.492017
hcaE	0.248929	0.208558
hcaF	0.536501	0.576395
hcaR	1.43811	2.87523
hcaT	-0.440623	0.579027
hchA	-0.855129	0.168353
hcp	-2.61218	-3.43247
hcr	-1.86297	-2.85118
hda	0.165612	-0.396064
hdeA	-2.38237	-3.40108
hdeB	-3.01498	-3.94208
hdeD	-2.29905	-3.79541
hdfR	-0.137636	-1.06457
hdhA	-0.434726	-0.806972
helD	0.181864	-0.495892
hemA	0.929146	0.883039
hemB	0.512752	-0.0141525
hemC	-0.264745	-0.677554
hemD	-0.575447	-0.767755
hemE	-0.60169	-0.634394
hemF	0.292882	0.344619
hemG	-0.312423	-0.168433
hemH	-0.783941	-1.11531
hemL	0.229941	0.149934
hemN	-0.0648803	0.436346
hemX	-0.901264	-0.663001
hemY	-1.17171	-0.431952
hflC	-0.507291	0.373825
hflD	0.361425	1.0072
hflK	-0.806631	0.212912
hflX	-0.511653	-0.467968
hfq	-0.453758	-0.424189
hha	0.428892	-0.334163
hicA	0.666212	-0.563337
hicB	0.337989	-0.334079
higA	-0.30585	-0.0384919
higB	-0.269226	0.543489
hinT	-0.648406	-0.491843
hipA	0.196223	-0.409625
hipB	0.249545	-0.814094
hisA	-0.399154	0.261993
hisB	-0.487894	0.0950169
hisC	-0.598461	0.640616
hisD	-0.398154	0.535508
hisF	-0.586766	0.27218
hisG	0.221605	0.661109
hisH	-0.423977	0.204482
hisI	-0.545321	0.37978
hisJ	-0.243234	1.03517
hisL		NA
hisM	0.224748	1.2872
hisP	0.194181	1.38531
hisQ	0.560798	1.13216
hisR		NA
hisS	0.00860457	0.496023
hiuH	-0.092566	0.250659
hldD	-0.171903	-0.550322
hldE	-0.538764	-0.164371
hlyE	-3.27456	-2.13313
hmp	-1.98686	-1.57872
hns	0.274728	0.181789
hofB	0.302029	-0.289073
hofC	0.461109	0.17657
hofM	0.0679387	0.277294
hofN	0.347533	0.391825
hofO	0.294474	0.73182
hofP	0.502017	1.43047
hofQ	-0.0352818	-0.208137
hokA	1.86163	NA
hokB	0.578803	0.26537
hokC		NA
hokD	0.498213	NA
hokE	-0.00139206	-1.49811
holA	0.206899	1.08482
holB	0.378685	0.646916
holC	-0.145845	0.231711
holD	-0.0823504	0.996241
holE	0.872399	0.544896
hpf	-0.618928	-0.946216
hpt	0.200704	0.676685
hrpA	-0.0292323	-0.0787843
hrpB	-0.10241	-0.397314
hscA	0.0325557	0.475161
hscB	-0.121428	0.752163
hscC	-0.160024	0.226714
hsdM	0.528574	0.926058
hsdR	-0.429625	-0.11068
hsdS	0.80459	0.0562374
hslJ	0.259569	0.319101
hslO	-0.593671	0.490781
hslR	-0.593718	0.766866
hslU	-1.43763	-0.129194
hslV	-0.984529	0.409178
hspQ	-0.012043	-0.119428
hsrA	-0.792072	-1.93065
htpG	-2.34097	-1.2955
htpX	1.01035	0.640079
htrE	0.815261	0.594861
hupA	-0.683452	-0.317713
hupB	0.368387	0.113378
hyaA	-1.84793	-1.48231
hyaB	-1.44128	-1.11428
hyaC	-1.18273	-0.430771
hyaD	-0.460692	-0.554554
hyaE	-1.00296	0.0576706
hyaF	-0.863608	-0.514606
hybA	-0.566846	-0.765137
hybB	-0.727592	-0.514991
hybC	-0.208953	-0.754098
hybD	0.212662	-0.83305
hybE	0.3735	-0.666795
hybF	-0.086661	-0.44935
hybG	0.374045	-0.152574
hybO	-0.282366	-1.07227
hycA	0.0211769	0.274019
hycB	-0.241798	-0.0415316
hycC	-0.308575	0.101215
hycD	-0.701661	0.916919
hycE	0.00154775	-0.025366
hycF	0.0102301	-0.0411259
hycG	-0.179584	-0.194929
hycH	-0.147276	0.0481309
hycI	-0.355124	-1.02943
hydN	-0.0722121	0.287054
hyfA	-0.701668	-0.221883
hyfB	0.450585	0.208739
hyfC	-0.724714	-0.258406
hyfD	0.735448	-0.461826
hyfE	-0.0292058	-0.948396
hyfF	0.57956	-0.344567
hyfG	-0.427715	-0.708765
hyfH	-0.0109627	-0.54757
hyfI	-0.196191	-0.320891
hyfJ	-0.302751	-0.461112
hyfR	0.178076	-0.362069
hyi	-1.64835	-1.66128
hypA	-1.68051	-1.28639
hypB	-1.70296	-2.14567
hypC	-1.84436	-2.23735
hypD	-1.96811	-1.68633
hypE	-1.84683	-1.263
hypF	-1.02158	-0.878291
hypT	0.0675187	0.115716
hyuA	0.0109975	-0.156313
iaaA	0.346129	0.112673
iadA	0.529338	0.274703
iap	0.0328209	0.322285
ibaG	0.11719	1.00966
ibpA	1.60729	1.64199
ibpB	0.020546	2.08983
ibsA		NA
ibsB		NA
ibsC		NA
ibsD		NA
ibsE		NA
icd	-0.22215	1.56428
icdC	1.41453	0.279981
iclR	0.401897	-0.0364863
idi	-1.28317	-1.20503
idnD	-1.19876	-0.754421
idnK	-0.597467	-0.614771
idnO	-1.03172	-0.671815
idnR	0.0118287	-0.0906256
idnT	-9.84794e-05	-0.113422
ihfA	0.0135478	-0.106186
ihfB	-0.0149472	0.70017
ileS	0.195985	0.38768
ileT		NA
ileU		NA
ileV		NA
ileX		NA
ileY		NA
ilvA	-0.795441	-0.159224
ilvB	-0.400205	0.760257
ilvC	-1.94071	-2.46719
ilvD	-1.0704	-0.419075
ilvE	-0.665053	-0.48686
ilvG	0.349352	0.242642
ilvH	0.184463	0.124918
ilvI	0.141843	0.0840007
ilvL	1.71142	NA
ilvM	0.371373	1.0092
ilvN	-0.555904	0.641063
ilvX		NA
ilvY	0.105768	-0.86122
inaA	0.218695	0.656557
infA	0.554694	1.353
infB	1.82967	0.974124
infC	0.754037	0.626623
insA_1	0.558805	1.41526
insA_2	0.519656	-0.676083
insA_3		-0.190309
insA_4	1.54937	0.904381
insA_5	1.61907	NA
insA_6	0.363274	-0.684397
insB1_1	0.711311	0.568905
insB1_2	0.292296	2.10776
insB1_3	0.841731	0.29197
insB1_4	1.03395	0.907268
insB1_5		NA
insB1_6	0.556591	-0.0919663
insC1_1	-2.67302	NA
insC1_2	-2.71926	NA
insC1_3	-2.64889	NA
insC1_4	0.0237705	0.997963
insC1_5	-3.26096	NA
insC1_6	1.22349	NA
insD1_1		NA
insD1_2		NA
insD1_3		NA
insD1_4		NA
insD1_5	-1.62549	-1.36791
insD1_6		NA
insD1_7	0.0659653	0.0555256
insE1_1	0.513684	NA
insE1_2		NA
insE1_3		NA
insE1_4	0.481509	1.24094
insE1_5		NA
insF1_1	0.708354	0.985814
insF1_2		NA
insF1_3		NA
insF1_4	0.807058	-0.676326
insF1_5		NA
insG	-0.597792	-0.238206
insH1_1	0.424492	0.29378
insH1_10		NA
insH1_11		NA
insH1_2		NA
insH1_3	1.4682	-0.897593
insH1_4	1.3191	3.19113
insH1_5	0.285824	NA
insH1_6	0.734814	0.0712634
insH1_7		NA
insH1_8		NA
insH1_9	-2.23555	1.32114
insI1_1	9.42614	NA
insI1_2	0.373216	-1.07371
insI1_3	-0.0613187	NA
insI1_4	0.0394225	NA
insJ	0.78353	0.549421
insK	0.73258	1.30196
insL1_1	-1.25688	0.0618868
insL1_2	-0.0611592	0.30792
insL1_3	0.849273	-0.709464
insM		NA
insN	-0.329554	-0.326728
insO	0.69577	0.106286
insP	-0.205072	0.612205
insQ	0.345738	-0.349171
insX	-0.0677831	-0.115841
insZ	0.869123	1.39921
intA	0.0206865	-0.804859
intB	-0.422066	-0.229109
intD	0.831874	0.181806
intE	0.473313	-0.380872
intF	1.00509	0.34541
intG	6.63521	4.05118
intK		NA
intQ		NA
intR	0.201708	0.884996
intS	0.247297	0.156243
intZ	0.320825	0.315067
iraD	-0.861555	-2.23117
iraM	2.568	0.562874
iraP	-0.105887	0.248386
iroK		NA
iscA	-0.534161	0.393274
iscR	-0.708481	0.158354
iscS	-0.688292	0.486246
iscU	-0.640513	0.303972
iscX	-0.0108785	0.636023
ispA	-0.278634	0.52121
ispB	-0.168382	-0.237967
ispD	0.393469	0.731194
ispE	0.423235	0.307629
ispF	0.575818	0.67581
ispG	-0.0978835	-0.170662
ispH	0.0658887	0.766299
ispU	-0.178862	0.633248
isrC	-1.16117	-3.85636
istR	4.5198	NA
ivbL	2.92485	-0.803368
ivy	-0.644587	-0.283111
jayE	0.494496	0.269263
katE	-2.18774	-1.74198
katG	-1.6622	-1.921
kbaY	0.293759	1.0905
kbaZ	-0.00634994	1.19782
kbl	-0.981362	-0.683524
kch	0.0920931	-0.656932
kdgK	-0.345777	-0.145888
kdgR	0.26207	0.0834352
kdgT	-0.48757	-0.767726
kdpA	0.543936	1.81147
kdpB	0.874551	0.490209
kdpC	-0.174258	0.180247
kdpD	-0.192202	-0.0790422
kdpE	-0.505666	-0.452397
kdpF		NA
kdsA	0.566682	0.206353
kdsB	0.545367	-0.0626628
kdsC	0.0430522	0.131998
kdsD	0.0369632	-0.285809
kduD	-0.204213	0.259655
kduI	-0.242663	0.489659
kefB	0.363888	0.149719
kefC	-0.856315	-0.155292
kefF	-1.25501	-0.384157
kefG	1.19655	0.547277
kgtP	1.14385	1.71868
kilR	1.61907	3.46622
kptA	-0.01309	-0.910364
kup	-0.196135	0.39223
lacA	0.416258	0.902375
lacI	-0.138616	0.231853
lacY	0.543933	1.22164
lacZ	0.209225	-0.383958
lafU	-0.497761	-0.49015
lamB	-2.58083	2.83219
ldcA	0.334572	0.160175
ldcC	-2.79661	-1.51384
ldhA	-1.02197	-1.25256
ldrA	0.480711	NA
ldrB	0.101757	NA
ldrC	3.08698	NA
ldrD	-0.325658	-2.53434
ldtA	-1.42661	-1.12073
ldtB	0.519019	0.841819
ldtC	0.146279	-0.339333
ldtD	-1.30835	-1.01139
ldtE	-2.32761	-1.5691
lepA	0.423482	1.36329
lepB	1.12538	1.42798
leuA	0.846019	1.06398
leuB	0.6456	1.34776
leuC	0.642954	1.13534
leuD	0.661283	0.817874
leuE	0.846019	1.43679
leuL		NA
leuO	0.531442	-0.257262
leuP	-0.834242	-0.883163
leuQ	-1.45948	-0.432285
leuS	-0.0541501	0.72474
leuT		-2.50713
leuU		NA
leuV		3.47898
leuW		1.41732
leuX		NA
leuZ	1.12613	-2.50713
lexA	-0.203177	-0.990247
lfhA	-0.525314	-0.571066
lgt	-0.443431	0.130984
lhgO	-2.48552	0.0426478
lhr	0.0386694	-0.565315
ligA	0.303977	1.08411
ligB	-0.0796472	0.244761
ligT	0.0778371	0.0316885
lipA	1.35105	0.653701
lipB	-0.0927926	0.375435
lit	-0.713425	-1.5482
livF	-0.261985	0.801205
livG	-0.0278105	0.740087
livH	0.0920515	0.825126
livJ	-0.387116	-0.105008
livK	0.022668	0.5004
livM	0.299829	0.640526
lldD	-5.83843	2.99992
lldP	-3.37895	5.11914
lldR	-2.99404	4.15404
lnt	-0.378384	1.07115
loiP	-0.606625	-0.473824
lolA	-0.325175	-0.38883
lolB	0.0183656	0.329951
lolC	0.031161	0.306862
lolD	0.33092	0.367297
lolE	0.49387	0.582298
lomR	0.652575	-0.348567
lon	0.254329	0.0921972
lpd	0.406567	1.33865
lplA	-0.291692	-0.537687
lplT	0.123818	0.27636
lpoA	-0.315885	0.0828444
lpoB	-0.903543	-0.642766
lpp	0.464428	-0.126705
lptA	-0.12821	0.593185
lptB	-0.0762137	0.679474
lptC	-0.191713	0.22915
lptD	-0.53523	0.176546
lptE	0.983113	1.09838
lptF	-0.287077	-0.0443517
lptG	-0.191597	0.0554815
lpxA	0.673571	0.872062
lpxB	-0.0310957	0.485975
lpxC	0.0736108	-0.0426918
lpxD	0.609614	0.71507
lpxH	0.21031	0.769988
lpxK	0.970147	1.11552
lpxL	-0.215931	0.002393
lpxM	-0.163094	0.185735
lpxP	1.39351	0.467724
lpxT	0.960145	2.00063
lrhA	-0.360196	0.665279
lrp	-0.100857	0.0614327
lspA	0.495641	0.300087
lsrA	-1.07916	0.446
lsrB	-2.08346	0.254485
lsrC	-1.44134	0.0331166
lsrD	-1.25158	0.165207
lsrF	-1.46424	-0.0162003
lsrG	-1.85345	0.418804
lsrK	-0.661918	-0.233359
lsrR	-0.019949	0.390875
ltaE	-0.624051	-0.436335
luxS	-0.440277	-0.332151
lysA	0.0282047	0.473058
lysC	0.354927	-0.269434
lysP	-0.0957216	0.734227
lysQ		0.30792
lysR	-0.209968	-0.516246
lysS	1.55503	1.45724
lysT	1.73006	0.38995
lysU	-1.23509	-2.25713
lysV		-1.49811
lysW	1.61907	0.46824
lysY		-0.228156
lysZ	1.43575	-1.25603
lyxK	-0.696528	-0.255006
maa	0.023859	1.375
macA	-0.0685294	-0.00425386
macB	-0.183511	0.189949
maeA	0.0933734	0.125925
maeB	-0.259083	0.982754
mak	-1.27819	-0.903475
malE	-1.86919	3.02082
malF	-2.50437	2.90451
malG	-2.85043	2.79415
malI	0.670981	-0.161821
malK	-2.12624	3.04653
malM	-3.44539	2.58401
malP	-1.90559	0.737763
malQ	-2.40641	1.09569
malS	-0.977223	0.95702
malT	0.0851608	-0.235158
malX	-0.820501	0.177566
malY	-0.125629	-0.053304
malZ	0.229699	0.58037
manA	0.283111	-0.341647
manX	-0.397744	-1.35446
manY	-0.898224	-1.16595
manZ	-1.27697	-1.21142
map	0.11565	0.141773
marA	1.36073	1.5551
marB	1.70743	1.71668
marC	-0.468653	-0.793365
marR	-0.0206392	0.211432
matP	0.791843	0.453515
mazE	-0.21289	-0.206991
mazF	-0.0827112	0.253888
mazG	-0.497819	0.507265
mcaS		NA
mcbA	-1.59515	-1.49301
mcbR	-1.57626	0.0988317
mcrA	0.214092	-0.649378
mcrB	0.0984598	-0.811602
mcrC	-0.580009	-1.08512
mdaB	-0.328261	-0.265096
mdfA	0.0128408	1.168
mdh	-0.939012	-0.07315
mdlA	0.0825017	-0.103806
mdlB	0.383513	0.316288
mdtA	-0.659473	0.136055
mdtB	-0.285966	0.095989
mdtC	0.037241	-0.160536
mdtD	-0.0535521	0.097828
mdtE	-1.25623	-2.73529
mdtF	-0.211358	-1.4827
mdtG	0.261013	-0.303011
mdtH	0.600099	-0.0417576
mdtI	0.337251	-1.45712
mdtJ	0.333258	-1.71524
mdtK	0.914254	0.812984
mdtL	-1.83946	-0.113117
mdtM	0.0539871	-0.709951
mdtN	0.319979	-0.363934
mdtO	0.271947	-0.707744
mdtP	-0.00554539	-0.495959
mdtQ	0.533865	-0.163628
melA	-1.70038	-1.86077
melB	-1.15326	-1.03305
melR	0.181437	-0.269497
menA	-0.730072	1.02211
menB	0.852205	0.127233
menC	1.09602	0.233584
menD	-0.215212	0.872768
menE	1.73889	1.03122
menF	-0.166785	1.30588
menH	0.543223	1.14193
menI	-0.091732	0.216352
mepA	0.0234736	0.779104
mepH	-0.552819	-0.599558
mepM	-0.118165	1.07603
mepS	0.209222	0.979599
metA	1.36076	1.33219
metB	-0.0592832	0.286423
metC	0.440599	0.107223
metE	0.794793	1.17761
metF	1.68456	1.30805
metG	0.352081	0.604997
metH	-0.363555	0.12887
metI	1.37627	0.787457
metJ	0.95503	0.765443
metK	1.79283	1.20516
metL	0.250881	0.312418
metN	1.47444	1.04614
metQ	0.528282	0.510676
metR	0.961717	0.671074
metT	-1.31722	NA
metU		NA
metV		-1.41104
metW	0.126481	-0.779977
metY		NA
metZ	0.101757	-1.10457
mfd	-0.108468	-0.233161
mglA	-1.36026	2.65616
mglB	-2.19849	2.30966
mglC	-1.71073	2.23878
mgrB	0.93843	3.92879
mgrR	1.15293	NA
mgsA	0.0895944	-0.534234
mgtA	2.03275	2.09877
mgtL		NA
mhpA	-0.0359632	0.1279
mhpB	-0.0836229	0.773513
mhpC	0.304845	-0.0464672
mhpD	0.13434	0.0957047
mhpE	-0.017908	0.486342
mhpF	0.0335353	0.349706
mhpR	0.941932	2.02526
mhpT	-0.0924386	0.171914
miaA	-0.676445	-0.682717
miaB	0.681753	1.95553
micA		-1.52854
micC		NA
micF		NA
minC	-0.00257697	-0.323568
minD	0.0437509	0.0721813
minE	-0.0173796	-0.0358346
mioC	-0.102054	0.48937
mipA	1.1126	0.671065
mlaA	0.162719	0.569602
mlaB	0.367639	0.267063
mlaC	0.386628	0.492934
mlaD	0.306442	0.865006
mlaE	-0.0220108	0.580866
mlaF	-0.0345871	0.390493
mlc	0.144984	-0.348678
mliC	-0.0929215	-0.359446
mlrA	-1.93377	-1.53348
mltA	-0.090499	0.543406
mltB	-1.05205	0.205847
mltC	-0.395815	0.33323
mltD	0.354247	0.975109
mltF	0.136406	0.705013
mmuM	-0.502601	-0.721991
mmuP	-0.394924	0.0154868
mnaT	0.627848	-0.406057
mngA	-0.287548	0.819636
mngB	-0.00425336	-0.0363472
mngR	0.344037	-0.277771
mnmA	0.146302	1.34941
mnmC	0.193181	-0.00189554
mnmE	-0.433094	0.0775503
mnmG	0.440701	1.72782
mnmH	-0.576509	0.0499055
mntH	0.726318	0.414549
mntP	0.220045	1.3886
mntR	0.713404	1.00329
mntS	1.62029	3.5352
moaA	2.23106	1.07572
moaB	2.15994	0.579347
moaC	2.13139	0.782261
moaD	2.18861	0.782955
moaE	1.91493	1.01048
mobA	-0.495133	-0.765023
mobB	-0.49134	-0.76203
mocA	-0.375241	-0.866961
modA	0.806261	0.194899
modB	0.583894	0.256906
modC	0.61915	0.188263
modE	0.135703	-0.198886
modF	0.699369	-0.0948137
moeA	0.269905	0.0466805
moeB	0.152075	0.121865
mog	0.392533	0.445661
mokA	1.28029	1.75498
mokB	0.64114	-0.0621565
mokC	0.404014	-0.241597
motA	6.53268	0.141626
motB	5.36134	0.125507
mpaA	0.306052	-0.312234
mpl	-0.552769	-0.321771
mppA	-0.489113	0.847609
mprA	0.308726	0.250833
mqo	2.22684	3.83165
mqsA	0.478974	-0.518658
mqsR	0.559572	-0.436196
mraY	-0.151851	0.248935
mraZ	-0.0468947	-0.237161
mrcA	0.735084	1.5202
mrcB	-0.0117036	0.391096
mrdA	0.149865	0.641796
mrdB	0.863654	1.02568
mreB	-0.0198335	0.934835
mreC	0.192811	1.07299
mreD	0.0359685	1.3402
mrp	0.298409	-0.12894
mrr	-0.233198	-1.09057
msbA	0.398953	0.839428
mscK	0.942717	0.915946
mscL	-1.08152	-0.876715
mscM	0.152831	0.454462
mscS	0.161225	-0.802664
msrA	-0.865712	-1.3888
msrB	1.84275	1.52886
msrC	0.116885	0.382135
msyB	-2.17655	-1.19959
mtfA	0.763489	0.674527
mtgA	-0.930373	-0.902226
mtlA	-0.663353	0.401665
mtlD	-1.32529	-0.303679
mtlR	-0.690831	-0.165851
mtn	0.192239	-0.537923
mtr	0.294684	-0.251921
mug	-0.563693	-0.329519
mukB	0.450763	0.218832
mukE	0.149606	0.423993
mukF	-0.0908823	0.295791
murA	0.301014	0.967214
murB	-0.37655	-0.00127552
murC	-0.418832	-0.12926
murD	-0.275144	0.0347925
murE	-0.619447	0.144612
murF	-0.625071	-0.033786
murG	-0.347723	-0.323641
murI	-0.155116	-0.55657
murJ	0.433262	1.58127
murP	-0.104603	0.177635
murQ	-0.225044	0.528738
murR	0.122813	-0.306217
mutH	0.312634	-0.121094
mutL	0.0282551	0.0862571
mutM	0.434763	1.44968
mutS	0.306882	0.670564
mutT	0.162072	1.39255
mutY	0.0907434	0.819665
mzrA	0.063772	-0.318298
nac	0.109889	-0.250443
nadA	-0.50409	-1.04265
nadB	0.278066	-0.448803
nadC	-0.234067	-0.361917
nadD	0.0175216	0.881707
nadE	-0.379142	-0.0933551
nadK	-0.140193	-0.851343
nadR	-0.245076	0.209667
nagA	-1.10924	-0.584076
nagB	-1.07027	-0.43112
nagC	-0.705755	-1.39743
nagE	-0.833868	-0.331862
nagK	0.248971	0.0837644
nagZ	-0.304804	-0.247794
nanA	-2.53957	1.43133
nanC	-4.12029	3.28142
nanE	-2.50684	1.50094
nanK	-2.56546	1.37192
nanM	-3.3227	2.2665
nanR	0.0292342	-0.427077
nanS	-1.65822	2.69723
nanT	-2.82727	1.66442
napA	-0.538485	-1.72459
napB	-0.0265296	-1.03179
napC	0.211148	-0.907544
napD	-0.20448	-2.72844
napF	-0.187078	-2.77925
napG	-0.566547	-1.11829
napH	-0.372541	-0.854797
narG	-0.31734	-0.0540716
narH	-0.380641	-0.499732
narI	0.946835	-0.80793
narJ	0.357523	-0.536271
narK	-0.361778	-0.765428
narL	0.499141	-0.419036
narP	1.12334	0.455419
narQ	0.735894	0.0396658
narU	-2.08043	-1.34903
narV	-0.511673	-0.421217
narW	-1.77335	-0.855594
narX	0.546099	0.237451
narY	-1.41096	-1.02882
narZ	-1.50234	-0.558731
ndh	0.522525	-1.48447
ndk	0.674864	3.79805
nei	-0.717263	-0.0496864
nemA	-0.823015	0.00736422
nemR	-0.520751	-0.172655
nepI	0.647329	-0.203912
nfi	-0.615577	-0.358781
nfo	-0.247671	-0.318436
nfrA	0.725831	0.301375
nfrB	0.116895	0.677126
nfsA	0.465218	0.101813
nfsB	0.315091	-0.132648
nfuA	-0.740988	-0.420719
nhaA	-0.731563	-0.603342
nhaB	0.457574	1.14586
nhaR	-0.249135	0.0578019
nhoA	0.339436	-0.25925
nikA	-1.74177	-1.66375
nikB	-1.15387	-1.14839
nikC	-0.976463	-0.173291
nikD	-0.709153	-0.273212
nikE	-0.874375	-0.283649
nikR	-0.211236	-0.212014
ninE	0.646679	NA
nirB	-0.120385	-3.72798
nirC	-2.92285	-2.83191
nirD	-1.34432	-3.46021
nlpA	0.336813	0.42128
nlpC	0.508084	-0.496837
nlpD	0.296403	0.196259
nlpE	-0.274314	-0.117213
nlpI	0.733045	0.230864
nmpC	0.567234	0.156963
nnr	-1.27723	-0.669309
nohD	0.00333932	0.00547237
nohQ		NA
norR	0.47668	1.24
norV	-0.124262	-0.365744
norW	0.24512	-0.0976214
npr	-0.39658	-0.582921
nrdA	-0.44703	0.377534
nrdB	0.367137	0.00996968
nrdD	-0.0856796	0.452811
nrdE	-0.503608	1.55967
nrdF	-0.0954661	1.5983
nrdG	0.58399	0.684474
nrdH	-0.747106	1.7859
nrdI	-0.660663	1.55364
nrdR	0.120628	-0.580106
nrfA	-1.58558	-3.72455
nrfB	-1.93944	-3.46494
nrfC	-2.33229	-3.15584
nrfD	-2.67914	-2.55442
nrfE	-2.1637	-1.43715
nrfF	-0.922049	-1.1864
nrfG	-0.385213	-0.976367
nsrR	0.0900896	0.0779709
nth	3.02227	1.18744
nudB	1.05626	0.746731
nudC	-0.871745	0.285022
nudE	1.06966	1.24602
nudF	-0.562319	0.0762558
nudG	1.24281	0.895912
nudI	0.708796	0.165928
nudJ	-0.15299	-0.0273157
nudK	0.00357087	-0.782271
nudL	0.0745581	-0.310746
nuoA	0.753901	0.675256
nuoB	0.65087	0.852971
nuoC	0.625133	0.670582
nuoE	0.611385	0.5142
nuoF	0.43484	0.455701
nuoG	0.348363	0.214716
nuoH	0.3142	0.0375924
nuoI	0.214322	0.0459139
nuoJ	0.103442	0.0452202
nuoK	0.0766889	0.0426668
nuoL	0.0584187	0.0213661
nuoM	-0.129542	0.0425958
nuoN	0.00556368	0.144345
nupC	-0.0533031	-0.892066
nupG	-2.03454	-3.01864
nupX	0.153467	-0.428524
nusA	1.062	1.33475
nusB	-0.397475	0.525679
nusG	0.334828	1.37649
obgE	1.79994	2.5643
ogrK	-0.475136	-0.610319
ogt	1.68227	2.61944
ohsC		NA
ompA	0.225573	-0.126779
ompC	-0.113182	-0.993977
ompF	1.24966	0.998256
ompG	0.13075	-0.703184
ompL	0.254738	0.693245
ompN	0.755547	0.140268
ompR	-0.446051	0.0806874
ompT	1.7824	1.95024
ompW	-1.58895	-4.91508
ompX	0.851471	0.217268
omrA		NA
omrB		NA
opgB	-0.273743	0.566386
opgC	0.0956431	1.11944
opgD	-0.113718	0.551127
opgG	-0.00863063	0.572002
opgH	0.556624	0.735496
oppA	-0.966017	0.184089
oppB	-1.03682	0.828778
oppC	-0.44198	1.02638
oppD	0.310801	0.766432
oppF	0.0836346	0.581045
orn	-0.0729044	-0.258795
osmB	-2.00558	-0.90365
osmC	-1.75557	-1.2846
osmE	-2.14444	-1.80067
osmF	-3.09752	-2.2446
osmY	-2.75401	-0.840075
otsA	-2.80466	-1.83239
otsB	-2.97558	-2.4279
oweE	-1.83426	0.799303
oweS	2.57932	-0.148081
oxc	1.35811	0.995124
oxyR	-0.153177	-0.599207
oxyS	-0.892999	NA
paaA	-1.08013	0.855082
paaB	-1.67292	1.79008
paaC	-2.14148	0.320659
paaD	-1.31868	0.267546
paaE	-2.0627	0.0100577
paaF	-2.32249	0.338228
paaG	-2.88546	-0.161095
paaH	-2.13896	0.18599
paaI	-2.30998	-0.302761
paaJ	-0.526596	1.35626
paaK	-0.775708	1.80751
paaX	-0.536158	-0.558271
paaY	-0.7682	-0.56692
paaZ	-1.67256	-0.430571
pabA	-1.38375	0.392352
pabB	0.137456	0.798058
pabC	0.139373	0.060952
pagP	-0.873217	-1.47193
pal	0.786685	0.388551
panB	-0.577092	-0.640066
panC	-0.602559	-0.419985
panD	0.0725683	0.797827
panE	0.306116	-0.399644
panF	0.465384	1.4801
panM	0.471001	-0.36911
paoA	-1.03211	-0.882867
paoB	-0.881515	-0.83907
paoC	-0.717365	-0.760574
paoD	-0.00690816	-0.288766
parC	0.290735	0.485706
parE	0.240448	1.16315
patA	-2.68593	-1.54054
patD	-2.59598	-1.22316
pauD		NA
pawZ		NA
pbl	-0.51184	2.20268
pbpC	-0.241153	0.201801
pbpG	0.259418	-0.237096
pck	-0.745884	-0.365754
pcm	0.0237235	-0.250665
pcnB	-0.013797	1.03135
pdhR	2.19288	-0.12481
pdxA	-0.338474	-0.0415659
pdxB	-0.148446	0.123454
[truncated: 2,492 more rows]

## Sheet: ∆tusAt vs BW25113
RNA-seq data for ΔtusA-t
	Total gene reads				RPKM
Feature ID	BW25113-1	BW25113-2	∆tusA-t1	∆tusA-t2	BW25113-1	BW25113-2	∆tusAt-1	∆tusAt-2	baseMean	log2FoldChange	lfcSE	stat	pvalue	padj
aaaD	7	6	1	12	1.66927	1.32679	0.330996	1.73626	5.66014	-0.404805	1.27405	-0.317731	0.750689	NA
aaaE	10	11	14	13	0.649793	0.66281	1.26269	0.512535	12.4889	0.374797	0.852979	0.439398	0.660373	0.757309
aaeA	66	65	42	72	5.21255	4.76037	4.60414	3.4502	60.2624	-0.323664	0.383732	-0.843463	0.398969	0.52984
aaeB	106	105	64	144	3.96889	3.64564	3.3261	3.27138	100.409	-0.197267	0.298244	-0.661429	0.508337	0.63562
aaeR	494	527	264	656	39.141	38.7201	29.0337	31.5365	462.595	-0.348999	0.187229	-1.86402	0.0623184	0.111084
aaeX	21	17	15	30	7.58538	5.69414	7.52042	6.57483	20.0174	0.0880619	0.625535	0.140779	0.888045	0.92577
aas	1179	1460	987	2211	40.2206	46.1858	46.7352	45.7644	1388.83	0.10232	0.165455	0.618415	0.536302	0.659658
aat	524	499	383	929	54.7684	48.3638	55.5636	58.9142	551.156	0.162848	0.18164	0.896542	0.369963	0.499276
abgA	62	53	59	135	3.48479	2.76237	4.60289	4.60388	72.7505	0.57224	0.353482	1.61886	0.105476	0.173982
abgB	90	88	100	173	4.5863	4.15837	7.07315	5.34898	109.673	0.49657	0.305445	1.62572	0.104008	0.171915
abgR	138	206	315	581	11.1867	15.485	35.4428	28.5763	295.924	1.25611	0.263384	4.76912	1.85029e-06	8.01858e-06
abgT	40	42	32	54	1.93023	1.8794	2.14334	1.58106	41.2263	-0.0501074	0.451507	-0.110978	0.911634	0.94372
abrB	837	694	90	364	58.907	45.2921	8.79178	15.5435	482.763	-2.05974	0.321872	-6.39927	1.56117e-10	1.13746e-09
accA	3273	3715	3816	7840	251.225	264.422	406.554	365.122	4437.54	0.583992	0.134558	4.34008	1.42433e-05	5.37483e-05
accB	3154	3381	4842	10965	493.434	490.494	1051.44	1040.83	5207.89	1.09425	0.126829	8.62773	6.25834e-18	8.87707e-17
accC	8318	9104	14659	32558	454.018	460.795	1110.58	1078.24	15059.3	1.26353	0.122706	10.2972	7.25481e-25	1.71711e-23
accD	4844	5697	5821	13695	390.096	425.436	650.665	669.166	7025.91	0.700065	0.145971	4.79592	1.61933e-06	7.13361e-06
aceA	4144	4387	7759	11800	233.99	229.703	608.102	404.264	6894.87	1.12294	0.205271	5.47049	4.48797e-08	2.45244e-07
aceB	5410	6096	10218	14577	248.841	260.011	652.355	406.817	8987.39	1.05206	0.226242	4.65014	3.31711e-06	1.39082e-05
aceE	42632	37052	59359	175709	1179.21	950.357	2278.94	2948.85	70628.6	1.3097	0.209223	6.25982	3.85426e-10	2.65353e-09
aceF	19781	17824	30692	92540	769.991	643.374	1658.27	2185.61	35879.3	1.45749	0.20957	6.95467	3.5339e-12	3.03992e-11
aceK	756	866	1274	1577	32.0708	34.0665	75.0154	40.5906	1128.22	0.794555	0.281668	2.82089	0.00478909	0.0113688
ackA	13770	14839	6097	19560	843.444	842.846	518.36	726.936	12692.9	-0.423786	0.220308	-1.9236	0.0544042	0.0985138
acnA	1888	2098	2297	3764	51.9881	53.5709	87.7922	62.8864	2456.91	0.509861	0.189241	2.69424	0.00705483	0.0161037
acnB	20712	21925	23258	36930	587.45	576.647	915.618	635.526	25265.3	0.411831	0.189935	2.16827	0.0301383	0.058709
acpH	135	147	116	260	17.0922	17.2585	20.3852	19.973	156.199	0.23977	0.249892	0.959493	0.33731	0.463657
acpP	7556	8043	6173	15111	2349.26	2318.88	2663.97	2850.61	8675.17	0.248168	0.140178	1.77037	0.0766647	0.132409
acpS	388	375	188	451	75.0403	67.2536	50.4677	52.923	336.078	-0.44723	0.200714	-2.2282	0.0258673	0.0515029
acpT	273	287	238	446	34.2116	33.3514	41.3981	33.9118	301.298	0.152347	0.207505	0.734186	0.462835	0.59244
acrA	3070	3867	3678	8699	189.462	221.299	315.056	325.73	4515.94	0.646415	0.165163	3.91379	9.08576e-05	0.000297894
acrB	8856	8706	9182	21281	207.164	188.85	298.131	302.047	11275.1	0.607156	0.130628	4.64799	3.35185e-06	1.40392e-05
acrD	258	286	303	630	6.10505	6.27562	9.95188	9.04514	350.867	0.619453	0.191223	3.23942	0.00119774	0.0032025
acrE	28	28	19	44	1.78171	1.65219	1.67813	1.69878	28.3251	-0.0116823	0.52408	-0.0222911	0.982216	0.988145
acrF	170	178	102	256	4.03437	3.91713	3.35985	3.68614	167.353	-0.157697	0.251714	-0.626493	0.530991	0.655545
acrR	474	441	308	789	53.9003	46.5021	48.6135	54.4371	473.739	0.0529426	0.199653	0.265173	0.790876	0.858016
acrS	24	12	25	44	2.66739	1.23674	3.85662	2.9671	25.4414	0.807781	0.631543	1.27906	0.200876	0.301616
acrZ	10	9	7	50	4.91243	4.09978	4.77296	14.9029	15.631	1.19705	0.86919	1.3772	0.168451	0.260157
acs	113	153	2057	1280	4.25042	5.33662	107.394	29.2125	1013.7	3.80951	0.849527	4.48428	7.31622e-06	2.90038e-05
actP	97	136	628	342	4.33187	5.63202	38.9275	9.26692	339.864	2.24746	0.926417	2.42597	0.0152676	0.0323638
acuI	2039	2484	678	1641	154.099	174.083	71.1223	75.2484	1662.47	-1.15721	0.168986	-6.84797	7.49039e-12	6.26811e-11
ada	284	332	193	446	19.6497	21.3009	18.5348	18.7231	299.309	-0.128357	0.207361	-0.619001	0.535916	0.659588
add	2633	2920	982	1586	193.629	199.124	100.236	70.7667	2024.7	-1.20545	0.193766	-6.22114	4.93555e-10	3.33915e-09
ade	1204	1355	934	1838	50.2086	52.3977	54.0619	46.5053	1288.38	-0.02891	0.152601	-0.189447	0.849742	0.898657
adhE	131546	140999	7766	18175	3622.26	3600.3	296.819	303.656	75074.9	-3.58179	0.12734	-28.1277	4.49021e-174	4.49021e-171
adhP	134	157	94	235	9.76656	10.611	9.5095	10.3923	146.433	-0.0196696	0.268742	-0.0731913	0.941654	0.963575
adiA	224	285	133	292	7.27768	8.5864	5.99777	5.75616	225.064	-0.429217	0.237293	-1.80881	0.0704807	0.123595
adiC	143	163	14	50	7.87532	8.32417	1.07017	1.67073	91.0338	-2.49305	0.383436	-6.50188	7.93227e-11	5.97534e-10
adiY	892	880	38	95	86.2577	78.9109	5.10046	5.57393	480.204	-3.92158	0.221262	-17.7237	2.75147e-70	3.79513e-68
adk	3053	3770	6768	14113	348.783	399.384	1073.2	978.257	6487.93	1.45708	0.152169	9.57539	1.01469e-21	1.89663e-20
aegA	693	818	203	673	25.7903	28.2291	10.486	15.1965	567.825	-1.05035	0.257598	-4.0775	4.55235e-05	0.000157657
aer	131	133	95	177	6.34644	5.97491	6.38815	5.2028	130.411	-0.0947804	0.274347	-0.345476	0.729737	0.810818
aes	382	414	163	395	29.3211	29.4672	17.3659	18.3958	326.025	-0.703811	0.201593	-3.49125	0.00048077	0.00139152
afuB	14	12	20	31	2.9644	2.3562	5.87803	3.98268	18.9036	0.87202	0.664093	1.3131	0.189149	0.287352
afuC	26	34	29	63	1.82985	2.21892	2.83291	2.69022	36.0199	0.449861	0.478517	0.940116	0.347158	0.47426
agaA	88	111	158	261	11.6836	13.6659	29.1169	21.0252	150.174	0.970778	0.295422	3.28608	0.00101593	0.00274576
agaB	8	5	23	31	1.23583	0.716244	4.93163	2.9056	16.6719	1.98883	0.780811	2.54714	0.0108611	0.0238051
agaC	16	14	30	47	1.4664	1.18982	3.81633	2.61358	26.1433	1.25987	0.58367	2.15853	0.0308864	0.0598863
agaD	18	27	30	47	1.67469	2.32942	3.87416	2.65317	29.901	0.679761	0.552995	1.22923	0.218984	0.324541
agaI	20	17	20	49	1.94938	1.53651	2.70576	2.89779	24.6934	0.703785	0.572204	1.22995	0.218714	0.324261
agaR	1122	1040	719	1850	102.069	87.7319	90.7872	102.113	1113.9	0.0364495	0.179047	0.203575	0.838686	0.890088
agaS	118	124	165	393	7.52815	7.33582	14.6111	15.2126	185.599	1.01584	0.241788	4.20138	2.65296e-05	9.54774e-05
agaV	183	200	297	467	28.4486	28.8311	64.0854	44.0486	280.784	0.905929	0.252864	3.58267	0.000340101	0.00100547
agaW	143	146	175	255	28.0991	26.603	47.7296	30.402	178.248	0.498458	0.296696	1.68003	0.0929516	0.15655
agp	5755	6478	2219	3973	341.438	356.393	182.733	143.018	4559.18	-1.10075	0.161244	-6.82664	8.69253e-12	7.19878e-11
agrA	0	0	0	0	0	0	0	0	0	NA	NA	NA	NA	NA
agrB	0	0	0	0	0	0	0	0	0	NA	NA	NA	NA	NA
ahpC	32980	36294	19469	41803	4308.83	4397.09	3530.58	3313.76	31487.5	-0.34304	0.120797	-2.8398	0.00451421	0.0107866
ahpF	5349	6243	4534	9009	251.692	272.402	296.122	257.204	6056.55	0.0795339	0.143111	0.55575	0.578382	0.692052
ahr	489	540	126	200	35.3262	36.1745	12.6343	8.76644	339.654	-1.7614	0.236751	-7.43987	1.00786e-13	9.90522e-13
aidB	372	336	69	159	16.8582	14.1198	4.3402	4.3719	231.311	-1.81598	0.239119	-7.59449	3.09018e-14	3.17756e-13
ais	9	7	6	17	1.0998	0.793213	1.01769	1.26045	9.04205	0.3018	0.915111	0.329796	0.741554	0.819184
alaA	1023	1178	874	2244	61.8894	66.0857	73.3914	82.3699	1243.22	0.293296	0.174352	1.68221	0.0925288	0.155904
alaC	1870	2202	896	1754	111.214	121.438	73.9635	63.2924	1644.85	-0.761954	0.157715	-4.83121	1.35708e-06	6.07196e-06
alaE	881	875	243	577	144.262	132.863	55.23	57.3266	629.199	-1.28735	0.17159	-7.50247	6.26251e-14	6.29398e-13
alaS	12157	13220	15076	32084	340.482	343.336	586.066	545.206	17151.8	0.730233	0.120135	6.07842	1.21376e-09	7.78049e-09
alaT	0	0	0	0	0	0	0	0	0	NA	NA	NA	NA	NA
alaU	0	0	0	0	0	0	0	0	0	NA	NA	NA	NA	NA
alaV	0	0	0	0	0	0	0	0	0	NA	NA	NA	NA	NA
alaW	5	2	4	0	4.8478	1.79815	5.38304	0	3.22399	-0.438542	2.00629	-0.218584	0.826974	NA
alaX	1	0	0	0	0.969559	0	0	0	0.259733	-1.52854	4.9938	-0.306087	0.759539	NA
aldA	2534	2550	16385	16479	129.668	121	1163.76	511.637	9872.9	2.72969	0.52353	5.21401	1.84804e-07	9.25178e-07
aldB	500	569	114	212	23.9397	25.2629	7.57613	6.15872	347.444	-1.85164	0.211113	-8.77087	1.77296e-18	2.63637e-17
alkA	124	154	40	98	10.7622	12.3943	4.81874	5.16074	101.096	-1.19856	0.31871	-3.76065	0.000169474	0.000528951
alkB	76	94	47	119	8.60242	9.86634	7.3841	8.17258	79.6642	-0.231354	0.34361	-0.673305	0.500754	0.629172
allA	125	90	65	152	19.07	12.7322	13.7641	14.0699	103.291	-0.176058	0.338274	-0.520459	0.602743	0.711832
allB	65	61	45	99	3.51661	3.06029	3.37922	3.24976	64.5556	0.0198182	0.361778	0.05478	0.956314	0.97332
allC	157	151	97	187	9.35986	8.34772	8.02665	6.7642	144.02	-0.262869	0.263592	-0.997257	0.31864	0.442095
allD	42	59	35	65	2.94746	3.83948	3.40926	2.76769	48.8755	-0.148592	0.43121	-0.344592	0.730401	0.811106
allE	270	300	161	410	25.3122	26.08	20.95	23.3214	270.313	-0.199862	0.220554	-0.906182	0.36484	0.493678
allR	2347	2743	1558	3470	211.939	229.691	195.28	190.122	2424.36	-0.191984	0.144551	-1.32814	0.184131	0.280902
allS	44	49	14	44	3.49753	3.61182	1.54465	2.1221	35.928	-0.911899	0.498384	-1.82971	0.067293	0.11905
alpA	9	4	2	18	3.11351	1.28319	0.960354	3.77821	7.03352	0.215193	1.20106	0.179169	0.857805	0.903666
alr	741	797	1029	2203	50.5571	50.4248	97.4479	91.1977	1123.57	0.905698	0.144178	6.2818	3.34681e-10	2.32822e-09
alsA	93	114	187	275	4.47022	5.08127	12.4761	8.02017	164.89	1.08498	0.311342	3.48486	0.00049239	0.00142001
alsB	377	348	473	901	29.6793	25.4046	51.6852	43.037	502.828	0.782749	0.190121	4.11712	3.83638e-05	0.000134022
alsC	108	109	142	138	8.11228	7.59218	14.8047	6.28931	128.758	0.397689	0.4288	0.927447	0.353695	0.480687
alsE	116	112	95	75	12.2811	10.9956	13.9603	4.81776	104.364	-0.347972	0.497344	-0.69966	0.48414	0.613417
alsK	194	196	134	137	15.3712	14.4007	14.7368	6.58614	169.747	-0.511084	0.390928	-1.30736	0.191091	0.289531
alsR	920	1091	1480	3606	76.0848	83.6674	169.889	180.943	1636.95	1.14195	0.164499	6.94198	3.86655e-12	3.30474e-11
alx	66	90	95	208	5.03448	6.36612	10.0584	9.62674	107.96	0.78966	0.311645	2.53384	0.011282	0.0246332
amiA	704	898	832	1777	59.6268	70.5288	97.8104	91.3191	998.166	0.540927	0.177103	3.0543	0.00225585	0.00574008
amiB	854	951	834	1775	47.0316	48.5661	63.7516	59.311	1050.71	0.367719	0.148347	2.47878	0.0131832	0.0283816
amiC	889	1254	1425	3013	52.2387	68.3297	116.225	107.422	1551.5	0.891747	0.199038	4.48028	7.45467e-06	2.94943e-05
amiD	1023	1051	391	942	90.7116	86.4193	48.1234	50.6808	823.275	-0.830689	0.162354	-5.11652	3.11222e-07	1.50713e-06
amn	3222	3428	1330	2846	163.174	160.986	93.491	87.4511	2637.4	-0.836894	0.128581	-6.50871	7.58008e-11	5.74248e-10
ampC	272	352	334	741	17.6744	21.2099	30.1241	29.2145	400.417	0.612986	0.207722	2.951	0.00316752	0.00778738
ampD	765	817	274	589	102.12	101.133	50.7683	47.7056	597.674	-1.04108	0.164462	-6.33024	2.44778e-10	1.71774e-09
ampE	793	961	294	625	68.3432	76.8009	35.1692	32.6819	653.924	-1.09504	0.178706	-6.1276	8.92155e-10	5.82157e-09
ampG	592	850	1167	1905	29.5545	39.3497	80.8659	57.7035	1097.87	1.00062	0.239949	4.17014	3.04415e-05	0.000108333
ampH	723	917	931	1776	46.0063	54.1091	82.2284	68.569	1042.99	0.588799	0.184149	3.1974	0.00138671	0.0036734
amtB	155	171	116	222	8.87444	9.07877	9.2185	7.71201	161.068	-0.0899995	0.252242	-0.356799	0.721242	0.804277
amyA	655	713	152	319	32.4359	32.7413	10.4477	9.58475	454.88	-1.70019	0.182281	-9.32734	1.0856e-20	1.89625e-19
anmK	885	1051	529	1128	58.7501	64.6977	48.7432	45.4338	867.523	-0.387879	0.164304	-2.36074	0.0182384	0.0377997
ansA	599	854	1248	2646	43.4004	57.3781	125.509	116.322	1252.51	1.26303	0.20412	6.18769	6.10538e-10	4.0907e-09
ansB	33304	40637	994	4614	2343.89	2652.07	97.1003	197.026	19892.7	-4.06636	0.540619	-7.52167	5.40797e-14	5.4626e-13
ansP	126	175	100	238	6.18967	7.97179	6.81851	7.0938	151.478	-0.0181345	0.286098	-0.0633855	0.94946	0.968836
apaG	739	814	388	799	144.059	147.144	104.983	94.5036	665.683	-0.544404	0.162429	-3.35165	0.000803312	0.00221298
apaH	752	854	474	931	65.7322	69.2213	57.5085	49.3759	731.604	-0.337675	0.167407	-2.01709	0.0436866	0.0812395
apbE	243	317	411	921	16.9563	20.5118	39.8069	38.9932	441.499	1.07588	0.206017	5.22231	1.76709e-07	8.8687e-07
aphA	4764	5073	1102	2366	491.656	485.485	157.857	148.153	3286.7	-1.67059	0.127423	-13.1106	2.86437e-39	1.33226e-37
appA	216	231	116	196	12.2527	12.151	9.13334	6.7459	187.544	-0.634648	0.256483	-2.47443	0.013345	0.0286527
appY	382	298	66	136	37.531	27.1497	9.00044	8.1072	219.557	-1.91422	0.271758	-7.04384	1.87014e-12	1.65866e-11
apt	574	711	2331	5135	76.6233	88.0116	431.901	415.905	2009.69	2.36751	0.160515	14.7495	3.09985e-49	2.10159e-47
aqpZ	55	66	33	76	5.82293	6.47954	4.84937	4.882	55.1069	-0.32914	0.391796	-0.84008	0.400864	0.531826
araC	2411	2353	1272	3117	202.114	182.912	148.006	158.541	2183.24	-0.318711	0.152011	-2.09663	0.036026	0.0687519
araD	8	8	3	17	0.869457	0.80625	0.452556	1.12102	7.96107	-0.00653739	1.02698	-0.00636564	0.994921	0.996311
araE	424	459	268	560	22.0177	22.1024	19.3167	17.6441	412.977	-0.253207	0.180151	-1.40553	0.159864	0.24901
araF	275	306	136	236	20.4685	21.1201	14.0503	10.6579	235.322	-0.764062	0.23758	-3.21602	0.00129984	0.00345702
araG	286	296	118	240	13.9105	13.3502	7.96618	7.08259	229.929	-0.857393	0.218988	-3.91526	9.03068e-05	0.000297302
araH	188	252	116	210	14.0355	17.4459	12.0205	9.51252	187.825	-0.559125	0.271193	-2.06172	0.039234	0.0738523
araJ	198	202	95	221	12.3122	11.6478	8.19948	8.3381	172.3	-0.522924	0.242796	-2.15376	0.0312588	0.0605204
arcA	8886	10379	6069	16639	913.219	989.112	865.723	1037.53	9818.87	0.00987197	0.18	0.0548445	0.956262	0.97332
arcB	3651	3869	801	1865	115.117	113.123	35.0554	35.6791	2507.2	-1.68181	0.137309	-12.2483	1.71521e-34	6.59696e-33
arcZ	0	1	0	0	0	0.564708	0	0	0.249096	-1.49811	4.99595	-0.299865	0.76428	NA
arfA	6	1	6	16	2.01881	0.312008	2.80213	3.2664	6.60239	1.42442	1.23705	1.15146	0.249542	0.363366
arfB	224	240	127	284	39.0208	38.7686	30.7075	30.0173	210.387	-0.349744	0.223548	-1.56451	0.117697	0.191845
argA	242	320	257	563	13.3875	16.4155	19.7338	18.8972	327.654	0.376636	0.221345	1.70158	0.088835	0.150377
argB	249	282	140	311	23.6138	24.7992	18.4284	17.895	236.459	-0.408388	0.217806	-1.87501	0.0607914	0.108653
argC	269	291	136	321	19.7231	19.785	13.8406	14.2801	244.128	-0.478889	0.216456	-2.21241	0.0269383	0.0531589
argD	424	482	497	1016	25.5881	26.9737	41.6315	37.2024	576.054	0.585699	0.171461	3.41593	0.00063564	0.00178175
argE	1231	1436	423	889	78.7397	85.1748	37.5551	34.5019	975.827	-1.1838	0.160085	-7.39483	1.41587e-13	1.36949e-12
argF	225	241	169	388	16.497	16.3855	17.1989	17.2607	243.133	0.0766536	0.213708	0.358684	0.719831	0.803587
argG	982	1200	943	2067	53.8394	61.0086	71.7618	68.7598	1233.31	0.294439	0.162931	1.80714	0.0707404	0.123943
argH	486	659	403	740	26.0638	32.7724	29.9985	24.079	556.925	-0.127416	0.21986	-0.579533	0.56223	0.67759
argI	66	85	32	60	4.83911	5.77913	3.2566	2.66918	59.6859	-0.854065	0.392554	-2.17566	0.0295804	0.0578591
argK	24	28	15	34	1.77558	1.92091	1.54033	1.5262	24.2002	-0.261325	0.566095	-0.461629	0.644348	0.744911
argO	489	495	152	373	56.6552	53.1811	24.4437	26.2207	366.419	-1.10051	0.197766	-5.56468	2.6264e-08	1.4752e-07
argP	1228	1435	603	1404	101.216	109.679	68.986	70.2139	1124.45	-0.592413	0.160381	-3.69378	0.000220944	0.000674639
argQ	0	0	0	0	0	0	0	0	0	NA	NA	NA	NA	NA
argR	1110	1265	1336	2415	173.656	183.518	290.113	229.239	1480.69	0.537834	0.169943	3.16479	0.00155193	0.00407064
argS	1719	2526	4241	9952	73.0491	99.5391	250.15	256.599	4239.73	1.55656	0.208029	7.4824	7.29749e-14	7.29749e-13
argT	210	211	798	914	19.7627	18.4132	104.237	52.1888	543.437	2.02245	0.321542	6.28984	3.17803e-10	2.21852e-09
argU	0	0	0	0	0	0	0	0	0	NA	NA	NA	NA	NA
argV	0	5	5	0	0	4.43699	6.64141	0	3.0294	0.461711	2.55609	0.180632	0.856657	NA
argW	0	0	0	0	0	0	0	0	0	NA	NA	NA	NA	NA
argX	0	0	0	0	0	0	0	0	0	NA	NA	NA	NA	NA
argY	3	1	3	0	3.82787	8.87398	30.5505	0	2.09864	-0.0509373	2.30897	-0.0220606	0.9824	NA
argZ	5	2	0	0	9.56968	10.6488	0	0	1.79686	-4.32588	2.62169	-1.65003	0.098936	NA
ariR	1	4	5	8	0.275979	1.02367	1.91531	1.33959	4.36713	1.28554	1.39467	0.921752	0.356658	NA
arnA	147	131	117	243	5.46239	4.51396	6.03454	5.47869	152.867	0.211272	0.26058	0.810775	0.417495	0.548614
arnB	89	98	70	122	5.75272	5.87395	6.28021	4.78463	92.7407	-0.0850737	0.3213	-0.264779	0.791179	0.858054
arnC	43	83	38	125	3.26989	5.8528	4.01089	5.76739	66.1372	0.120971	0.474291	0.255056	0.79868	0.862782
arnD	42	36	21	52	3.47344	2.76079	2.41059	2.60927	35.9948	-0.291236	0.479755	-0.607052	0.543816	0.662686
arnE	38	35	31	43	8.33359	7.11767	9.43633	5.72166	36.7816	-0.0579262	0.502627	-0.115247	0.908249	0.941435
arnF	117	76	109	203	22.2773	13.4187	28.8069	23.4519	121.885	0.553425	0.346208	1.59853	0.109924	0.180499
arnT	89	69	36	67	3.96739	2.85224	2.22746	1.81215	64.2625	-0.760207	0.391849	-1.94005	0.0523731	0.0954408
aroA	983	1037	648	1535	56.4127	55.1852	51.6168	53.4486	999.463	-0.0779059	0.154098	-0.505561	0.613165	0.720947
aroB	3077	4237	5166	11385	208.203	265.852	485.185	467.41	5586.39	1.00872	0.184492	5.46757	4.56257e-08	2.48981e-07
aroC	1660	1857	1502	3120	112.633	116.84	141.456	128.445	1947.18	0.236663	0.138704	1.70624	0.0879635	0.149217
aroD	394	416	257	512	38.251	37.4508	34.6316	30.1593	382.586	-0.225201	0.186427	-1.20799	0.227052	0.334761
aroE	392	625	1864	3425	35.2688	52.1441	232.779	186.969	1490.71	2.2587	0.243062	9.29272	1.50389e-20	2.57075e-19
aroF	598	735	419	1005	41.1434	46.8929	40.0134	41.9537	654.615	-0.095286	0.186537	-0.510817	0.609479	0.717668
aroG	1686	1882	1233	3108	117.982	122.124	119.761	131.961	1862.2	0.0773932	0.160704	0.481588	0.630099	0.735168
aroH	372	534	948	1796	26.1809	34.8501	92.6067	76.6925	865.802	1.46836	0.218887	6.7083	1.96902e-11	1.57522e-10
aroK	1495	2037	3319	6809	211.037	266.643	650.306	583.185	3209.4	1.36878	0.184195	7.43114	1.07665e-13	1.05554e-12
aroL	204	233	208	430	28.6325	30.3254	40.5214	36.6187	256.567	0.388511	0.212718	1.82641	0.0677882	0.119661
aroM	74	91	290	705	8.04248	9.17109	43.7471	46.4893	262.306	2.398	0.241714	9.9208	3.3805e-23	7.17896e-22
aroP	377	451	328	789	20.2182	22.4284	24.4156	25.6734	458.172	0.240805	0.193981	1.24139	0.214463	0.319142
arpA	29	28	19	48	0.977096	0.87482	0.888558	0.981264	29.2484	0.0347696	0.52068	0.0667773	0.946759	0.967456
arpB	12	5	8	7	0.465389	0.179815	0.430643	0.164717	8.37775	-0.171263	1.0697	-0.160104	0.872799	0.914573
arrS	1	0	0	0	1.06792	0	0	0	0.259733	-1.52854	4.9938	-0.306087	0.759539	NA
arsB	135	159	130	316	7.71138	8.42203	10.3071	10.9519	173.472	0.409299	0.251866	1.62507	0.104148	0.172067
arsC	97	69	52	126	16.7784	11.0675	12.4846	13.2237	81.8363	-0.0959264	0.368149	-0.260564	0.794428	0.860237
arsR	43	35	43	105	8.95062	6.75576	12.4236	13.2611	52.6467	0.728026	0.413555	1.76041	0.0783382	0.134891
artI	4386	5281	2066	4100	441.515	492.963	288.669	250.418	3871.92	-0.793163	0.152865	-5.18865	2.11821e-07	1.04862e-06
artJ	234	241	247	459	23.5555	22.4965	34.5117	28.0346	285.077	0.437571	0.212915	2.05515	0.0398647	0.074969
artM	588	721	466	844	64.7648	73.6408	71.2428	56.404	638.591	-0.12211	0.19693	-0.620069	0.535213	0.658926
artP	1468	1506	923	1785	148.384	141.158	129.496	109.472	1381.85	-0.276531	0.149317	-1.85197	0.0640295	0.113881
artQ	1301	1641	856	1633	133.705	156.386	122.106	101.826	1322.98	-0.375633	0.179577	-2.09176	0.0364596	0.0694138
ascB	197	214	130	319	10.1868	10.2614	9.3306	10.0085	203.774	-0.0665487	0.233602	-0.284881	0.775735	0.846873
ascF	169	200	125	290	8.54117	9.37307	8.76866	8.8927	186.419	-0.0120255	0.241905	-0.0497116	0.960352	0.976216
ascG	362	440	274	681	26.3843	29.7379	27.7192	30.1154	414.354	0.0538086	0.205357	0.262025	0.793302	0.859715
asd	7465	7974	2996	6659	498.252	493.533	277.558	269.67	6098.77	-0.852427	0.123353	-6.91048	4.83024e-12	4.06757e-11
aslA	145	139	80	171	6.45202	5.7354	4.94095	4.61667	129.195	-0.345194	0.270688	-1.27525	0.202222	0.303181
aslB	81	99	81	203	4.82897	5.47301	6.70266	7.34295	108.273	0.460535	0.304682	1.51153	0.130655	0.209718
asmA	1517	1777	1125	2474	60.2926	65.4918	62.0617	59.66	1648.45	-0.0432876	0.148959	-0.290602	0.771356	0.844191
asnA	533	667	128	279	39.5518	45.8972	13.1838	12.5617	396.536	-1.72729	0.209836	-8.2316	1.84724e-16	2.2876e-15
asnB	1784	1976	843	2009	78.953	81.0927	51.7838	53.946	1589.61	-0.589819	0.149673	-3.94073	8.12341e-05	0.000269881
asnC	155	152	133	319	24.8832	22.6277	29.636	31.0721	178.491	0.367078	0.243518	1.5074	0.131709	0.211242
asnS	5758	7680	9392	20955	302.846	374.569	685.647	668.718	10235.7	1.0021	0.173902	5.76244	8.29077e-09	4.8555e-08
asnT	0	0	0	0	0	0	0	0	0	NA	NA	NA	NA	NA
asnU	0	0	0	0	0	0	0	0	0	NA	NA	NA	NA	NA
asnV	0	0	0	0	0	0	0	0	0	NA	NA	NA	NA	NA
asnW	0	0	0	0	0	0	0	0	0	NA	NA	NA	NA	NA
aspA	74822	83463	12662	24054	3836.72	3968.68	901.211	748.383	48731.9	-2.24141	0.140713	-15.9289	3.99122e-57	3.71276e-55
aspC	8947	9376	5810	12542	553.546	537.917	498.937	470.813	8812.83	-0.165798	0.119114	-1.39194	0.163942	0.254667
aspS	7152	8295	9703	22063	297.24	319.681	559.73	556.351	11045.7	0.860071	0.136709	6.29126	3.14891e-10	2.20204e-09
aspT	0	0	0	0	0	0	0	0	0	NA	NA	NA	NA	NA
aspU	0	0	0	0	0	0	0	0	0	NA	NA	NA	NA	NA
aspV	0	0	0	0	0	0	0	0	0	NA	NA	NA	NA	NA
asr	13	24	5	26	3.10008	5.30716	1.65498	3.76191	15.4518	-0.566194	0.815704	-0.694117	0.487609	0.616252
astA	9	13	32	31	0.640752	0.858247	3.16221	1.3391	22.1354	1.53956	0.723004	2.12939	0.0332219	0.0637963
astB	41	46	45	82	2.24788	2.33866	3.42448	2.72777	51.7655	0.413447	0.405401	1.01985	0.307801	0.42974
astC	16	21	71	44	0.965589	1.1752	5.94735	1.61113	42.0174	1.77463	0.698297	2.54137	0.0110418	0.0241616
astD	35	41	59	53	1.74376	1.8942	4.08004	1.60214	49.1458	0.60109	0.555061	1.08293	0.278841	0.397068
astE	11	9	16	22	0.836483	0.634641	1.6888	1.01506	14.457	0.851518	0.762653	1.11652	0.264199	0.380553
atoA	4	5	6	5	0.452759	0.524805	0.942652	0.343386	5.25455	0.316827	1.2331	0.256936	0.797228	NA
atoB	38	41	22	52	2.36294	2.36415	1.89883	1.96191	36.5582	-0.278562	0.466821	-0.596721	0.550694	0.667913
atoC	738	1081	370	648	39.2357	53.2932	27.3036	20.9028	700.461	-0.948917	0.241487	-3.92948	8.51304e-05	0.000281655
atoD	13	11	20	18	1.44483	1.13367	3.0853	1.21381	16.2382	0.686554	0.788671	0.87052	0.384017	0.51425
atoE	16	25	9	25	0.891145	1.29119	0.695767	0.844838	17.7414	-0.478557	0.685788	-0.69782	0.48529	0.614485
atoS	644	604	262	598	25.9738	22.5896	14.6671	14.6338	510.4	-0.718795	0.180366	-3.98519	6.74251e-05	0.00022683
atpA	39803	41717	55003	114260	1902.04	1848.58	3648.24	3312.86	59308.1	0.896075	0.117774	7.6084	2.7751e-14	2.87575e-13
atpB	9857	11775	17198	32993	890.108	986.007	2155.6	1807.69	17102.4	1.07937	0.15192	7.10486	1.20442e-12	1.07538e-11
atpC	9558	9774	8356	18056	1676.89	1590.13	2034.84	1922.05	10893.7	0.281495	0.118954	2.36642	0.0179611	0.037283
atpD	41934	41011	37736	80122	2234.25	2026.22	2790.71	2590.14	47862.1	0.342047	0.122405	2.79439	0.00519975	0.0122203
atpE	8006	7774	12857	23020	2458.06	2213.31	5479.1	4288.32	12421.8	1.06544	0.158194	6.73501	1.63924e-11	1.31666e-10
atpF	9744	9927	15318	29904	1524.42	1440.15	3326.31	2838.58	15429.5	1.05898	0.131106	8.07727	6.62314e-16	7.81491e-15
atpG	20113	19531	19055	42819	1715.34	1544.61	2255.67	2215.73	23990.7	0.462518	0.126694	3.65067	0.00026156	0.000788424
atpH	7141	7448	10594	21101	985.385	953.032	2029.08	1766.67	10990.2	0.972351	0.126873	7.66398	1.80264e-14	1.89254e-13
atpI	1832	1861	2340	3661	354.314	333.757	628.162	429.604	2381.58	0.616906	0.20165	3.05929	0.00221859	0.00565247
avtA	1489	1825	2447	5016	87.4954	99.4431	199.58	178.835	2546.48	1.01866	0.156329	6.51614	7.21394e-11	5.48588e-10
azoR	531	575	463	876	64.5669	64.8342	78.1429	64.6286	591.656	0.13938	0.175886	0.792449	0.428099	0.559241
azuC	0	0	0	0	0	0	0	0	0	NA	NA	NA	NA	NA
bacA	583	693	591	1313	52.2618	57.6064	73.5354	71.4145	752.717	0.404205	0.168382	2.40053	0.0163714	0.0343576
baeR	302	328	131	372	30.7792	30.9988	18.5316	23.0037	268.592	-0.550355	0.240726	-2.28623	0.022241	0.0450222
baeS	134	162	79	217	7.03276	7.88419	5.75494	6.91012	139.341	-0.215521	0.2893	-0.744976	0.456286	0.585466
bamA	15052	16169	17340	32151	455.869	454.099	728.934	590.807	19457.2	0.537277	0.144226	3.72523	0.000195134	0.000600412
bamB	3543	3788	4153	8031	221.435	219.536	360.271	304.543	4677.77	0.593758	0.137332	4.32354	1.53545e-05	5.76695e-05
bamC	4841	5766	4234	8598	344.654	380.666	418.4	371.407	5630.57	0.124434	0.145307	0.856354	0.391802	0.522403
bamD	4282	4671	4137	7596	427.542	432.477	573.337	460.174	5011.8	0.265064	0.151253	1.75245	0.0796963	0.136642
bamE	1546	1583	1274	2325	333.098	316.274	380.999	303.942	1636.1	0.0760898	0.160328	0.474587	0.635081	0.737696
barA	1475	1816	790	1720	39.4224	45.0079	29.307	27.8923	1402.65	-0.558653	0.16344	-3.41808	0.000630637	0.00177021
basR	499	552	185	425	54.962	56.3796	28.2831	28.4025	403.615	-0.964838	0.186989	-5.15986	2.47129e-07	1.21589e-06
basS	389	438	157	328	26.2491	27.407	14.7048	13.429	320.566	-0.930217	0.199247	-4.66866	3.03177e-06	1.28058e-05
bax	1919	2128	1498	3446	171.399	176.249	185.711	186.747	2134.61	0.105787	0.139871	0.756314	0.449461	0.579576
bcp	3718	3989	1919	3961	581.67	578.699	416.711	375.991	3301.08	-0.546791	0.128638	-4.25063	2.13166e-05	7.85867e-05
bcr	700	879	1234	2348	43.3086	50.4297	105.97	88.1413	1230.54	1.04839	0.179694	5.83427	5.4026e-09	3.23509e-08
bcsA	134	139	97	229	3.77014	3.62651	3.78806	3.90925	142.025	0.0697401	0.261066	0.267136	0.789365	0.856608
bcsB	283	308	175	404	8.91166	8.99382	7.64897	7.71896	279.682	-0.21115	0.205242	-1.02878	0.303581	0.424737
bcsC	639	703	334	712	13.5537	13.8272	9.83326	9.16312	578.361	-0.524025	0.166148	-3.15396	0.00161072	0.00421654
bcsE	2882	3010	745	1659	135.092	130.835	48.4713	47.1832	2039.34	-1.46864	0.134035	-10.9571	6.14158e-28	1.70599e-26
bcsF	101	112	35	58	38.7622	39.859	18.6444	13.5058	76.2407	-1.31562	0.359846	-3.65607	0.000256107	0.000772571
bcsG	1019	1234	464	929	44.6944	50.1898	28.2481	24.7229	891.709	-0.84188	0.172223	-4.88831	1.01708e-06	4.61783e-06
bcsQ	61	70	48	127	5.96929	6.35203	6.51969	7.54053	71.4737	0.210366	0.357842	0.587874	0.556617	0.672446
bcsZ	124	106	58	150	8.25395	6.54286	5.35872	6.05811	104.188	-0.351268	0.316459	-1.10999	0.267001	0.384037
bdcA	75	82	59	118	7.74018	7.84738	8.45152	7.38885	80.5308	0.0208238	0.327875	0.0635113	0.949359	0.968836
bdcR	222	233	170	388	27.5394	26.8027	29.2714	29.2037	240.718	0.114697	0.213714	0.536684	0.591486	0.703519
bdm	2	2	2	4	0.682283	0.632682	0.947016	0.827941	2.39477	0.430991	1.67655	0.25707	0.797125	NA
beeE	6	5	2	2	1.0731	0.829243	0.496494	0.217033	3.84922	-1.51168	1.43915	-1.0504	0.293535	NA
bepA	2146	2528	1526	3109	108.013	117.99	106.609	94.9452	2247.3	-0.163851	0.148658	-1.1022	0.270375	0.387495
betA	280	297	622	713	12.3472	12.1448	38.0711	19.0768	486.903	1.2083	0.320631	3.7685	0.000164234	0.000514841
betB	560	642	1447	1629	28.0139	29.7812	100.472	49.4438	1091.87	1.36243	0.310398	4.38929	1.1372e-05	4.35709e-05
betI	218	218	590	664	27.3192	25.3331	102.626	50.4875	431.576	1.52621	0.33148	4.60422	4.14012e-06	1.70903e-05
betT	272	291	909	964	9.85385	9.77578	45.7082	21.1894	627.365	1.75469	0.337929	5.19247	2.07526e-07	1.02863e-06
bfd	4	3	9	19	1.51152	1.05123	4.72051	4.35624	8.14913	1.8341	1.02245	1.79382	0.0728423	0.126848
bfr	584	593	104	280	90.2158	84.9465	22.2995	26.2442	382.952	-1.82626	0.213247	-8.56406	1.08961e-17	1.50291e-16
bglA	4044	4101	1773	4056	206.936	194.597	125.929	125.93	3377.32	-0.665656	0.131069	-5.07866	3.80106e-07	1.80788e-06
bglB	24	29	27	50	1.25158	1.40238	1.95435	1.58205	31.3849	0.403492	0.508056	0.794187	0.427086	0.558283
bglF	274	221	277	491	10.7509	8.04092	15.0857	11.689	306.497	0.509641	0.245438	2.07645	0.0378519	0.0717231
bglG	9	3	5	8	0.792328	0.244909	0.610978	0.427324	6.1959	-0.00389324	1.17146	-0.00332341	0.997348	NA
bglH	24	23	22	61	1.09368	0.971912	1.39153	1.6866	29.9312	0.602313	0.526739	1.14348	0.252841	0.366702
bglJ	6	4	7	17	0.652093	0.403125	1.05596	1.12102	7.87235	1.06732	0.998322	1.06911	0.285018	0.404102
bglX	2521	3015	2391	5478	80.8371	89.6492	106.417	106.577	3167.61	0.326034	0.150057	2.17274	0.0298002	0.0581752
bhsA	28	29	14	44	7.99699	7.68047	5.54995	7.62476	26.7903	-0.211261	0.55945	-0.377623	0.705711	0.792711
bioA	83	96	93	234	4.74107	5.085	7.37351	8.10997	117.47	0.670168	0.292915	2.28793	0.0221419	0.0449084
bioB	78	83	70	186	5.52118	5.44799	6.87746	7.98832	96.764	0.458588	0.317492	1.44441	0.148624	0.234239
bioC	44	35	52	110	4.28863	3.16341	7.03497	6.50525	56.9469	0.869555	0.399781	2.17508	0.0296243	0.0579165
bioD	34	38	31	99	3.69519	3.82969	4.67641	6.52828	45.7797	0.606587	0.457505	1.32586	0.184886	0.281839
bioF	41	41	63	126	2.61571	2.42556	5.57878	4.87733	64.2411	1.05245	0.369458	2.84864	0.00439067	0.010504
bioH	415	490	258	472	39.6627	43.4261	34.2252	27.3704	400.195	-0.438723	0.205389	-2.13606	0.0326742	0.0629257
birA	258	332	217	562	19.6802	23.4839	22.9754	26.0107	320.362	0.194175	0.233219	0.832588	0.405077	0.535845
bisC	1176	1313	787	1717	37.1274	38.4391	34.487	32.8899	1198.13	-0.161006	0.145841	-1.10399	0.269599	0.386661
blc	666	569	52	111	91.9012	72.8082	9.95963	9.29341	351.684	-3.09038	0.239567	-12.8999	4.50875e-38	1.91862e-36
blr	1	1	0	6	0.584814	0.542299	0	2.12899	1.50415	1.06205	2.46578	0.430718	0.666673	NA
bluF	40	32	86	124	2.4319	1.80408	7.25733	4.57417	69.6137	1.46799	0.418523	3.50754	0.000452262	0.00131567
bluR	709	681	257	688	71.3712	63.569	35.909	42.0214	559.609	-0.774013	0.199453	-3.88068	0.000104166	0.000337928
bolA	502	492	147	416	116.323	105.718	47.2793	58.487	374.398	-1.0463	0.2249	-4.65229	3.28266e-06	1.37857e-05
borD	1502	1456	2617	6370	376.453	338.395	910.411	968.691	2743.21	1.40359	0.150291	9.33914	9.71201e-21	1.70386e-19
brnQ	1191	1389	667	1430	66.4853	71.9014	51.6812	48.4346	1130.53	-0.463917	0.1546	-3.00076	0.0026931	0.00672015
bsmA	1138	1129	116	357	254.107	233.77	35.9522	48.3668	677.414	-2.50138	0.225286	-11.1031	1.2113e-28	3.58903e-27
bssR	771	795	150	719	147.949	141.464	39.9522	83.7126	571.076	-1.19509	0.356618	-3.35117	0.000804717	0.00221533
bssS	650	653	117	280	187.828	174.978	46.9274	49.092	419.678	-1.902	0.193064	-9.85162	6.74451e-23	1.38349e-21
btuB	2699	3057	2539	5590	107.794	113.216	140.75	135.459	3295.69	0.32606	0.134448	2.42518	0.0153007	0.0324168
btuC	585	619	442	720	43.9415	43.1152	46.0823	32.8138	583.271	-0.150039	0.210396	-0.713128	0.475767	0.606072
btuD	483	549	336	720	47.4541	50.0173	45.8204	42.9205	501.523	-0.132082	0.174802	-0.755611	0.449882	0.579893
btuE	230	262	151	316	30.7027	32.4318	27.9781	25.5942	231.296	-0.235622	0.219325	-1.07431	0.282685	0.401399
btuF	455	484	198	421	41.8569	41.2878	25.2821	23.4986	379.223	-0.765758	0.184781	-4.14413	3.41107e-05	0.000120003
btuR	379	426	335	596	47.2541	49.2529	57.9747	45.0871	422.945	0.0882313	0.20313	0.434358	0.664028	0.759266
cadA	15327	16399	59	161	525.788	521.666	2.8093	3.35108	8113.62	-7.36882	0.180001	-40.9376	0	0
cadB	11203	12944	17	74	618.36	662.516	1.30241	2.47824	6152.43	-8.28797	0.261047	-31.7489	3.28735e-221	4.38314e-218
cadC	354	338	65	115	16.9493	15.0068	4.31972	3.34082	218.408	-2.0773	0.250264	-8.30043	1.03732e-16	1.31723e-15
caiA	139	142	69	193	8.961	8.4889	6.17424	7.54926	128.109	-0.320884	0.292413	-1.09737	0.272481	0.389956
caiB	182	215	134	181	11.0106	12.0615	11.2522	6.64392	178.662	-0.390398	0.316233	-1.23453	0.217007	0.322208
caiC	134	133	151	235	6.35392	5.84803	9.93818	6.76099	160.792	0.438734	0.288724	1.51956	0.128621	0.20687
caiD	17	31	35	61	1.59373	2.69494	4.55435	3.46977	34.744	0.88503	0.537617	1.64621	0.0997207	0.166479
caiE	23	23	19	44	2.86766	2.65919	3.28812	3.32858	25.781	0.271796	0.548572	0.49546	0.620275	0.727596
caiF	117	153	52	123	21.771	26.4001	13.4304	13.8868	107.457	-0.808155	0.312609	-2.58519	0.00973241	0.0215796
caiT	46	41	16	37	2.23735	1.84919	1.08016	1.0919	34.007	-0.89654	0.493523	-1.81661	0.0692765	0.122019
can	3324	3398	4585	9252	369.433	350.202	707.305	623.9	4880.42	0.89062	0.12845	6.93361	4.10231e-12	3.49133e-11
carA	437	509	313	750	28.0252	30.2696	27.8615	29.1833	476.382	-0.0219925	0.18787	-0.117062	0.906811	0.940919
carB	1420	1262	888	2101	32.4751	26.7635	28.1883	29.1537	1348.53	-0.0365743	0.168475	-0.21709	0.828138	0.882694
casA	45	30	18	55	2.19741	1.35844	1.22001	1.62955	34.7068	-0.278965	0.534442	-0.521974	0.601688	0.711006
casB	37	36	26	48	5.64472	5.09289	5.50563	4.44311	35.8165	-0.118803	0.474173	-0.250549	0.802163	0.864866
casC	97	85	55	131	6.54541	5.3187	5.15135	5.36342	87.7216	-0.158049	0.326604	-0.483917	0.628445	0.734379
casD	65	83	34	96	7.09574	8.40202	5.15177	6.35859	65.6134	-0.403851	0.385898	-1.04652	0.29532	0.415205
casE	85	91	57	105	10.4389	10.3633	9.71638	7.82404	82.4999	-0.255761	0.329726	-0.775676	0.43794	0.568384
cbdA	141	158	60	127	6.72479	6.98776	3.97195	3.67509	118.454	-0.840465	0.282444	-2.97569	0.00292328	0.00724033
cbdB	131	143	65	150	8.48983	8.59379	5.84701	5.89826	117.72	-0.529904	0.281423	-1.88294	0.059708	0.10686
cbdX	0	0	0	0	0	0	0	0	0	NA	NA	NA	NA	NA
cbeA	22	17	9	27	4.39323	3.14798	2.49458	3.27138	17.6388	-0.345686	0.681411	-0.50731	0.611937	0.720138
cbl	38	36	60	161	2.94436	2.58661	6.45285	7.569	66.9522	1.36342	0.382283	3.56651	0.000361764	0.0010648
cbpA	2383	2552	992	2246	190.657	189.335	110.162	109.029	1981.15	-0.787153	0.135745	-5.79878	6.67987e-09	3.94093e-08
cbpM	347	385	140	351	83.5595	85.9703	46.7937	51.2836	294.205	-0.773888	0.213659	-3.62208	0.000292246	0.000872376
cbrA	30	36	15	39	2.07568	2.30973	1.44053	1.63722	28.5808	-0.488982	0.532252	-0.918704	0.358251	0.486258
cbrB	68	50	34	85	10.7066	7.30018	7.43043	8.12019	56.3477	-0.189009	0.415929	-0.454427	0.649522	0.748695
cbrC	94	82	33	116	11.7798	9.52897	5.74007	8.82011	75.8576	-0.505264	0.400153	-1.26268	0.206706	0.308862
cbtA	8	14	7	19	1.57198	2.55097	1.90918	2.26525	11.2146	0.0357577	0.844159	0.042359	0.966213	0.978171
cca	1527	1642	2224	3637	90.8146	90.5547	183.588	131.24	2202.45	0.792366	0.189261	4.18663	2.83127e-05	0.000101479
ccmA	1211	1214	374	1012	143.004	132.936	61.3011	72.5085	918.254	-1.02779	0.186612	-5.50764	3.63675e-08	2.00925e-07
ccmB	403	459	137	327	44.7898	47.3051	21.1343	22.051	322.132	-1.08043	0.20591	-5.24709	1.54522e-07	7.84377e-07
ccmC	955	1072	338	679	95.3531	99.2539	46.8426	41.1345	748.306	-1.14609	0.164256	-6.97745	3.00579e-12	2.62514e-11
ccmD	86	85	26	49	30.1764	27.6572	12.663	10.4321	60.9151	-1.33475	0.384639	-3.47014	0.000520186	0.00149372
ccmE	444	545	169	321	68.16	77.5826	36.0103	29.899	364.625	-1.15167	0.212659	-5.41556	6.10962e-08	3.28474e-07
ccmF	1233	1253	574	1120	46.7364	44.0417	30.1993	25.7582	1022.96	-0.698028	0.154327	-4.52304	6.0958e-06	2.45304e-05
ccmH	592	577	234	476	41.4268	37.4418	22.7284	20.2103	459.94	-0.875621	0.180244	-4.85797	1.18598e-06	5.34533e-06
cdaR	844	880	425	1064	53.7059	51.9258	37.5372	41.0796	766.556	-0.413592	0.171281	-2.41469	0.0157485	0.0331721
cdd	1617	1708	160	392	134.634	131.872	18.4909	19.8032	967.558	-2.78211	0.168024	-16.5579	1.40508e-61	1.4411e-59
cdh	179	183	289	628	17.4469	16.5401	39.0982	37.1391	299.364	1.17118	0.201269	5.81899	5.92054e-09	3.52939e-08
cdsA	1214	1468	1392	2705	104.26	116.909	165.933	140.953	1626.36	0.471963	0.16406	2.87677	0.00401767	0.00968113
cedA	71	56	51	115	21.5298	15.7468	21.4657	21.1585	69.6634	0.206264	0.367855	0.560721	0.574988	0.689641
cfa	4887	4923	3383	7322	313.408	292.765	301.136	284.907	4917.24	-0.0433585	0.123772	-0.350309	0.726107	0.80784
chaA	474	614	872	1827	31.7234	38.1057	81.0047	74.1898	890.249	1.15298	0.183477	6.28404	3.29881e-10	2.29882e-09
chaB	42	41	10	32	13.3975	12.1278	4.42761	6.19343	29.998	-1.21402	0.544496	-2.22962	0.0257728	0.0513658
chaC	168	220	181	364	17.7864	21.5985	26.5981	23.3822	223.397	0.340945	0.243061	1.40271	0.160703	0.250218
chbA	17	14	8	29	3.56886	2.7254	2.33112	3.69389	15.5678	-0.00919981	0.73305	-0.01255	0.989987	0.993215
chbB	219	237	166	347	50.2721	50.449	52.8913	48.3301	232.706	0.00919361	0.215349	0.0426917	0.965947	0.978171
chbC	119	167	144	280	6.45231	8.39665	10.8374	9.21153	170.332	0.427338	0.277866	1.53793	0.124066	0.200652
chbF	99	105	51	126	5.3917	5.30275	3.85526	4.16357	90.9664	-0.398154	0.315718	-1.26111	0.207271	0.309279
chbG	137	162	102	213	13.4601	14.7592	13.9098	12.6973	147.663	-0.084422	0.260378	-0.324229	0.745765	0.822084
chbR	155	143	102	198	13.5485	11.5909	12.3752	10.501	145.117	-0.137741	0.265485	-0.51883	0.603879	0.712752
cheA	97	90	68	124	3.63745	3.1296	3.53938	2.82132	92.444	-0.0967146	0.319776	-0.302445	0.762313	0.837016
cheB	21	18	13	27	1.47373	1.17137	1.2663	1.14966	19.0553	-0.126272	0.635951	-0.198556	0.84261	0.892895
cheR	24	37	14	33	2.05398	2.93635	1.66305	1.71358	25.9194	-0.555635	0.575749	-0.965064	0.334513	0.460286
cheW	42	42	17	64	6.14054	5.69414	3.44984	5.67731	38.0529	-0.32356	0.510759	-0.633489	0.526415	0.650899
cheY	10	2	2	17	1.8894	0.350409	0.524501	1.94885	6.62917	0.247671	1.32478	0.186952	0.851698	0.89984
cheZ	64	58	34	90	7.31153	6.14437	5.39138	6.23844	58.131	-0.185094	0.391338	-0.472978	0.636229	0.738513
chiA	516	493	345	781	14.1137	12.5043	13.0979	12.9612	509.475	-0.0216282	0.176082	-0.12283	0.902242	0.937394
chiP	380	390	349	1068	19.9011	18.94	25.3695	33.9368	497.531	0.629285	0.237425	2.65046	0.00803829	0.0181965
chiQ	21	24	17	35	4.73216	5.01502	5.31719	4.78535	23.3041	0.0507436	0.574643	0.0883046	0.929635	0.956168
chiX	0	0	0	0	0	0	0	0	0	NA	NA	NA	NA	NA
cho	208	229	206	408	17.2599	17.621	23.7266	20.5419	252.247	0.342191	0.213974	1.59922	0.109772	0.180324
chpB	153	137	152	352	32.1198	26.67	44.2912	44.8362	186.489	0.612291	0.245496	2.4941	0.0126276	0.0272735
chpS	8	9	7	29	2.33925	2.44035	2.84105	5.14506	11.6279	0.793207	0.855632	0.927042	0.353905	0.480687
chrR	1166	1206	551	1036	151.532	145.336	99.3916	81.6902	971.705	-0.71522	0.161895	-4.4178	9.97115e-06	3.85358e-05
cirA	119	119	80	183	4.40196	4.08194	4.10754	4.10729	119.451	-0.0359057	0.278022	-0.129147	0.897242	0.932926
citA	161	186	150	278	7.15101	7.66083	9.24753	7.49189	187.783	0.169246	0.246197	0.687439	0.491806	0.619599
citB	223	309	148	321	24.1294	31.0042	22.2278	21.0742	240.945	-0.347189	0.250386	-1.38662	0.165559	0.256333
citC	14	12	3	9	0.974137	0.774274	0.289739	0.379962	9.18875	-1.3343	0.935523	-1.42626	0.153794	0.241435
citD	8	4	3	4	1.98482	0.920265	1.03311	0.602139	4.80815	-0.868684	1.2819	-0.677653	0.497992	NA
citE	31	29	16	47	2.51296	2.17993	1.80027	2.31168	28.7807	-0.15556	0.537256	-0.289546	0.772164	0.844191
citF	38	21	13	14	1.82654	0.936023	0.867326	0.4083	22.0615	-1.1674	0.71614	-1.63013	0.103074	0.171077
citG	15	15	14	29	1.25745	1.16604	1.629	1.47504	17.4381	0.359068	0.659584	0.544385	0.586176	0.698431
citT	46	45	24	65	2.31529	2.1003	1.67668	1.98502	42.5025	-0.242853	0.44517	-0.545528	0.58539	0.697724
citX	4	8	2	12	0.53396	0.990285	0.370571	0.971931	5.73592	-0.104552	1.21354	-0.0861548	0.931343	NA
clcA	710	741	373	812	36.7914	35.6064	26.8281	25.5299	636.771	-0.462042	0.159963	-2.88842	0.0038718	0.00936914
clcB	74	104	146	267	4.33795	5.65337	11.8795	9.49662	141.508	1.08796	0.300127	3.62499	0.000288973	0.000863894
clpA	13017	14699	6881	14886	421.246	441.097	309.079	292.286	11966.8	-0.516105	0.127185	-4.05792	4.95112e-05	0.000170434
clpB	22475	22485	4804	11882	643.397	596.889	190.887	206.383	15123.5	-1.6336	0.142973	-11.4259	3.10322e-30	9.93031e-29
clpP	8255	8261	5971	13311	974.811	904.601	978.686	953.717	8540.36	0.0463189	0.123537	0.37494	0.707705	0.794059
clpS	231	200	141	245	53.0267	42.573	44.9257	34.1236	200.766	-0.281356	0.260489	-1.08011	0.280094	0.398427
clpX	10203	11180	9698	21596	589.666	599.157	777.952	757.28	12477.5	0.373921	0.123389	3.03042	0.00244216	0.00614766
clsA	2441	2717	1716	3879	123.113	127.072	120.129	118.703	2566.52	-0.0613713	0.136069	-0.451031	0.651967	0.750121
clsB	137	157	22	52	8.12806	8.63749	1.81168	1.87187	91.1669	-2.16962	0.341766	-6.34827	2.17747e-10	1.54705e-09
clsC	512	547	196	382	26.5313	26.2843	14.0973	12.0104	402.537	-1.01992	0.188265	-5.41748	6.04466e-08	3.25419e-07
cmk	1065	1335	2102	3692	114.731	133.363	314.31	241.323	1971.57	1.15994	0.189434	6.12318	9.17279e-10	5.97576e-09
cmoA	610	766	1073	2214	60.415	70.3502	147.505	133.045	1099.35	1.10202	0.172455	6.39021	1.65659e-10	1.19826e-09
cmoB	508	689	909	2105	38.5111	48.4353	95.6486	96.8231	977.08	1.15014	0.196643	5.84889	4.94852e-09	2.97655e-08
cmtA	17	27	22	42	0.901851	1.32822	1.61995	1.35189	25.9576	0.402358	0.574944	0.699822	0.484038	0.613417
cmtB	11	7	9	12	1.82557	1.07727	2.0732	1.20835	9.80243	0.146715	0.91093	0.161061	0.872045	0.914094
cnu	61	70	176	372	20.8096	22.1439	83.3374	76.9985	157.784	1.90221	0.266211	7.1455	8.96658e-13	8.11456e-12
coaA	1038	1347	1212	2337	80.4276	96.7824	130.348	109.868	1425.24	0.437231	0.183603	2.3814	0.0172469	0.0360061
coaD	178	261	249	512	27.3254	37.1543	53.0566	47.6894	285.02	0.641516	0.252857	2.53708	0.0111783	0.0244468
coaE	498	502	333	686	59.0916	55.2359	54.8446	49.3885	487.001	-0.130856	0.172748	-0.757498	0.448752	0.579034
cobB	636	716	352	894	64.2862	67.1112	49.3851	54.8281	617.434	-0.321995	0.184558	-1.74469	0.0810395	0.138529
cobC	127	141	156	334	15.2912	15.7426	26.0708	24.3999	179.173	0.705028	0.239087	2.94883	0.00318978	0.00783729
cobS	322	306	199	509	31.8912	28.1033	27.3565	30.5871	315.294	-0.0334504	0.215038	-0.155555	0.876384	0.916959
cobT	489	629	342	820	33.3636	39.7957	32.3879	33.9456	541.738	-0.134048	0.202015	-0.663553	0.506976	0.634513
cobU	154	126	66	225	20.7834	15.7684	12.3632	18.424	132.257	-0.212256	0.347372	-0.611033	0.541178	0.66098
codA	1274	1226	718	1834	73.1126	65.2431	57.1927	63.8598	1196.7	-0.180172	0.171137	-1.05279	0.292437	0.412464
codB	385	367	206	544	22.5153	19.9024	16.7216	19.3029	355.156	-0.217532	0.214717	-1.01311	0.311007	0.43361
cof	199	229	131	247	17.9043	19.1056	16.3594	13.4836	196.443	-0.317453	0.240199	-1.32163	0.186293	0.283659
cohE	606	542	318	912	66.1541	54.8662	48.1842	60.4066	557.155	-0.137157	0.22484	-0.610021	0.541848	0.661395
copA	2675	3690	888	2203	78.6872	100.653	36.2565	39.3188	2296.22	-1.24078	0.20076	-6.18041	6.39339e-10	4.26937e-09
corA	669	990	634	1725	51.8363	71.1318	68.1851	81.0964	932.723	0.287511	0.24205	1.18782	0.234905	0.344814
cpdA	3076	3286	2449	4405	273.744	271.173	302.51	237.853	3221.96	-0.0129053	0.158	-0.0816792	0.934902	0.960105
cpdB	5222	6581	3667	6377	197.938	231.316	192.928	146.661	5361.81	-0.341059	0.186681	-1.82697	0.0677046	0.119567
cpsB	20	21	16	35	1.02556	0.998555	1.13879	1.08894	21.9403	0.144507	0.589911	0.244965	0.806483	0.86743
cpsG	31	40	21	42	1.66614	1.99357	1.56662	1.36964	32.4753	-0.323528	0.500993	-0.645773	0.518426	0.644809
cptA	825	724	519	886	148.998	121.252	130.103	97.0883	726.772	-0.253086	0.207808	-1.21788	0.223268	0.329931
cpxA	2784	3023	1421	2734	149.304	150.335	105.776	88.9621	2436.64	-0.621516	0.144183	-4.3106	1.62811e-05	6.08072e-05
cpxP	404	427	111	255	59.4199	58.2371	22.6603	22.756	293.2	-1.36238	0.205854	-6.61817	3.63679e-11	2.84125e-10
cpxR	2848	3018	1186	2347	300.228	295.02	173.536	150.117	2303.97	-0.877878	0.137926	-6.36483	1.95512e-10	1.39901e-09
cra	2956	2991	2585	5265	216.734	203.357	263.072	234.221	3308.5	0.246797	0.130251	1.89479	0.0581207	0.104252
creA	537	578	380	884	83.4803	83.3218	81.9948	83.381	565.676	-0.0035982	0.169673	-0.0212067	0.983081	0.988269
creB	926	1057	723	1652	98.8894	104.673	107.169	107.042	1035.81	0.0797834	0.155399	0.51341	0.607664	0.715741
creC	331	429	232	483	17.116	20.5708	16.6515	15.1539	355.731	-0.245018	0.214617	-1.14165	0.2536	0.367403
creD	39	60	38	69	2.124	3.03014	2.87254	2.28005	50.0793	-0.0153416	0.441236	-0.0347696	0.972263	0.981341
crfC	112	118	97	204	3.70251	3.61727	4.45085	4.09179	126.932	0.225655	0.269754	0.836523	0.402861	0.533767
crl	200	247	323	758	36.66	41.9836	82.1783	84.3017	354.457	1.08857	0.209019	5.20797	1.90914e-07	9.54568e-07
croE	12	4	2	13	4.39919	1.35979	1.01769	2.89162	6.98328	-0.45324	1.19747	-0.378498	0.705061	0.792426
crp	13097	14575	8703	18976	1524.6	1573.31	1406.2	1340.28	13285.3	-0.169427	0.124283	-1.36324	0.172808	0.266063
crr	12805	13522	7331	16787	1850.11	1811.67	1470.19	1471.62	12094.5	-0.309643	0.124033	-2.49646	0.0125439	0.0271218
csdA	886	954	609	1396	54.1345	54.0518	51.6477	51.7525	916.621	-0.0578143	0.152379	-0.379411	0.704383	0.791886
csdE	264	327	210	459	43.8136	50.3239	48.3746	46.2193	301.091	0.0102609	0.213067	0.0481582	0.96159	0.976978
csgA	52	47	27	81	8.40285	7.04275	6.05592	7.9417	48.2837	-0.107028	0.436934	-0.244953	0.806493	0.86743
csgB	2	2	1	6	0.323186	0.299691	0.224293	0.588274	2.36977	0.474914	1.73586	0.27359	0.784399	NA
csgC	5	1	5	10	1.1064	0.205194	1.5357	1.34261	4.99055	1.15673	1.34293	0.861347	0.389047	NA
csgD	30	25	20	25	3.39569	2.62403	3.14217	1.71693	25.3022	-0.349477	0.604621	-0.57801	0.563257	0.678419
csgE	2	5	3	2	0.37788	0.876021	0.786751	0.229276	3.16707	-0.423968	1.58937	-0.266752	0.78966	NA
csgF	5	7	2	9	0.883531	1.14702	0.49054	0.964939	5.24889	-0.407771	1.20522	-0.338337	0.73511	NA
csgG	22	21	28	47	1.94377	1.72053	3.43378	2.51956	28.7318	0.686101	0.537446	1.2766	0.201745	0.302807
csiD	112	154	127	135	8.43854	10.7595	13.2815	6.17146	135.157	-0.0120355	0.412517	-0.0291758	0.976724	0.98361
csiE	4347	4326	1378	3011	250.051	230.753	110.022	105.088	3197.78	-1.15442	0.129479	-8.91586	4.84025e-19	7.56289e-18
csiR	266	196	84	213	29.5635	20.2	12.9583	14.3635	183.216	-0.844014	0.294265	-2.86821	0.00412797	0.0099297
cspA	186	176	1177	1362	64.346	56.4602	565.168	285.885	738.023	2.80652	0.316168	8.87666	6.88959e-19	1.06815e-17
cspB	0	0	0	0	0	0	0	0	0	NA	NA	NA	NA	NA
cspC	8569	8702	6160	12824	3006.76	2831.45	3000.15	2730.22	8718.41	-0.0226996	0.121722	-0.186487	0.852063	0.899987
cspD	6147	6807	2833	6951	2013.12	2067.2	1287.79	1381.2	5456.03	-0.604636	0.145391	-4.15868	3.20085e-05	0.000113405
cspE	8884	8416	15262	34358	3117.29	2738.39	7433.15	7314.79	15548.6	1.33961	0.132613	10.1017	5.43124e-24	1.2205e-22
cspF	0	0	0	0	0	0	0	0	0	NA	NA	NA	NA	NA
cspG	5	1	8	10	1.72973	0.320797	3.84142	2.09901	6.0609	1.5272	1.2795	1.19359	0.232637	NA
cspH	0	0	1	3	0	0	0.480177	0.629702	0.854445	3.20181	3.3661	0.951193	0.341506	NA
cspI	0	0	0	0	0	0	0	0	0	NA	NA	NA	NA	NA
csrA	1313	1244	787	1891	520.163	457.001	432.756	454.54	1245.39	-0.128647	0.159769	-0.805204	0.420702	0.552102
csrB	151	156	15	122	30.1536	28.8873	4.15763	14.7818	103.669	-1.57049	0.554855	-2.83044	0.00464836	0.0110675
csrC	238	206	59	427	71.5812	57.4527	24.6301	77.9211	205.014	-0.295014	0.815888	-0.361586	0.717661	0.801856
csrD	982	1092	763	1457	37.2798	38.442	40.205	33.5604	1040.99	-0.0390888	0.160611	-0.243376	0.807714	0.868091
cstA	1982	2302	11182	19124	69.3479	74.6889	543.053	405.988	8250.18	2.71805	0.176948	15.3607	3.00117e-53	2.22309e-51
cueO	759	1012	803	1773	36.0594	44.5839	52.9523	51.1081	1029.84	0.370274	0.188986	1.95927	0.0500817	0.0918931
cueR	146	165	70	226	26.3682	27.6333	17.5476	24.7652	141.487	-0.321486	0.314416	-1.02249	0.30655	0.428251
curA	542	737	193	407	38.476	48.5154	19.017	17.5303	460.735	-1.25111	0.219545	-5.69866	1.20754e-08	6.9901e-08
cusA	98	78	83	202	2.29684	1.6952	2.70008	2.87251	108.006	0.498635	0.316302	1.57645	0.114921	0.187703
cusB	25	33	45	85	1.50504	1.84222	3.76021	3.10478	44.8692	1.02725	0.445118	2.30781	0.0210098	0.042768
cusC	33	21	31	52	1.76976	1.04434	2.30758	1.69204	33.4886	0.501067	0.536849	0.933347	0.350641	0.477998
cusF	18	10	14	31	3.98305	2.05194	4.29996	4.16208	17.3036	0.504723	0.708814	0.712066	0.476424	0.606523
cusR	177	234	194	429	19.068	23.3759	29.0086	28.0411	244.643	0.429548	0.237415	1.80927	0.070409	0.123553
cusS	194	325	182	383	9.90657	15.3896	12.8999	11.8666	259.814	-0.0331442	0.294497	-0.112545	0.910391	0.943166
cutA	270	305	101	270	58.6884	61.4765	30.4721	35.6088	226.927	-0.841946	0.241454	-3.48698	0.000488503	0.00140982
cutC	454	516	458	1018	44.784	47.1996	62.7084	60.9285	578.732	0.431898	0.169937	2.54152	0.0110373	0.0241616
cvpA	427	556	294	539	64.3438	77.6918	61.4921	49.2803	443.711	-0.365317	0.218456	-1.67227	0.094471	0.158842
cvrA	799	974	277	643	33.8949	38.315	16.3103	16.5502	655.641	-1.12845	0.183383	-6.15352	7.57805e-10	4.97986e-09
cyaA	6310	6594	2650	6370	182.553	176.901	106.414	111.816	5283.63	-0.711925	0.136957	-5.19817	2.01259e-07	1.00004e-06
cyaR	0	0	0	0	0	0	0	0	0	NA	NA	NA	NA	NA
cyaY	279	312	319	577	64.0453	66.4139	101.64	80.3645	359.714	0.474633	0.207527	2.28709	0.0221908	0.0449661
cybB	967	913	993	2251	134.19	117.486	191.265	189.528	1206.28	0.605596	0.153	3.95815	7.55317e-05	0.000252614
cybC	135	135	131	226	27.1795	25.2036	36.6076	27.6071	152.921	0.283887	0.271173	1.04689	0.295152	0.415123
cycA	454	526	1254	1183	23.6756	25.4362	90.7687	37.4314	892.594	1.36775	0.363708	3.76057	0.000169529	0.000528951
cydA	96704	101361	33863	103908	4541.61	4414.25	2207.41	2960.87	79684.6	-0.78054	0.205274	-3.80243	0.000143283	0.000454505
cydB	54202	56690	19336	56314	3503.47	3397.9	1734.77	2208.54	44439.9	-0.795913	0.18936	-4.20317	2.63202e-05	9.48628e-05
cydC	1600	1542	1255	2831	68.466	61.1872	74.5404	73.5021	1717.07	0.19892	0.142942	1.39162	0.164038	0.254718
cydD	1332	1596	1086	2583	55.5464	61.7171	62.86	65.3553	1559.48	0.135335	0.162555	0.83255	0.405099	0.535845
cydX	5	4	2	46	3.23186	2.39753	1.79435	18.0404	10.6394	1.9032	1.24014	1.53467	0.124866	0.201642
cynR	179	230	130	279	14.6554	17.462	14.7734	13.8597	196.449	-0.164137	0.24758	-0.662964	0.507354	0.634787
cynS	42	45	29	74	6.57077	6.52831	6.29735	7.02432	44.7405	0.0439303	0.429718	0.102231	0.918574	0.948265
cynT	45	56	41	46	5.02408	5.79767	6.35361	3.11607	47.8963	-0.237177	0.499866	-0.474482	0.635157	0.737696
cynX	50	39	28	66	3.18989	2.30724	2.47946	2.55479	43.6399	-0.109497	0.447821	-0.24451	0.806836	0.867566
cyoA	1616	2005	27072	30998	125.609	144.516	2920.74	1461.9	15720.2	4.00905	0.296288	13.5309	1.02736e-41	5.40716e-40
cyoB	2441	2688	37361	44570	90.2956	92.2039	1918.27	1000.34	22026.9	3.9906	0.277669	14.3718	7.783e-47	4.78954e-45
cyoC	432	483	7204	9529	51.7603	53.6638	1198.06	692.732	4383.52	4.15745	0.255161	16.2935	1.09817e-59	1.07138e-57
cyoD	306	338	4401	6321	68.3275	69.9861	1364.01	856.377	2782.45	3.99907	0.235064	17.0127	6.61296e-65	7.77995e-63
cyoE	950	920	11882	18235	78.5659	70.5536	1363.93	915	7740.16	3.93178	0.207273	18.9691	3.07238e-80	6.82752e-78
cysA	2075	3327	838	2370	139.253	207.043	78.0589	96.5026	2059.83	-0.981033	0.260255	-3.7695	0.000163573	0.00051317
cysB	1390	1765	902	2431	105.051	123.694	94.62	111.474	1525.77	-0.140943	0.199191	-0.707576	0.479209	0.609486
cysC	228	346	141	419	27.7236	39.0133	23.7973	30.9125	265.22	-0.271393	0.299814	-0.905204	0.365358	0.49406
cysD	767	1092	797	2291	62.1755	82.0858	89.6758	112.682	1135.63	0.497609	0.240489	2.06915	0.0385317	0.0728387
cysE	1861	2490	1319	2138	166.826	206.984	164.117	116.286	1928.88	-0.421388	0.220321	-1.91261	0.0557984	0.100492
cysG	1296	1918	499	1279	69.5034	95.383	37.1445	41.6176	1204.59	-1.05923	0.23072	-4.59097	4.41197e-06	1.81376e-05
cysH	1297	2081	659	1165	130.029	193.461	91.702	70.865	1283.62	-0.999579	0.254222	-3.93192	8.42704e-05	0.000279041
cysI	2206	3328	1547	3875	94.8934	132.75	92.3664	101.136	2596.72	-0.230096	0.225071	-1.02232	0.306628	0.428251
cysJ	787	1120	1202	3667	32.2174	42.5162	68.2988	91.0818	1520.56	1.10274	0.250076	4.40961	1.03555e-05	3.98672e-05
cysK	13560	17005	16656	42361	1027.97	1195.42	1752.61	1948.47	20727.6	0.741528	0.173265	4.27973	1.87121e-05	6.93682e-05
cysM	468	715	583	1345	37.8128	53.5699	65.3815	65.9357	730.782	0.525265	0.235643	2.22908	0.0258088	0.0514119
cysN	2242	3374	1413	3968	115.69	161.446	101.203	124.233	2585.15	-0.290581	0.241474	-1.20336	0.228836	0.336816
cysP	173	277	678	2421	12.5347	18.6109	68.1851	106.431	757.446	2.49947	0.319102	7.83281	4.7707e-15	5.28609e-14
cysQ	1637	1744	597	1202	162.787	160.819	82.4019	72.5236	1272	-1.06177	0.145332	-7.30584	2.7555e-13	2.59953e-12
cysS	1192	1806	1980	4397	63.3725	89.0356	146.111	141.836	2195.31	0.9188	0.217842	4.21774	2.46763e-05	8.99773e-05
cysT	0	1	0	0	0	0.923374	0	0	0.249096	-1.49811	4.99595	-0.299865	0.76428	NA
cysU	126	152	262	824	11.1325	12.4534	32.1304	44.1727	300.757	1.71124	0.277443	6.16789	6.92092e-10	4.59099e-09
cysW	355	515	375	1169	29.8615	40.171	43.7833	59.6628	548.206	0.575682	0.275272	2.09132	0.0364993	0.0694233
cysZ	592	677	784	1353	57.2473	60.7076	105.231	79.3846	826.563	0.641483	0.192315	3.33559	0.000851177	0.00233359
cytR	2366	2837	1922	4524	169.924	188.939	191.596	197.137	2757.43	0.12108	0.155242	0.779939	0.435427	0.566224
dacA	2499	2999	3620	7368	151.933	169.076	305.483	271.794	3909.92	0.848103	0.14868	5.70423	1.16868e-08	6.77498e-08
dacB	703	991	726	1412	36.1239	47.2208	51.7808	44.0229	922.704	0.1983	0.211347	0.938265	0.348108	0.475233
dacC	2322	2378	1218	2728	142.228	135.069	103.553	101.385	2082.55	-0.429638	0.133146	-3.22681	0.00125178	0.00334253
dacD	67	66	54	111	4.2305	3.8644	4.73264	4.25251	71.5222	0.152251	0.344515	0.44193	0.65854	0.75564
dadA	978	1178	11480	10081	55.4776	61.9648	903.886	346.967	6315.63	3.39718	0.614167	5.53136	3.17753e-08	1.76285e-07
dadX	335	381	3807	3055	23.0485	24.3078	363.559	127.531	2046.97	3.35753	0.659297	5.09259	3.53201e-07	1.68794e-06
dam	783	738	620	1418	68.9325	60.2477	75.7613	75.7433	843.638	0.238943	0.162144	1.47364	0.140578	0.223672
damX	3827	4421	5828	12563	219.113	234.721	463.15	436.423	6258.63	0.990594	0.13419	7.38205	1.55867e-13	1.49873e-12
dapA	9318	10305	5657	11926	781.127	801.066	658.231	606.595	8983.82	-0.319507	0.12462	-2.56385	0.0103519	0.0228016
dapB	1239	1350	862	1833	111.068	112.22	107.255	99.6974	1269.71	-0.105969	0.141672	-0.747987	0.454468	0.584072
dapD	8077	8780	3428	8520	721.413	727.193	424.979	461.72	6921.34	-0.69997	0.146015	-4.79383	1.63627e-06	7.18965e-06
dapE	1249	1371	1587	3389	81.5908	83.0496	143.896	134.325	1794.32	0.760707	0.136392	5.57736	2.44195e-08	1.37675e-07
dapF	2307	2383	1894	3798	206.054	197.369	234.805	205.823	2498.59	0.12972	0.134351	0.965532	0.334279	0.46028
dauA	485	514	836	1760	21.2726	20.9056	50.8953	46.8378	844.238	1.21591	0.152885	7.95309	1.81912e-15	2.06718e-14
dbpA	177	207	224	496	9.49237	10.2942	16.6741	16.1394	259.735	0.734543	0.214817	3.41938	0.000627635	0.00176426
dcd	1816	1995	1437	3193	229.922	234.223	252.531	245.284	2011	0.106309	0.135646	0.783727	0.4332	0.564247
dcm	809	1083	771	1701	42.0101	52.1501	55.5716	53.5939	1037.15	0.215751	0.190129	1.13476	0.256476	0.371301
dcp	3124	3368	1827	4074	112.511	112.48	91.3301	89.0243	2978.03	-0.313446	0.129446	-2.42144	0.015459	0.0327174
dcrB	2450	2514	992	2487	323.534	307.851	181.827	199.267	2029.06	-0.717661	0.154607	-4.64184	3.45314e-06	1.44181e-05
dctA	2368	3236	14030	15257	135.579	171.806	1114.96	530.01	8957.73	2.40678	0.511464	4.70566	2.53044e-06	1.07908e-05
dctR	66	56	5	12	9.15878	7.20614	0.963067	1.01037	34.8663	-3.02449	0.581786	-5.19863	2.00764e-07	9.98827e-07
dcuA	27191	31650	5026	12196	1538.87	1661.01	394.814	418.793	18762.7	-1.96911	0.147799	-13.3229	1.70258e-40	8.62064e-39
dcuB	1797	2363	125	357	98.7432	120.405	9.53371	11.9023	1159.17	-3.33181	0.224873	-14.8164	1.14778e-49	7.9157e-48
dcuC	4266	5318	62	403	226.801	262.177	4.57519	12.9998	2521.69	-4.76712	0.73265	-6.50668	7.68319e-11	5.8096e-10
dcuD	54	45	32	61	2.90868	2.24769	2.39246	1.9936	46.7711	-0.236405	0.429459	-0.550473	0.581995	0.694983
dcuR	1104	1266	671	1394	112.986	120.146	95.3171	86.5612	1072.75	-0.356351	0.153461	-2.32209	0.020228	0.0413661
dcuS	798	933	170	412	36.0305	39.0635	10.6539	11.2868	568.672	-1.76237	0.188054	-9.37159	7.14461e-21	1.25896e-19
dcyD	476	562	256	502	35.5368	38.9071	26.528	22.7394	438.237	-0.59854	0.192135	-3.1152	0.0018382	0.00476526
ddlA	3477	3791	3049	6650	233.98	236.564	284.79	271.519	4038.4	0.246159	0.12646	1.94654	0.0515895	0.0943135
ddlB	2197	2612	1106	2551	175.776	193.786	122.822	123.835	2039.05	-0.577649	0.153773	-3.75651	0.0001723	0.000536343
ddpA	50	59	78	107	2.37545	2.59926	5.14356	3.08436	73.2623	0.700569	0.401472	1.745	0.0809847	0.138529
ddpB	29	24	27	49	2.08887	1.60304	2.69941	2.14148	31.2722	0.38495	0.515123	0.747297	0.454884	0.584121
ddpC	55	40	47	91	4.51813	3.04703	5.35903	4.53568	56.1137	0.389666	0.414067	0.941068	0.34667	0.473754
ddpD	27	29	28	52	2.01574	2.00766	2.90149	2.35548	32.8526	0.377203	0.493807	0.763867	0.444947	0.574954
ddpF	73	72	57	92	5.80271	5.30716	6.28892	4.43712	72.4937	-0.0688695	0.364177	-0.18911	0.850006	0.898657
ddpX	6	9	36	24	0.759655	1.05664	6.32646	1.84366	20.6257	2.11449	0.848285	2.49267	0.0126788	0.0273693
deaD	1019	1337	2860	7709	39.7283	48.3369	154.769	182.36	2896.93	1.94418	0.201189	9.66347	4.30995e-22	8.53455e-21
dedA	597	627	906	1900	66.6528	64.9132	140.399	128.707	949.675	1.03594	0.14875	6.96427	3.30105e-12	2.86425e-11
dedD	1144	1204	1063	2348	127.145	124.086	163.984	158.335	1365.81	0.365203	0.138931	2.62867	0.00857199	0.0192413
def	2240	2045	1086	2482	323.643	273.989	217.791	217.583	1890.4	-0.448301	0.153924	-2.91248	0.00358575	0.00872977
degP	5482	5365	4621	7105	283.473	257.255	331.667	222.917	5587.58	0.033831	0.203896	0.165923	0.868218	0.910797
degQ	1918	2096	622	1433	103.312	104.692	46.5035	46.8331	1479.91	-1.14845	0.144767	-7.9331	2.13735e-15	2.41508e-14
degS	709	736	610	1166	48.9174	47.0886	58.417	48.8113	778.548	0.158616	0.164404	0.964799	0.334645	0.46031
deoA	3181	3477	418	978	177.171	179.578	32.3145	33.0501	2003.69	-2.43889	0.145391	-16.7747	3.73737e-63	4.0404e-61
deoB	8621	9488	2727	5737	518.996	529.667	227.869	209.554	6527.23	-1.25807	0.125696	-10.0089	1.39344e-23	3.02922e-22
deoC	2059	2120	273	564	194.514	185.717	35.7972	32.3279	1253.84	-2.47906	0.149046	-16.6329	4.02781e-62	4.2398e-60
deoD	10589	11098	3932	9479	1083.7	1053.23	558.55	588.604	8490.1	-0.88967	0.135875	-6.5477	5.84283e-11	4.50315e-10
deoR	811	859	677	1305	78.7349	77.3323	91.2279	76.8709	882.642	0.10654	0.159602	0.667539	0.504428	0.632313
der	1620	2020	3199	6626	81.0402	93.7039	222.122	201.114	3164.46	1.27764	0.158543	8.05864	7.71492e-16	9.07638e-15
dfp	2192	3095	1740	3547	132.286	173.203	145.752	129.879	2549.49	-0.148903	0.197308	-0.754671	0.450446	0.579945
dgcZ	102	118	79	142	8.43549	9.04927	9.06839	7.12531	107.628	-0.122269	0.302515	-0.404177	0.686083	0.776647
dgkA	365	408	302	564	72.8877	75.5515	83.7069	68.3354	397.743	0.0299826	0.196101	0.152894	0.878482	0.917714
dgoA	63	70	33	73	7.51173	7.73961	5.46143	5.28114	57.6835	-0.499006	0.380102	-1.31282	0.189243	0.287385
dgoD	118	148	68	126	7.56746	8.80138	6.05299	4.90279	112.678	-0.5904	0.303593	-1.94471	0.0518096	0.0946294
dgoK	270	247	171	339	22.6341	19.2007	19.897	17.2427	248.9	-0.170904	0.221708	-0.770853	0.440794	0.570933
dgoR	347	369	287	584	37.0568	36.5415	42.5416	37.8405	381.319	0.128082	0.184978	0.692418	0.488675	0.617209
dgoT	77	64	36	70	4.38814	3.38213	2.84764	2.42043	60.3979	-0.562246	0.387625	-1.45049	0.146922	0.232287
dgt	985	1045	394	1011	47.8137	47.0385	26.5464	29.7764	824.427	-0.738343	0.175095	-4.21682	2.47777e-05	9.02648e-05
dhaK	975	973	385	959	67.0816	62.0773	36.7665	40.0334	792.058	-0.73668	0.170893	-4.31077	1.62685e-05	6.08072e-05
dhaL	424	469	208	506	49.3572	50.6266	33.6078	35.7388	385.103	-0.515515	0.194197	-2.6546	0.00794035	0.018003
dhaM	786	901	459	1154	40.8158	43.3862	33.0835	36.3594	783.783	-0.267162	0.177982	-1.50106	0.133341	0.21343
dhaR	520	545	228	560	19.9568	19.3957	12.1455	13.0401	445.062	-0.630231	0.186791	-3.37399	0.000740858	0.00204925
diaA	952	1063	782	1612	118.696	122.901	135.332	121.947	1058.47	0.0926112	0.150043	0.617231	0.537083	0.659898
dicA	0	0	0	0	37.7463	28.6382	32.8392	50.5166	0	NA	NA	NA	NA	NA
dicB	0	0	0	0	0	0	0	0	0	NA	NA	NA	NA	NA
dicC	0	0	0	0	0	0	0	0	0	NA	NA	NA	NA	NA
dicF	0	0	0	0	0	0	0	0	0	NA	NA	NA	NA	NA
dinB	455	409	218	545	31.7494	26.4648	21.1141	23.0742	388.246	-0.381832	0.208476	-1.83154	0.0670204	0.118629
dinD	113	72	33	102	10.0928	5.96332	4.09111	5.52764	75.9791	-0.701268	0.427682	-1.63969	0.101069	0.168308
dinF	443	500	341	608	23.6544	24.7571	25.273	19.6978	462.132	-0.11293	0.199273	-0.566708	0.570912	0.685163
dinG	677	767	480	998	23.1919	24.3649	22.8235	20.7436	703.707	-0.12465	0.16268	-0.766227	0.443541	0.573792
dinI	172	176	107	280	51.5207	48.8863	44.4866	50.8881	173.139	-0.0548045	0.254956	-0.214956	0.829801	0.882767
dinJ	341	340	100	354	96.2724	89.0118	39.1869	60.6395	267.664	-0.859836	0.295627	-2.90851	0.00363153	0.0088144
dinQ	0	0	0	0	0	0	0	0	0	NA	NA	NA	NA	NA
djlA	343	364	311	687	30.9736	30.4804	38.9808	37.6409	404.684	0.324383	0.180495	1.79719	0.072306	0.126079
djlB	31	27	34	39	1.59964	1.29195	2.43518	1.22104	33.3775	0.301328	0.561847	0.536317	0.591739	0.703519
djlC	66	61	54	130	3.34939	2.8706	3.80372	4.00286	73.1689	0.343603	0.34791	0.987621	0.323338	0.447063
dkgA	962	948	118	248	85.6116	78.2325	14.5758	13.391	569.247	-2.54762	0.181001	-14.0752	5.39709e-45	3.17476e-43
dkgB	280	298	164	340	25.662	25.3262	20.8626	18.9067	261.87	-0.356961	0.207033	-1.72417	0.0846763	0.144253
dksA	3597	3713	4889	10441	581.251	556.377	1096.57	1023.69	5335.49	0.902889	0.121975	7.40226	1.33886e-13	1.30621e-12
dld	3678	3840	1996	4267	157.936	152.906	118.966	111.173	3331.81	-0.42916	0.125246	-3.42653	0.000611354	0.00172455
dmlA	162	191	53	173	10.9919	12.0175	4.99145	7.12212	137.262	-0.891098	0.320723	-2.7784	0.0054627	0.0127932
dmlR	996	822	687	1491	79.4283	60.7868	76.0441	72.1438	955.899	0.0879335	0.186992	0.470253	0.638174	0.740127
dmsA	10946	14450	273	1101	329.887	403.83	11.42	20.1327	6722.52	-4.51707	0.297992	-15.1584	6.67119e-52	4.85177e-50
dmsB	1716	2214	85	229	204.605	244.793	14.0673	16.5669	1065.52	-3.85074	0.216494	-17.7868	8.9369e-71	1.32398e-68
dmsC	2034	2443	106	326	173.47	193.205	12.548	16.8693	1228.74	-3.60931	0.22292	-16.191	5.83249e-59	5.55475e-57
dmsD	218	219	155	399	26.1198	24.332	25.7773	29.0062	232.664	0.136009	0.231078	0.588586	0.556139	0.672275
dnaA	2313	3207	3139	6675	121.394	156.078	228.668	212.558	3626.85	0.670095	0.188025	3.56385	0.00036545	0.00107327
dnaB	1667	2442	2321	5319	86.7482	117.84	167.646	167.942	2751.72	0.716161	0.207845	3.44565	0.000569682	0.00162043
dnaC	331	503	424	935	33.0491	46.5716	58.7612	56.6433	517.648	0.536186	0.240347	2.23089	0.0256886	0.0512236
dnaE	2963	2866	4038	7690	62.6854	56.2253	118.575	98.7111	4199.86	0.872107	0.146481	5.95371	2.62131e-09	1.62059e-08
dnaG	1188	1771	4984	9415	50.1372	69.308	291.954	241.085	4089.75	2.15505	0.215961	9.9789	1.88536e-23	4.05454e-22
dnaJ	2618	2684	1675	4146	170.567	162.155	151.472	163.893	2633.94	-0.0678065	0.14904	-0.454956	0.649141	0.748695
dnaK	46732	45813	19388	46040	1796.31	1632.96	1034.41	1073.76	38104.4	-0.694107	0.134179	-5.17298	2.30384e-07	1.1377e-06
dnaN	1436	1815	2848	6407	96.107	112.642	264.566	260.172	2904.04	1.33334	0.163261	8.16691	3.16391e-16	3.82346e-15
dnaQ	655	697	511	1264	65.9353	65.0625	71.3988	77.2021	735.743	0.192982	0.170661	1.13079	0.258143	0.373039
dnaT	448	485	507	831	61.1325	61.3702	96.0274	68.8019	555.913	0.4209	0.21198	1.98556	0.0470821	0.0869876
dnaX	1597	2201	2260	4768	60.9096	77.8435	119.642	110.337	2560.33	0.729701	0.188219	3.87687	0.000105807	0.000342694
dosC	52	57	90	173	2.77057	2.81619	6.65582	5.59264	88.5136	1.12837	0.325463	3.46697	0.000526356	0.0015071
dosP	98	95	106	209	3.00887	2.70472	4.51726	3.89339	121.607	0.557237	0.280249	1.98836	0.0467714	0.0864536
dppA	5532	6057	1808	2943	253.504	257.384	114.999	81.8272	4078.89	-1.38008	0.186629	-7.39479	1.41634e-13	1.36949e-12
dppB	92	125	76	111	6.64623	8.37373	7.62069	4.86537	100.561	-0.292589	0.360371	-0.811912	0.416842	0.548116
dppC	70	93	100	141	5.71213	7.03727	11.3264	6.98111	100.416	0.498347	0.367481	1.35612	0.175062	0.269016
dppD	83	89	101	152	6.21543	6.18022	10.498	6.90624	104.977	0.470675	0.334627	1.40657	0.159556	0.248724
dppF	82	96	133	151	6.01223	6.52701	13.5353	6.71744	117.712	0.664975	0.397999	1.6708	0.0947622	0.159197
dps	7702	8044	1334	2850	1126.06	1090.56	270.711	252.818	4952.92	-2.07758	0.123815	-16.7796	3.4405e-63	3.82277e-61
dsbA	2860	3002	1867	4426	336.114	327.154	304.549	315.6	2890.95	-0.0891084	0.137934	-0.646023	0.518265	0.644809
dsbB	416	473	527	1173	57.728	60.8662	101.507	98.7636	608.482	0.761097	0.168719	4.51104	6.45102e-06	2.58299e-05
dsbC	1376	1539	1438	2793	142.606	147.903	206.857	175.628	1717.13	0.397035	0.149665	2.65283	0.00798193	0.0180791
dsbD	1154	1337	789	1633	50.0791	53.8026	47.5248	42.9974	1185.17	-0.196944	0.153304	-1.28466	0.19891	0.299338
dsbE	445	415	168	349	58.7643	50.8187	30.7933	27.963	336.79	-0.895659	0.200473	-4.46772	7.90582e-06	3.11559e-05
dsbG	218	294	208	435	21.5042	26.8928	28.4789	26.0353	276.228	0.17116	0.234996	0.728351	0.466399	0.595847
dsdA	521	647	1376	1628	28.8869	33.2651	105.895	54.7675	1057.48	1.35739	0.301688	4.49931	6.81733e-06	2.72149e-05
dsdC	361	348	356	765	28.4197	25.4046	38.9005	36.5409	434.368	0.49295	0.180532	2.73054	0.00632308	0.0145693
dsdX	149	146	755	984	8.20575	7.456	57.7127	32.88	507.672	2.52279	0.291322	8.6598	4.72611e-18	6.77579e-17
dsrA	0	0	0	0	0	0	0	0	0	NA	NA	NA	NA	NA
dsrB	8	8	1	14	3.11901	2.89226	0.541152	3.31176	6.74984	-0.510469	1.21166	-0.421298	0.673537	0.766472
dtd	632	783	377	777	106.324	122.151	88.0335	79.3122	622.595	-0.449074	0.184035	-2.44016	0.0146809	0.0312027
dtpA	2061	2961	5620	12711	101.043	134.614	382.436	378.106	5386.6	1.69233	0.198199	8.53853	1.35937e-17	1.84321e-16
dtpB	7745	9693	1626	2865	388.233	450.557	113.132	87.1366	5481.52	-2.06988	0.182483	-11.3429	8.04271e-30	2.53314e-28
dtpC	854	818	83	175	43.1607	38.3358	5.82239	5.36629	484.216	-2.86132	0.196846	-14.5359	7.1779e-48	4.6309e-46
dtpD	130	125	117	222	6.46373	5.7633	8.07455	6.69727	143.473	0.26939	0.265707	1.01386	0.31065	0.433263
dusA	455	669	647	1479	32.3	44.0391	63.7511	63.7036	761.01	0.741824	0.223047	3.32587	0.000881434	0.002405
dusB	1160	1597	5360	10092	88.4848	112.963	567.504	467.082	4285.59	2.35856	0.194107	12.1508	5.68125e-34	2.10417e-32
dusC	68	107	167	407	5.28553	7.71231	18.0173	19.1946	171.414	1.52194	0.30342	5.01594	5.27739e-07	2.47185e-06
dut	2235	2893	1952	3888	361.161	433.504	437.82	381.202	2642.55	0.0433423	0.173468	0.249858	0.802697	0.865208
dxr	953	1098	1443	2812	58.666	62.6783	123.297	105.03	1502.35	0.912003	0.155751	5.85552	4.7553e-09	2.86464e-08
dxs	3052	3761	3629	7772	120.715	137.943	199.23	186.515	4313.6	0.579141	0.152485	3.79802	0.000145858	0.00046194
eaeH	1	4	1	9	0.0845029	0.313439	0.117291	0.461444	3.10589	0.619503	1.67869	0.369039	0.712098	NA
eamA	123	118	177	317	10.0705	8.95878	20.1146	15.7474	177.077	0.908981	0.257942	3.52398	0.00042512	0.00123761
eamB	73	67	30	49	9.14816	7.78586	5.21825	3.72574	54.4819	-0.943275	0.412575	-2.28631	0.0222361	0.0450222
ebgA	515	580	564	1014	12.2692	12.8132	18.6501	14.6572	647.674	0.404836	0.186777	2.16748	0.0301981	0.0587512
ebgC	68	59	45	70	11.1349	8.95878	10.2278	6.95471	60.0259	-0.245669	0.404245	-0.607723	0.543371	0.662647
ebgR	671	684	353	821	50.2476	47.4974	36.6911	37.3028	606.801	-0.391818	0.166748	-2.34975	0.0187858	0.0387936
ecnA	1	0	0	7	0.584814	0	0	2.48382	1.42095	2.23737	3.04657	0.73439	0.462711	NA
ecnB	0	0	0	3	0	0	0	0.912425	0.497662	2.45871	4.89264	0.502533	0.615293	NA
eco	1971	2092	854	2178	297.006	292.322	178.62	199.133	1699.04	-0.630548	0.161057	-3.91507	9.03797e-05	0.000297302
ecpA	96	144	79	179	12.0305	16.7338	13.7414	13.6103	118.684	-0.0695614	0.32128	-0.216513	0.828588	0.882694
ecpB	11	15	19	35	1.21159	1.53206	2.90475	2.33903	19.1784	0.922054	0.651662	1.41493	0.15709	0.245549
ecpC	154	150	72	191	4.49237	4.05758	2.91528	3.3806	134.736	-0.418495	0.280947	-1.48958	0.136334	0.217698
ecpD	213	194	124	253	9.54698	8.06323	7.71438	6.88037	189.858	-0.268353	0.240498	-1.11582	0.264497	0.380846
ecpE	98	85	32	128	10.1565	8.16881	4.60322	8.04885	79.2777	-0.485899	0.423232	-1.14807	0.250941	0.364967
ecpR	0	1	4	7	0	0.115617	0.692235	0.529546	2.83744	3.3423	2.08808	1.60066	0.109453	NA
eda	3027	3281	2076	4477	347.428	349.205	330.73	311.778	3086.86	-0.112346	0.127875	-0.878561	0.37964	0.509071
edd	1124	1317	534	1480	45.7084	49.6634	30.1414	36.5171	1056.04	-0.503718	0.197663	-2.54836	0.010823	0.0237346
efeB	57	69	139	168	3.30199	3.70656	11.1766	5.90494	109.454	1.26102	0.395881	3.18534	0.00144583	0.00381235
efeO	31	43	106	207	2.02507	2.60477	9.6112	8.20454	90.9205	1.93781	0.349778	5.54013	3.02253e-08	1.68152e-07
efeU	11	8	58	63	0.976568	0.658599	7.14712	3.39356	35.9941	2.66574	0.637841	4.17932	2.92386e-05	0.000104517
efp	5969	6155	7248	13965	775.723	741.744	1307.42	1101.16	7986.11	0.668607	0.135324	4.9408	7.78007e-07	3.58116e-06
elaA	195	180	60	162	31.1015	26.6219	13.2828	15.6771	143.766	-0.968191	0.28303	-3.4208	0.000624362	0.00175753
elaB	1929	1855	311	714	464.514	414.221	103.949	104.321	1192.5	-2.06665	0.156197	-13.231	5.81027e-40	2.83428e-38
elaD	38	33	7	16	2.3103	1.86046	0.590713	0.590215	23.2417	-1.80434	0.618777	-2.91598	0.00354575	0.00863763
elbB	3208	3318	663	1529	361.447	346.663	103.685	104.526	2149.91	-1.75748	0.137816	-12.7523	3.02631e-37	1.26096e-35
elfA	46	46	26	55	6.277	5.82067	4.92448	4.55368	41.8063	-0.34831	0.437792	-0.795606	0.426261	0.557569
elfC	72	71	49	87	2.03977	1.86521	1.9268	1.49545	68.3012	-0.202055	0.360628	-0.560288	0.575283	0.689788
elfD	2	5	9	14	0.209933	0.486678	1.31125	0.891629	7.29842	1.62672	1.10249	1.47549	0.140081	0.223147
elfG	73	64	59	135	5.02252	4.08319	5.63435	5.63557	78.3476	0.320121	0.339606	0.942626	0.345872	0.473058
emrA	455	551	642	1366	28.5826	32.0969	55.9781	52.065	711.087	0.834481	0.173101	4.82078	1.42999e-06	6.36965e-06
emrB	504	514	613	1180	24.1313	22.821	40.7383	34.2797	673.396	0.675875	0.16885	4.00282	6.2592e-05	0.000211997
emrD	497	745	779	1469	30.9048	42.9583	67.2357	55.4238	836.286	0.727506	0.23241	3.13027	0.00174644	0.00454212
emrE	125	129	137	218	27.6601	26.47	42.0782	29.2688	149.643	0.384184	0.288623	1.33109	0.183159	0.279525
emrK	11	12	14	17	0.69635	0.704429	1.23014	0.652964	13.6613	0.382871	0.78141	0.489975	0.624152	0.731071
emrY	11	10	17	42	0.526674	0.443987	1.12977	1.22012	18.3806	1.29356	0.669295	1.93272	0.0532701	0.0967054
emtA	340	476	410	1182	40.937	53.1453	68.5194	86.3494	549.239	0.730271	0.251411	2.90469	0.00367616	0.0089119
endA	79	95	71	168	8.22208	9.16853	10.2567	10.6089	97.3837	0.272825	0.310142	0.879677	0.379034	0.508453
eno	65067	68010	25604	63204	3690.96	3577.44	2015.95	2175.35	53460.9	-0.786362	0.139634	-5.63159	1.78554e-08	1.02031e-07
entA	67	89	36	91	6.6091	8.14102	4.92905	5.44646	67.5116	-0.491805	0.375887	-1.30838	0.190743	0.289224
entB	39	50	22	68	3.34939	3.98191	2.6225	3.54336	41.714	-0.217155	0.471551	-0.460513	0.645148	0.745621
entC	15	17	4	25	0.939879	0.987759	0.347883	0.950443	13.7049	-0.481417	0.84236	-0.57151	0.567654	0.682276
entD	20	13	5	21	2.37316	1.43041	0.823492	1.51189	13.7005	-0.629855	0.812783	-0.774935	0.438378	0.568584
entE	38	40	20	59	1.73811	1.69658	1.26974	1.63738	36.7567	-0.20723	0.481916	-0.430012	0.667187	0.761066
entF	197	234	117	277	3.73937	4.11879	3.08256	3.1902	197.15	-0.314849	0.239878	-1.31254	0.189337	0.287419
entH	5	11	6	10	0.889934	1.81552	1.48229	1.07992	7.8383	-0.109435	1.0141	-0.107913	0.914064	0.945014
entS	16	13	14	34	0.942433	0.71006	1.14459	1.21511	18.0291	0.533356	0.660702	0.807256	0.419519	0.55073
envC	958	1244	758	1963	56.0251	67.462	61.529	69.6535	1154.78	0.0955123	0.199153	0.479592	0.631517	0.735903
envY	35	30	8	27	3.38455	2.69014	1.07378	1.58417	23.8968	-1.13502	0.610577	-1.85893	0.0630365	0.112264
envZ	1650	2025	1412	2876	89.8616	102.267	106.738	95.0352	1913.85	0.0714862	0.160097	0.446517	0.655224	0.753131
epd	6501	7117	1657	3714	469.643	476.767	166.151	162.793	4668.64	-1.51899	0.128776	-11.7956	4.11253e-32	1.40599e-30
epmA	149	244	322	619	11.2263	17.0475	33.6743	28.2973	317.048	1.12615	0.279661	4.02684	5.65306e-05	0.000193102
epmB	621	726	641	1382	44.4697	48.2093	63.7123	60.0462	800.092	0.420484	0.162765	2.58338	0.00978382	0.0216816
epmC	272	289	406	788	36.5077	35.9695	75.6371	64.1722	418.209	0.946845	0.187709	5.04423	4.55359e-07	2.15045e-06
eptA	138	140	36	91	6.18536	5.81883	2.23966	2.47476	98.6566	-1.32508	0.314806	-4.20919	2.56283e-05	9.27722e-05
eptB	499	686	631	1360	21.7314	27.7034	38.1426	35.9362	751.224	0.584667	0.20285	2.88226	0.00394829	0.00953118
eptC	812	1078	3034	6599	34.506	42.4795	178.956	170.146	2656.6	2.18286	0.17614	12.3928	2.8604e-35	1.13283e-33
era	1177	1762	2129	5497	95.7274	132.888	240.341	271.263	2416.09	1.16702	0.226659	5.14879	2.62179e-07	1.28612e-06
erpA	792	753	521	947	169.159	149.137	154.454	122.722	736.257	-0.201543	0.181819	-1.10848	0.267655	0.384562
esrE	0	0	0	0	0	0	0	0	0	NA	NA	NA	NA	NA
essD	6	5	14	17	2.04685	1.58171	6.62911	3.51875	10.6189	1.45086	0.913448	1.58834	0.11221	0.1838
essQ	0	0	0	0	0	0	0	0	0	NA	NA	NA	NA	NA
etk	335	337	833	1962	11.3182	10.558	39.0634	40.2195	793.627	1.8666	0.166033	11.2423	2.52609e-29	7.77258e-28
etp	37	63	159	379	6.09933	9.63035	36.3807	37.9075	144.903	2.24105	0.33174	6.75544	1.42399e-11	1.15303e-10
eutA	23	35	7	29	1.20712	1.70337	0.509932	0.923473	22.0004	-0.959953	0.669397	-1.43406	0.151556	0.238484
eutB	2325	2553	1216	2978	125.786	128.08	91.314	97.7554	2167.68	-0.416429	0.150438	-2.76811	0.00563818	0.0131579
eutC	624	692	371	714	51.7797	53.2479	42.7309	35.9483	585.258	-0.419362	0.174979	-2.39665	0.0165459	0.0346511
eutD	56	58	38	64	4.05747	3.89687	3.82159	2.81353	53.1672	-0.279488	0.405339	-0.689518	0.490497	0.618675
eutE	21	16	9	26	1.10215	0.778686	0.655626	0.827941	16.964	-0.304113	0.691197	-0.43998	0.659951	0.757042
eutG	32	29	22	33	1.98482	1.66798	1.89403	1.24191	28.8587	-0.246918	0.543895	-0.453981	0.649843	0.748695
eutH	58	50	21	42	3.48314	2.78442	1.75047	1.53038	41.979	-0.93427	0.452165	-2.06621	0.0388082	0.073223
eutJ	13	8	9	14	1.14447	0.653091	1.09976	0.747818	10.9028	0.0226729	0.860818	0.0263388	0.978987	0.985392
eutK	220	277	148	297	32.3574	37.7791	30.2138	26.504	228.213	-0.30931	0.235843	-1.31151	0.189686	0.287839
eutL	323	354	176	429	36.0617	36.6495	27.2741	29.0607	306.033	-0.355231	0.205936	-1.72496	0.0845352	0.144117
eutM	39	41	25	41	9.77474	9.52897	8.69708	6.2349	36.0635	-0.392522	0.481915	-0.814504	0.415356	0.546701
eutN	2	4	8	2	0.511712	0.949023	2.84105	0.310478	4.70189	0.998482	1.5292	0.652945	0.513792	NA
eutP	7	22	14	26	1.0746	3.13178	2.9831	2.42173	16.6063	0.340408	0.802367	0.424255	0.67138	0.764892
eutQ	25	32	22	39	2.62416	3.11474	3.20528	2.48382	28.7832	-0.0290301	0.532581	-0.0545082	0.95653	0.97332
eutR	161	198	95	216	11.2664	12.8483	9.22733	9.17104	160.864	-0.383511	0.258933	-1.48112	0.138574	0.220923
eutS	7	6	12	5	1.53514	1.22017	3.65277	0.66531	8.42354	0.56274	1.14911	0.489717	0.624334	0.731071
eutT	32	32	25	31	2.9328	2.71959	3.18028	1.72385	30.3446	-0.246963	0.557576	-0.442922	0.657822	0.755148
evgA	822	865	508	1136	98.4883	96.1059	84.483	82.5841	798.663	-0.213286	0.153206	-1.39215	0.163878	0.254667
evgS	794	757	457	1045	16.2791	14.3922	13.0053	12.9996	731.196	-0.228876	0.164574	-1.39072	0.164311	0.254935
exbB	383	307	290	567	38.3972	28.5404	40.3545	34.4897	373.475	0.164603	0.225862	0.728776	0.466139	0.595704
exbD	109	98	86	157	18.8541	15.719	20.6476	16.4772	109.45	0.097004	0.302649	0.320517	0.748577	0.824424
exoD	7	12	8	20	1.84877	2.93891	2.93269	3.20493	10.9793	0.368224	0.847606	0.434428	0.663978	0.759266
exoX	542	556	382	853	60.2384	57.3021	58.9292	57.5213	557.066	-0.00623433	0.166045	-0.0375461	0.97005	0.979601
exuR	1895	1860	981	2380	179.712	163.569	129.131	136.946	1700.33	-0.357368	0.152156	-2.34869	0.0188398	0.038885
exuT	743	981	556	1025	38.5829	47.2385	40.075	32.295	805.751	-0.250547	0.204047	-1.22789	0.219488	0.325167
eyeA	0	0	0	0	0	0	0	0	0	NA	NA	NA	NA	NA
fabA	7214	7660	14324	28767	1024.23	1008.49	2822.79	2478.11	13664.4	1.38569	0.125296	11.0594	1.97465e-28	5.68243e-27
fabB	43856	53997	31523	76381	2646.68	3021.78	2640.54	2796.81	48758.8	-0.0546217	0.159138	-0.343235	0.731422	0.812014
fabD	7670	8062	5333	12886	607.716	592.337	586.502	619.482	8040.71	0.0147868	0.136673	0.108191	0.913844	0.945014
fabF	9905	11193	12373	32472	587.653	615.792	1018.91	1168.91	15162	0.870717	0.16323	5.33429	9.59176e-08	5.00875e-07
fabG	11487	11179	7405	20612	1151.61	1039.26	1030.43	1253.79	11829.4	0.0718763	0.179367	0.400721	0.688626	0.778328
fabH	4924	5233	4294	9535	380.327	374.81	460.357	446.854	5696.21	0.270106	0.123139	2.19351	0.0282708	0.0555145
fabI	9806	11027	7344	16206	915.805	954.97	951.999	918.316	10602.3	0.00411457	0.1274	0.0322963	0.974236	0.982256
fabR	1904	2077	1175	2530	216.511	219.013	185.457	174.558	1850.82	-0.270495	0.134915	-2.00494	0.0449699	0.0834321
fabZ	1810	2085	2292	5157	292.484	312.428	514.08	505.621	2662.71	0.758198	0.141342	5.36429	8.12693e-08	4.28862e-07
fadA	94	108	250	171	5.95063	6.33987	21.9669	6.56805	168.88	1.18586	0.511932	2.31644	0.0205344	0.0418856
fadB	103	136	1253	616	3.46562	4.2433	58.5178	12.5756	609.865	3.17857	0.974027	3.26333	0.00110113	0.00295803
fadD	221	277	869	1180	9.65879	11.2262	52.7161	31.2909	632.192	1.99675	0.276713	7.21596	5.35543e-13	4.97023e-12
fadE	187	233	831	528	5.63574	6.51158	34.7619	9.65491	490.684	1.84781	0.825251	2.2391	0.0251497	0.0502743
fadH	258	322	678	831	9.41611	10.8975	34.3459	18.4017	526.971	1.36237	0.307113	4.43606	9.16216e-06	3.57548e-05
fadI	222	278	831	897	12.4778	14.4894	64.8305	30.5902	572.197	1.80698	0.341873	5.28554	1.25334e-07	6.43562e-07
fadJ	368	491	1147	1163	12.6418	15.641	54.6911	24.2407	820.045	1.46365	0.354489	4.1289	3.64499e-05	0.000128007
fadK	39	49	56	100	1.74485	2.03288	3.47757	2.71456	58.9039	0.700478	0.394061	1.77759	0.0754718	0.130574
fadL	2137	2330	2347	4454	117.426	118.723	179.005	148.496	2711.68	0.472134	0.146877	3.21448	0.00130681	0.00347324
fadM	17	13	13	38	3.13953	2.22628	3.33236	4.25798	18.5956	0.535366	0.666971	0.802683	0.422158	0.553468
fadR	838	900	1004	1947	85.7629	85.4121	142.621	120.9	1123.04	0.622616	0.154036	4.04203	5.29909e-05	0.000181631
fau	277	227	349	774	37.1788	28.2529	65.0181	63.0321	381.405	0.978381	0.215229	4.54576	5.47379e-06	2.21611e-05
fbaA	44653	47580	13515	28392	3046.6	3010.3	1279.89	1175.35	32981.7	-1.29881	0.117966	-11.0101	3.41643e-28	9.69201e-27
fbaB	2321	2541	369	794	162.418	164.887	35.8409	33.7121	1499.16	-2.2303	0.1443	-15.456	6.87133e-54	5.18591e-52
fbp	3673	3993	3901	9204	270.921	273.113	399.385	411.912	4867.28	0.583306	0.135308	4.31096	1.62549e-05	6.08072e-05
fdhD	285	357	191	420	25.1806	29.249	23.4233	22.5152	300.769	-0.241092	0.21587	-1.11684	0.264063	0.380495
fdhE	1992	2254	3186	6283	157.832	165.608	350.384	302.049	3257.83	1.01353	0.142188	7.12809	1.0177e-12	9.1892e-12
fdhF	1055	1484	305	802	36.1915	47.2073	14.5227	16.693	885.538	-1.40784	0.226693	-6.21033	5.28723e-10	3.55444e-09
fdnG	13121	13426	25049	88170	317.205	300.982	840.536	1293.3	30315.7	1.80319	0.247501	7.28557	3.20308e-13	3.00759e-12
fdnH	3405	3248	6253	17224	283.506	250.774	722.647	870.13	6781.66	1.58764	0.179826	8.82877	1.05836e-18	1.61582e-17
fdnI	2283	2183	4020	10183	257.227	228.079	628.679	696.131	4260.25	1.4589	0.158462	9.20665	3.36457e-20	5.60761e-19
fdoG	16626	16700	34077	54261	401.544	374.01	1142.35	795.131	29637.5	1.31935	0.189646	6.95689	3.47876e-12	2.99893e-11
fdoH	2023	2026	6129	9909	165.081	153.307	694.197	490.609	4860.61	1.89415	0.189183	10.0123	1.34579e-23	2.94163e-22
fdoI	1310	1258	4271	7826	151.776	135.155	686.837	550.143	3475.67	2.10966	0.159199	13.2517	4.41335e-40	2.17943e-38
fdrA	24	21	16	14	1.06024	0.860266	0.981081	0.375254	19.4956	-0.570395	0.728346	-0.783138	0.433546	0.564329
fdx	734	771	709	1551	160.97	156.792	215.818	206.379	892.948	0.415424	0.148885	2.79024	0.00526691	0.0123564
feaB	118	98	94	163	5.79667	4.4642	6.4094	4.85836	115.637	0.1279	0.31258	0.409175	0.682412	0.773863
feaR	96	94	512	694	7.80784	7.08939	57.7993	34.2472	346.148	2.61749	0.298417	8.77124	1.7671e-18	2.63637e-17
fecA	428	535	157	287	13.5647	15.7232	6.90649	5.5189	348.057	-1.24683	0.223416	-5.58077	2.3946e-08	1.35288e-07
fecB	169	168	85	179	13.7907	12.7125	9.62747	8.86255	145.763	-0.515882	0.257117	-2.00641	0.0448129	0.0831793
fecC	82	65	42	95	6.04834	4.44587	4.29996	4.25159	68.2335	-0.28202	0.371755	-0.758617	0.448082	0.578357
fecD	71	110	66	96	5.46682	7.85398	7.05363	4.4849	85.3145	-0.234314	0.398871	-0.587442	0.556907	0.672593
fecE	200	208	129	224	19.1892	18.5059	17.1795	13.0401	186.942	-0.330298	0.251523	-1.31319	0.189118	0.287352
fecI	44	60	49	107	6.21112	7.85398	9.60078	9.16445	61.6063	0.417585	0.384324	1.08655	0.277237	0.395066
fecR	61	86	59	121	4.71161	6.1597	6.32535	5.67062	78.3886	0.138416	0.355086	0.389811	0.696677	0.78543
feoA	461	450	118	362	148.989	134.861	52.9332	70.9851	333.982	-1.16736	0.248992	-4.68837	2.7539e-06	1.16938e-05
feoB	2532	2847	935	2786	80.3507	83.7789	41.1842	53.6429	2162.58	-0.777729	0.205789	-3.77926	0.000157295	0.000495417
feoC	58	68	40	54	18.033	19.6051	17.2621	10.1868	55.2323	-0.491954	0.435934	-1.12851	0.259105	0.37416
fepA	92	95	47	134	3.02506	2.89662	2.14505	2.67335	86.5573	-0.269142	0.338552	-0.794979	0.426626	0.557863
fepB	46	36	22	62	3.54188	2.57039	2.35121	2.8965	39.0494	-0.18728	0.481233	-0.389167	0.697152	0.785608
fepC	12	13	10	26	1.08363	1.08859	1.2534	1.42455	14.2359	0.323315	0.730188	0.442783	0.657922	0.755148
fepD	27	28	11	23	1.97964	1.90371	1.11946	1.02319	21.7275	-0.856348	0.600806	-1.42533	0.154061	0.24176
fepE	3	4	2	2	0.194938	0.241022	0.180384	0.0788515	2.82092	-0.841251	1.60401	-0.524467	0.599954	NA
fepG	35	31	18	45	2.59721	2.13315	1.85398	2.02608	30.6997	-0.263944	0.512981	-0.514529	0.606882	0.71503
fes	20	20	7	9	1.22505	1.13599	0.595132	0.33448	14.1671	-1.40498	0.77791	-1.8061	0.0709026	0.124121
fetA	436	414	143	451	47.3854	41.7234	21.5718	29.7399	342.205	-0.769405	0.257667	-2.98604	0.00282614	0.00703019
fetB	341	338	181	377	32.2142	29.6095	23.7337	21.6093	299.881	-0.44428	0.199412	-2.22795	0.0258836	0.0515096
ffh	4218	4726	2159	4947	228.201	237.097	162.127	162.39	3863.72	-0.513991	0.135408	-3.79587	0.000147127	0.00046559
ffs	0	0	0	0	0	0	0	0	0	NA	NA	NA	NA	NA
fhlA	314	392	312	804	11.1292	12.8837	15.349	17.29	423.892	0.453633	0.21527	2.10727	0.0350941	0.0671336
fhuA	449	439	241	455	14.7439	13.3675	10.9844	9.06529	387.437	-0.490746	0.195251	-2.51341	0.0119571	0.0260362
fhuB	145	143	143	277	5.38807	4.92745	7.37555	6.24526	170.253	0.399065	0.246973	1.61582	0.106132	0.174919
fhuC	126	134	77	136	11.6347	11.4739	9.8689	7.61955	116.138	-0.414729	0.292949	-1.41571	0.156861	0.245288
fhuD	84	92	63	123	6.94688	7.05536	7.23176	6.17192	87.6159	-0.0675677	0.317694	-0.212682	0.831575	0.884184
fhuE	132	100	66	173	4.44138	3.12008	3.08234	3.53179	111.441	-0.169625	0.32952	-0.514762	0.606719	0.71503
fhuF	45	37	40	84	4.20265	3.20431	5.18518	4.75987	49.1104	0.431742	0.418896	1.03067	0.302698	0.423798
fic	243	268	37	76	29.6946	30.3687	6.27575	5.63494	155.681	-2.33676	0.27534	-8.4868	2.12401e-17	2.86062e-16
fieF	1225	1419	438	1053	99.9623	107.375	49.6098	52.1355	1002.59	-1.01781	0.166363	-6.118	9.47583e-10	6.14316e-09
fimA	4347	4262	17060	43164	583.452	530.457	3178.25	3515.14	15437.8	2.59638	0.151592	17.1275	9.26201e-66	1.12267e-63
fimB	585	656	214	570	71.4869	74.3354	36.2976	42.2621	486.258	-0.875488	0.202161	-4.33064	1.48675e-05	5.59455e-05
fimC	85	79	834	1780	8.62721	7.43532	117.493	109.617	634.592	3.8283	0.198929	19.2446	1.56711e-82	3.68733e-80
fimD	147	120	1045	2403	4.10767	3.10943	40.531	40.7415	839.538	3.50446	0.198715	17.6356	1.31355e-69	1.7514e-67
fimE	32	29	15	35	3.9497	3.3192	2.56979	2.62112	26.693	-0.470342	0.544317	-0.864095	0.387536	0.518096
fimF	63	43	191	537	8.74247	5.53329	36.7892	45.214	184.301	2.54527	0.325034	7.83079	4.84819e-15	5.35712e-14
fimG	89	87	250	490	13.0121	11.795	50.733	43.4669	215.268	1.9256	0.240383	8.01057	1.1418e-15	1.31242e-14
fimH	160	115	418	1010	13.0563	8.70201	47.3445	50.0065	386.885	2.17647	0.251118	8.66714	4.43101e-18	6.37555e-17
fimI	167	176	1316	2649	22.7882	22.2704	249.255	219.322	996.178	3.38059	0.169145	19.9864	7.23532e-89	1.80883e-86
fis	468	582	2158	4805	116.112	133.899	743.149	723.319	1833.56	2.55555	0.163342	15.6454	3.57231e-55	2.97693e-53
fiu	80	88	60	117	2.58209	2.63382	2.68798	2.29125	83.5149	-0.0717612	0.324328	-0.221261	0.824889	0.880116
fixA	50	54	26	53	4.77863	4.78573	3.44905	3.07337	44.5062	-0.553662	0.427314	-1.29568	0.195085	0.294791
fixB	54	58	23	56	4.22407	4.20713	2.49723	2.65785	45.9689	-0.692355	0.42482	-1.62976	0.103152	0.171135
fixC	48	47	38	69	2.74822	2.49533	3.01985	2.39698	49.1787	0.0374567	0.41279	0.0907402	0.927699	0.954668
fixX	8	5	7	9	2.04685	1.18628	2.48592	1.39715	7.31381	0.230875	1.03899	0.222211	0.82415	0.879797
fklB	4264	4485	2842	5898	505.957	493.492	468.073	424.626	4217.08	-0.159449	0.124989	-1.2757	0.202061	0.303167
fkpA	3403	3539	4316	8340	308.432	297.44	542.965	458.637	4688.8	0.727059	0.136902	5.31079	1.09151e-07	5.64089e-07
fkpB	689	848	1054	1847	112.822	128.763	239.557	183.505	1072.63	0.804035	0.193898	4.1467	3.37308e-05	0.00011877
flc	117	94	127	248	22.4514	16.7265	33.8262	28.8744	140.255	0.681013	0.287159	2.37155	0.0177134	0.0368072
fldA	3216	3180	2234	5419	446.282	409.206	430.298	456.266	3323.42	0.0605333	0.144725	0.418263	0.675755	0.768777
fldB	1409	1358	857	1848	198.897	177.762	167.916	158.28	1316.56	-0.201626	0.145263	-1.388	0.165137	0.255928
flgA	129	125	97	304	14.4024	12.9412	15.0317	20.5932	149.68	0.409234	0.306347	1.33585	0.181598	0.277672
flgB	191	173	201	449	33.7509	28.3478	49.2993	48.1397	238.899	0.659236	0.223649	2.94764	0.00320212	0.00786278
flgC	156	124	191	364	28.383	20.9207	48.2347	40.1827	199.935	0.844712	0.263281	3.20841	0.00133471	0.00354035
flgD	292	282	278	616	30.9145	27.6853	40.8523	39.5699	347.459	0.464427	0.192469	2.413	0.0158219	0.0333093
flgE	544	548	627	1307	33.1559	30.9716	53.0423	48.3329	718.317	0.664392	0.157725	4.21235	2.52733e-05	9.18195e-05
flgF	154	161	211	412	15.0102	14.5517	28.5458	24.3651	223.73	0.83833	0.224765	3.72981	0.000191625	0.000590069
flgG	244	238	334	680	22.9623	20.7694	43.628	38.8276	354.629	0.917575	0.193371	4.74515	2.08351e-06	8.97096e-06
flgH	63	61	90	188	6.64127	5.96296	13.1688	12.0247	94.8553	1.003	0.311268	3.22232	0.00127158	0.00339088
flgI	68	50	98	206	4.56346	3.11155	9.12861	8.38799	99.2542	1.19948	0.335582	3.57433	0.000351121	0.00103728
flgJ	45	43	75	136	3.52006	3.11908	8.14313	6.45478	71.7185	1.13073	0.361827	3.12507	0.00177762	0.00461419
flgK	106	125	119	284	4.75108	5.19538	7.40331	7.72342	148.238	0.614863	0.265022	2.32004	0.0203385	0.0415505
flgL	139	161	113	303	10.7363	11.5315	12.1147	14.2	166.788	0.258734	0.266937	0.969267	0.332412	0.458025
flgM	78	78	51	120	19.5495	18.1283	17.742	18.2485	77.7911	-0.0527299	0.333462	-0.158129	0.874355	0.915555
flgN	88	69	85	110	15.5502	11.3063	20.848	11.7937	88.6183	0.260646	0.402738	0.647186	0.517512	0.644473
flhA	127	114	102	180	4.50129	3.74679	5.01795	3.87089	127.635	0.100376	0.291056	0.344868	0.730194	0.811101
flhB	29	33	50	68	1.8598	1.96247	4.45073	2.64595	44.8719	0.864879	0.477846	1.80995	0.070303	0.123447
flhC	146	242	246	596	18.5807	28.5592	43.4548	46.0215	284.84	0.927803	0.288418	3.21687	0.00129597	0.00344903
flhD	110	133	205	407	23.0926	25.8913	59.7348	51.8419	202.357	1.18518	0.241812	4.90126	9.52228e-07	4.33817e-06
flhE	9	11	15	24	1.68748	1.91254	3.90373	2.73031	14.4107	0.859442	0.74577	1.15242	0.249148	0.362924
fliA	111	81	125	270	11.36	7.68709	17.7565	16.7658	138.395	0.86843	0.302904	2.86701	0.00414366	0.00995474
fliC	521	511	252	553	25.6451	23.3243	17.2171	16.5157	444.254	-0.530712	0.178524	-2.97277	0.00295125	0.00729604
fliD	47	55	45	88	2.46145	2.67102	3.27114	2.79629	56.5611	0.236119	0.38636	0.611136	0.54111	0.66098
fliE	10	11	13	19	2.33925	2.38612	4.22098	2.69672	13.1274	0.520242	0.775943	0.670464	0.502562	0.630963
fliF	116	108	163	311	5.15228	4.44822	10.049	8.38122	166.778	0.939711	0.256824	3.65897	0.000253233	0.000764478
fliG	102	93	163	301	7.54621	6.38018	16.7382	13.5114	157.746	1.11655	0.268793	4.15394	3.26794e-05	0.000115475
fliH	48	48	66	116	5.1484	4.77412	9.8258	7.54909	67.2144	0.798531	0.369224	2.16273	0.0305623	0.0593731
fliI	78	79	138	194	4.18308	3.92871	10.2724	6.3126	121.356	1.01409	0.341161	2.97247	0.00295414	0.00729868
fliJ	14	14	18	30	2.32345	2.15454	4.14639	3.02087	18.5223	0.66237	0.655068	1.01115	0.311946	0.434617
fliK	65	61	60	147	4.24612	3.69513	5.4403	5.82642	77.8699	0.521227	0.340374	1.53134	0.125687	0.202802
fliL	79	75	100	215	12.5188	11.0209	21.9952	20.6718	110.545	0.8643	0.29143	2.96572	0.00301976	0.007447
fliM	171	154	227	359	12.5377	10.4704	23.1015	15.9706	223.318	0.755213	0.270101	2.79604	0.00517328	0.0121796
fliN	34	46	51	110	6.05155	7.59218	12.5994	11.8792	56.7329	0.843898	0.399024	2.11491	0.0344378	0.0660045
fliO	15	24	23	41	3.01994	4.48063	6.42729	5.00837	24.8817	0.591216	0.590875	1.00058	0.317031	0.440169
fliP	20	19	41	55	1.99692	1.75916	5.68209	3.33196	33.6794	1.23753	0.543948	2.27508	0.0229012	0.0462884
fliQ	6	14	13	32	1.63748	3.54302	4.92448	5.29882	14.9923	0.982346	0.782296	1.25572	0.209217	0.311915
fliR	23	32	41	46	2.15622	2.78187	5.3351	2.61655	36.2038	0.646264	0.56272	1.14846	0.250777	0.364967
fliS	17	18	14	31	3.04786	2.99254	3.48391	3.3722	19.0367	0.189966	0.631189	0.300965	0.763441	0.837841
fliT	6	10	10	17	1.20798	1.86693	2.79447	2.07664	10.4373	0.64056	0.871918	0.734656	0.462549	0.59244
fliY	1354	1649	582	1827	124.559	140.669	74.3141	101.976	1273.16	-0.574323	0.233217	-2.46261	0.0137929	0.0294877
fliZ	72	80	52	137	9.61128	9.90285	9.63486	11.0962	79.9078	0.107539	0.340134	0.316166	0.751876	0.827602
flk	275	406	338	679	20.3452	27.8533	34.7087	30.4792	405.79	0.432666	0.24174	1.7898	0.0734866	0.127858
flu	61056	73509	1529	3460	1441.99	1609.89	50.1226	49.5809	35288.6	-4.93118	0.146109	-33.7501	1.06444e-249	2.12887e-246
flxA	0	0	0	0	0	0	0	0	0	NA	NA	NA	NA	NA
fmt	2639	2951	1875	3678	205.125	212.701	202.29	173.459	2699.62	-0.152339	0.142545	-1.06871	0.285201	0.40411
fnr	4432	5011	4949	9975	433.703	454.714	672.208	592.258	5819.8	0.511205	0.134808	3.7921	0.000149381	0.000471977
fnrS	0	1	0	0	0	0.560079	0	0	0.249096	-1.49811	4.99595	-0.299865	0.76428	NA
focA	11879	11416	644	3078	1020.19	909.151	76.7679	160.389	6669.42	-3.00051	0.549698	-5.45847	4.80248e-08	2.61004e-07
focB	105	90	63	120	9.11317	7.24343	7.58951	6.31927	92.0744	-0.236516	0.324428	-0.729025	0.465986	0.5957
folA	275	312	542	1097	42.2162	44.4143	115.489	102.178	524.499	1.32971	0.178216	7.46123	8.57175e-14	8.50794e-13
folB	38	44	34	131	7.58831	8.14771	9.42396	15.8722	54.692	0.723033	0.46765	1.5461	0.122081	0.197862
folC	1023	1111	1336	2764	59.4021	59.8221	107.678	97.38	1477.63	0.785062	0.140377	5.59251	2.23809e-08	1.26625e-07
folD	1822	2163	1236	3027	154.852	170.469	145.808	156.094	1955.15	-0.100331	0.163094	-0.615172	0.538441	0.660235
folE	1257	1406	1534	3005	138.451	143.605	234.52	200.822	1722.51	0.62673	0.148243	4.22771	2.36082e-05	8.63188e-05
folK	129	218	188	382	19.8033	31.0331	40.0588	35.5808	218.253	0.568704	0.303826	1.87181	0.0612333	0.109394
folM	208	237	259	554	21.1989	22.3985	36.6389	34.2582	297.369	0.704522	0.202852	3.47309	0.00051451	0.00147848
folP	866	801	670	1354	75.162	64.4665	80.7138	71.3024	888.111	0.126176	0.164136	0.768732	0.442053	0.572236
folX	517	507	742	1570	104.947	95.4356	209.063	193.369	785.75	1.01088	0.157058	6.43634	1.22389e-10	9.06582e-10
fpr	1684	1587	419	986	166.115	145.166	57.3686	59.0132	1145.76	-1.40826	0.160637	-8.7667	1.8398e-18	2.72564e-17
frc	41	28	53	109	2.41499	1.52936	4.33311	3.89549	54.615	1.0695	0.428268	2.49727	0.0125154	0.027075
frdA	38324	46988	1235	3190	1561.06	1774.83	69.8247	78.8398	22628.4	-4.47932	0.172441	-25.976	9.25987e-149	6.17325e-146
frdB	10692	14124	469	1239	1071.91	1313.05	65.2629	75.3663	6668.17	-4.07365	0.196658	-20.7143	2.57189e-95	7.34825e-93
frdC	5661	6842	258	628	1053.38	1180.58	66.6355	70.9019	3370.89	-4.01022	0.167928	-23.8807	4.86469e-126	2.43234e-123
frdD	5710	6890	314	735	1168.75	1307.75	89.2089	91.2805	3433.31	-3.76984	0.161531	-23.3383	1.8133e-120	8.05911e-118
fre	2119	2287	1693	3146	222.424	222.607	246.661	200.362	2245.97	0.00591073	0.152777	0.0386885	0.969139	0.979025
frlA	95	123	37	81	5.23185	6.28143	2.82831	2.70659	81.9513	-1.05327	0.345035	-3.05264	0.00226838	0.00576461
frlB	380	431	102	206	27.3713	28.788	10.1978	9.00295	276.624	-1.55115	0.215424	-7.20044	6.00195e-13	5.54453e-12
frlC	63	72	22	46	5.58634	5.92026	2.70771	2.47486	49.7782	-1.15069	0.415574	-2.76893	0.00562415	0.0131329
frlD	117	160	71	118	10.9686	13.9093	9.23882	6.71201	115.15	-0.660881	0.327174	-2.01997	0.043387	0.08072
frlR	598	538	274	663	60.1975	50.2204	38.2843	40.4945	497.076	-0.473515	0.193862	-2.44254	0.0145842	0.0310632
frmA	4077	4343	1651	4100	270.649	267.347	152.127	165.141	3409.94	-0.752758	0.147957	-5.08767	3.62486e-07	1.72818e-06
frmB	739	761	481	1260	65.293	62.3488	58.9875	67.5457	762.136	0.00112778	0.182369	0.00618403	0.995066	0.996311
frmR	1110	1095	459	1066	296.348	271.09	170.092	172.68	901.663	-0.717474	0.156774	-4.57647	4.72884e-06	1.9267e-05
frr	5839	5723	3495	8320	771.067	700.808	640.61	666.626	5569.3	-0.162791	0.138606	-1.17448	0.240202	0.351173
frsA	1850	1916	727	1781	109.494	105.156	59.7236	63.957	1512.6	-0.784827	0.152744	-5.13817	2.77424e-07	1.35494e-06
fruA	837	995	874	1078	36.4513	40.182	52.8314	28.4847	955.902	0.0727746	0.286274	0.254213	0.799331	0.863208
fruB	571	570	625	857	37.2016	34.4367	56.5195	33.8775	655.447	0.325786	0.258566	1.25997	0.20768	0.309738
fruK	575	587	656	753	45.1222	42.7151	71.4528	35.8528	654.529	0.275274	0.31005	0.887839	0.374628	0.50404
frvA	3	1	3	8	0.49454	0.152863	0.686427	0.800158	3.42574	1.23984	1.52249	0.814346	0.415447	NA
frvB	15	22	20	52	0.761224	1.0353	1.40878	1.60114	25.1379	0.758505	0.581597	1.30418	0.192173	0.290859
frvR	44	43	33	47	1.85375	1.67992	1.92977	1.20144	41.7099	-0.204549	0.471999	-0.433368	0.664747	0.759277
frvX	43	63	23	66	2.95847	4.01939	2.19644	2.75517	46.0162	-0.469906	0.461242	-1.01878	0.308305	0.430293
frwA	576	737	158	338	16.9638	20.1275	6.45878	6.0398	445.632	-1.56771	0.20791	-7.54033	4.68772e-14	4.78339e-13
frwB	27	34	11	35	6.19793	7.23741	3.50484	4.87479	25.2127	-0.64022	0.583665	-1.0969	0.272687	0.39008
frwC	86	102	41	89	5.86763	6.45336	3.88276	3.68434	77.1369	-0.699585	0.339936	-2.05799	0.0395909	0.074489
frwD	32	23	11	25	6.89464	4.59527	3.28963	3.26819	22.1125	-0.792759	0.617587	-1.28364	0.199268	0.299764
fryA	64	80	67	135	1.8894	2.19005	2.74543	2.41815	82.8499	0.336663	0.332878	1.01137	0.311839	0.434617
fryB	6	8	1	5	1.35205	1.67167	0.312776	0.683621	4.73739	-1.49576	1.31019	-1.14163	0.253608	NA
fryC	19	14	11	22	1.12183	0.766519	0.901486	0.788136	15.9964	-0.157272	0.701217	-0.224284	0.822536	0.878778
fsaA	188	196	43	138	20.8945	20.2	6.63339	9.30591	135.887	-1.32587	0.312867	-4.23781	2.25714e-05	8.30593e-05
fsaB	215	277	61	115	23.8953	28.548	9.41016	7.75492	165.683	-1.62312	0.278395	-5.83026	5.53415e-09	3.30891e-08
fsr	759	779	350	674	45.8051	43.5944	29.3179	24.6796	627.865	-0.72936	0.170087	-4.28816	1.80159e-05	6.70358e-05
ftnA	11151	11414	6508	15657	1649.96	1566.09	1336.59	1405.63	10658.7	-0.222122	0.135102	-1.64411	0.100154	0.167063
ftnB	901	930	415	875	131.729	126.084	84.2168	77.6195	758.895	-0.668145	0.15445	-4.32597	1.51862e-05	5.70909e-05
ftsA	2603	2969	1467	3302	151.865	160.626	118.798	116.887	2486.81	-0.401729	0.140219	-2.86502	0.00416986	0.0100029
ftsB	248	272	244	479	58.5713	59.5694	79.9864	68.6395	298.683	0.329274	0.203667	1.61673	0.105937	0.174669
ftsE	1324	1699	1065	2217	145.831	173.531	162.819	148.161	1514.85	-0.0374278	0.173362	-0.215894	0.82907	0.882694
ftsH	11476	12845	9644	21787	437.016	453.589	509.75	503.396	13235.3	0.191071	0.12823	1.49006	0.136207	0.217584
ftsI	1965	2064	1072	2441	81.9434	79.8146	62.0496	61.7624	1811.91	-0.378668	0.136675	-2.77056	0.00559596	0.01309
ftsK	4525	4909	3501	7584	83.5668	84.0677	89.7429	84.9804	4905.29	0.06421	0.124336	0.516424	0.605558	0.713891
ftsL	577	719	318	708	116.167	134.232	88.8642	86.4859	559.871	-0.509707	0.188606	-2.7025	0.00688205	0.0157484
ftsN	1459	1836	1804	3350	111.988	130.68	192.197	156.015	2035.65	0.518965	0.178309	2.91048	0.00360871	0.00877708
ftsP	2033	2326	2157	4202	106.019	112.48	156.131	132.956	2574.07	0.404342	0.147883	2.7342	0.00625319	0.0144332
ftsQ	1689	1858	775	1860	149.767	152.776	95.3853	100.07	1486.57	-0.621505	0.15131	-4.10749	3.99986e-05	0.000139005
ftsW	1835	1929	1349	2604	108.606	105.87	110.821	93.5115	1870.39	-0.0692713	0.144966	-0.477844	0.632761	0.736938
ftsX	1336	1444	912	1925	92.9605	93.1709	88.0805	81.2696	1351.42	-0.13289	0.139935	-0.949653	0.342289	0.469049
ftsY	2354	2814	1756	4415	116.103	128.701	120.214	132.121	2671.27	0.051387	0.167044	0.307625	0.758368	0.833142
ftsZ	11375	12400	6028	12482	727.59	735.493	535.182	484.423	10264.5	-0.517817	0.123592	-4.18973	2.79284e-05	0.000100232
fucA	170	191	90	168	19.3313	20.1404	14.2052	11.5912	151.712	-0.62257	0.262294	-2.37356	0.0176177	0.0366766
fucI	2502	2820	1071	1622	103.808	108.496	61.6776	40.832	2003.49	-1.05762	0.213856	-4.94548	7.59555e-07	3.50025e-06
fucK	983	1091	466	644	49.9889	51.4477	32.8926	19.8706	800.174	-0.955876	0.250667	-3.81334	0.000137102	0.000435938
fucO	1406	1627	688	1350	90.1682	96.7558	61.242	52.5299	1239.88	-0.717144	0.158493	-4.52476	6.04637e-06	2.4356e-05
fucP	299	277	206	475	16.7291	14.3715	15.9979	16.125	298.954	0.0577071	0.207623	0.277942	0.781057	0.851056
fucR	1475	1679	1172	2624	148.48	156.729	163.756	160.268	1654.78	0.0914376	0.144331	0.633525	0.526391	0.650899
fucU	961	1013	393	738	167.406	163.636	95.024	78.0026	764.578	-0.939481	0.168449	-5.57723	2.44374e-08	1.37675e-07
fumA	2639	2891	8745	12060	118.068	119.94	543.059	327.376	6526.24	1.86472	0.23626	7.89268	2.9576e-15	3.30459e-14
fumB	1958	2802	511	1174	87.6006	116.248	31.7328	31.8689	1583.59	-1.67693	0.208468	-8.04408	8.68966e-16	1.01633e-14
fumC	478	529	623	641	25.087	25.7453	45.3839	20.4119	584.534	0.355403	0.344807	1.03073	0.302666	0.423798
fur	3221	3218	3459	6463	530.972	491.912	791.451	646.428	3944.43	0.492656	0.147823	3.33273	0.000859979	0.00235288
fusA	204583	206277	224646	544933	7127.66	6664.23	10863.5	11519.3	275067	0.706407	0.135767	5.2031	1.95989e-07	9.78722e-07
fxsA	258	232	193	314	39.8556	33.2337	41.3828	29.431	245.749	-0.0550728	0.255549	-0.215507	0.829372	0.882767
gabD	272	285	146	233	13.8321	13.4396	10.3054	7.1892	232.382	-0.656634	0.253397	-2.59132	0.00956087	0.0212228
gabP	66	79	46	93	3.47131	3.85299	3.35815	2.96782	68.6605	-0.214495	0.355644	-0.603118	0.54643	0.664959
gabT	215	262	123	227	12.3674	13.9753	9.82057	7.92264	202.647	-0.579508	0.247598	-2.34052	0.0192568	0.0396844
gadA	276	282	21	75	21.6168	21.7036	2.48211	4.02092	161.865	-2.77907	0.322492	-8.61749	6.84384e-18	9.62759e-17
gadB	234	250	21	60	19.1974	18.2408	2.99314	2.904	140.497	-2.78236	0.309644	-8.98566	2.57179e-19	4.0822e-18
gadC	220	299	65	134	10.5541	13.3012	4.32816	3.90038	177.041	-1.53859	0.277713	-5.54022	3.02086e-08	1.68152e-07
gadE	327	356	1	16	45.6354	46.0708	0.193708	1.35481	176.622	-5.72513	0.925394	-6.1867	6.14365e-10	4.10946e-09
gadW	663	640	100	222	67.0153	59.9876	14.0299	13.615	404.13	-2.19051	0.19692	-11.1238	9.60472e-29	2.86708e-27
gadX	1637	1427	128	352	146.212	118.19	15.8685	19.0758	884.704	-2.89367	0.211268	-13.6967	1.0627e-42	5.82304e-41
gadY	0	0	0	0	0	0	0	0	0	NA	NA	NA	NA	NA
galE	5289	6034	1825	5177	383.213	405.409	183.537	227.589	4386.7	-0.928534	0.188971	-4.91364	8.94002e-07	4.09154e-06
galK	5804	6740	2418	5163	372.216	400.82	215.237	200.898	4905.58	-0.890302	0.136973	-6.49984	8.04075e-11	6.03434e-10
galM	9561	10372	5227	9808	676.769	680.802	513.55	421.234	8558.86	-0.537641	0.143094	-3.75725	0.000171788	0.000535164
galP	3833	3978	2131	5961	202.466	194.85	156.239	191.046	3735.62	-0.182238	0.181241	-1.0055	0.314654	0.437627
galR	1724	1597	937	2178	123.096	105.739	92.8626	94.3564	1541.19	-0.280269	0.155337	-1.80426	0.0711901	0.124397
galS	582	636	2564	4370	41.1965	41.7461	251.912	187.683	1949.31	2.40368	0.182652	13.1599	1.49309e-39	7.10995e-38
galT	4922	5862	2486	4935	346.404	382.568	242.848	210.734	4444.22	-0.683785	0.149397	-4.57697	4.71758e-06	1.9267e-05
galU	4322	4366	3407	8673	350.355	328.193	383.344	426.578	4864.42	0.264989	0.153355	1.72795	0.0839975	0.14334
gapA	188116	201753	51127	126856	13917.3	13841.1	5250.15	5694.36	138401	-1.33508	0.141553	-9.43167	4.0362e-21	7.20751e-20
gapC	2907	2846	1758	3124	213.993	194.272	179.625	139.531	2609.43	-0.355681	0.165198	-2.15306	0.0313142	0.0605984
garD	3072	4158	395	770	143.998	180.735	25.6995	21.8994	2102.3	-2.77356	0.194543	-14.2568	4.06776e-46	2.46531e-44
garK	583	785	157	233	37.4862	46.8052	14.0119	9.09001	441.632	-1.88887	0.267647	-7.05732	1.6975e-12	1.51225e-11
garL	1550	2595	254	291	148.138	229.981	33.6946	16.8745	1187.89	-2.92735	0.345291	-8.47792	2.29258e-17	3.05678e-16
garP	2334	2516	236	431	128.827	128.777	18.0806	14.4341	1388.64	-2.99511	0.166537	-17.9846	2.57025e-72	3.95423e-70
garR	1636	2063	231	391	136.216	159.281	26.6962	19.7527	1086.09	-2.68248	0.207651	-12.9182	3.55287e-38	1.52811e-36
gatA	33981	35804	21319	41605	5527.46	5400.61	4813.37	4106.2	32252.6	-0.290649	0.129592	-2.2428	0.0249096	0.049894
gatB	21187	20744	8859	16550	5477.88	4973.44	3179.22	2596.25	16576.4	-0.853612	0.145196	-5.87905	4.1262e-09	2.49694e-08
gatC	158958	171256	69240	120703	8637.95	8629.69	5222.5	3979.71	128673	-0.908373	0.161325	-5.63071	1.79467e-08	1.02406e-07
gatD	38661	39453	22626	38632	2736.59	2589.64	2222.99	1659.17	34350.3	-0.456516	0.167579	-2.72419	0.00644601	0.0148184
gatR	2084	1970	1777	2527	117.428	104.795	133.438	92.2078	2085.2	0.0273322	0.2342	0.116705	0.907094	0.940969
gatY	86861	96357	66771	128460	7485.95	7700.63	7987.35	6717.3	91695.5	-0.0450471	0.136651	-0.32965	0.741664	0.819184
gatZ	121893	135545	82519	159863	7111.54	7333.13	6682.39	5658.98	121384	-0.225425	0.135307	-1.66602	0.0957092	0.160454
gcd	210	234	507	988	6.47184	6.68722	21.6875	18.4744	457.618	1.60876	0.188995	8.51216	1.70729e-17	2.30715e-16
gcl	63	74	23	60	2.60508	2.83748	1.32008	1.50535	52.9556	-0.922271	0.409118	-2.25429	0.024178	0.048599
gcvA	482	437	437	772	38.6894	32.5273	48.6877	37.5983	518.025	0.274436	0.20478	1.34015	0.180197	0.275848
gcvB	21101	23791	12069	75636	7547.86	7891.41	5992.18	16415.5	28259.9	0.563144	0.707665	0.795778	0.426161	0.557569
gcvH	6469	6837	1909	4744	1222.25	1197.87	500.636	543.843	4851.35	-1.2032	0.145937	-8.24466	1.65637e-16	2.0576e-15
gcvP	26276	26370	14700	30012	673.691	626.95	523.132	466.876	23616.7	-0.389754	0.122928	-3.17057	0.00152138	0.00399576
gcvR	2242	2267	889	1868	288.316	270.337	158.682	145.752	1774.08	-0.871768	0.135493	-6.43406	1.24237e-10	9.18576e-10
gcvT	13668	14857	6063	12702	919.769	927.099	566.31	518.622	11521.1	-0.763946	0.1219	-6.26697	3.68138e-10	2.54327e-09
gdhA	1486	1766	771	1562	81.4718	89.7844	58.6727	51.9607	1360.06	-0.629907	0.158211	-3.98145	6.84965e-05	0.000230047
gfcA	21	28	46	96	5.05692	6.25239	15.3751	14.0263	44.7663	1.37658	0.448841	3.06696	0.00216245	0.00552703
gfcB	11	6	102	193	1.25667	0.635625	16.1741	13.378	72.7597	3.97688	0.496303	8.01301	1.11935e-15	1.29031e-14
gfcC	21	14	188	424	2.07151	1.28061	25.7406	25.3769	146.353	3.94741	0.359516	10.9798	4.78077e-28	1.3467e-26
gfcD	118	97	420	1000	4.1464	3.16069	20.4848	21.3204	370.547	2.52945	0.227244	11.131	8.86251e-29	2.66542e-27
gfcE	64	94	335	824	4.13679	5.6342	30.0553	32.3158	296.251	2.67882	0.261046	10.2619	1.04677e-24	2.46299e-23
ggt	377	470	101	227	15.9379	18.4251	5.92659	5.82266	288.686	-1.54198	0.225717	-6.83145	8.40609e-12	6.99051e-11
ghrA	1518	1748	1486	3077	119.123	127.199	161.858	146.506	1870.31	0.326189	0.144512	2.25718	0.0239971	0.0482595
ghrB	4124	4707	1373	3166	311.675	329.875	144.028	145.178	3258.7	-1.14333	0.141229	-8.09562	5.69756e-16	6.80306e-15
glcA	44	47	38	83	1.92644	1.9082	2.3093	2.20489	50.4622	0.241088	0.401266	0.600819	0.547961	0.665809
glcB	1468	1565	666	1217	49.8029	49.2338	31.3614	25.0509	1210.63	-0.814972	0.164285	-4.96073	7.02273e-07	3.25503e-06
glcC	137	154	757	680	13.1961	13.7553	101.208	39.7412	456.832	2.36826	0.397642	5.95576	2.5886e-09	1.60533e-08
glcD	36	37	37	64	1.76848	1.68546	2.52285	1.90758	42.3847	0.34569	0.445476	0.776	0.437749	0.56832
glcE	18	16	22	32	1.2596	1.03825	2.13686	1.35867	21.8183	0.580822	0.623558	0.931464	0.351613	0.47896
glcF	143	221	84	127	8.6088	12.3373	7.01906	4.63891	143.23	-0.869515	0.346975	-2.50599	0.0122109	0.0265311
glcG	151	180	67	109	27.4732	30.3687	16.92	12.0327	126.043	-1.02102	0.304844	-3.34932	0.000810111	0.00222864
gldA	1949	2262	227	624	130.086	140.002	21.0299	25.2702	1254.18	-2.52595	0.191868	-13.165	1.39533e-39	6.7245e-38
glf	1659	1547	1108	2816	110.73	95.7482	102.648	114.04	1678.7	0.0814374	0.169536	0.480356	0.630974	0.735616
glgA	4714	5513	1601	3031	242.23	262.693	114.189	94.4996	3671.66	-1.27562	0.155041	-8.22763	1.90959e-16	2.35752e-15
glgB	7172	8380	2563	4999	241.646	261.821	119.862	102.195	5693.94	-1.18054	0.146952	-8.0335	9.47301e-16	1.10151e-14
glgC	5997	7202	1785	3558	340.971	379.715	140.869	122.742	4578.69	-1.45042	0.151172	-9.59447	8.43508e-22	1.59152e-20
glgP	4949	5553	1839	3643	148.968	154.998	76.8336	66.5336	3929.1	-1.08315	0.138715	-7.80848	5.78825e-15	6.32596e-14
glgS	56	49	14	58	20.5296	16.6575	7.12382	12.9011	41.3672	-0.829918	0.517486	-1.60375	0.108769	0.178823
glgX	3098	3873	1365	2520	115.644	134.063	70.7239	57.0751	2674.45	-0.968799	0.176054	-5.50284	3.73719e-08	2.05906e-07
glk	7347	7748	1607	3910	560.429	548.052	170.145	180.964	5060.23	-1.64981	0.140466	-11.7452	7.4748e-32	2.51254e-30
glmM	7338	7949	4527	9413	404.119	405.944	346.047	314.532	7062.64	-0.290982	0.123782	-2.35076	0.0187353	0.0387094
glmS	9696	10764	6117	13862	390.418	401.913	341.876	338.663	9681.61	-0.214088	0.128044	-1.67198	0.0945273	0.158869
glmU	4575	5761	2743	5827	245.89	287.124	204.63	190.021	4568.6	-0.431534	0.158807	-2.71735	0.00658063	0.0151105
glmY	9	19	4	92	3.60423	7.05578	2.22343	22.3544	23.7592	1.2644	1.03822	1.21785	0.223281	0.329931
glmZ	350	474	205	1706	124.591	156.465	101.29	368.47	565.123	0.770247	0.904921	0.851176	0.394672	0.525179
glnA	17283	21167	7906	17587	903.209	1025.77	573.48	557.655	15499.8	-0.766457	0.148291	-5.16859	2.35862e-07	1.16188e-06
glnB	537	506	336	665	116.725	101.991	101.373	87.7031	495.713	-0.208876	0.181962	-1.14791	0.251006	0.364967
glnD	1501	1672	1057	2304	41.378	42.7412	40.4443	38.5369	1565.67	-0.0864985	0.140346	-0.616323	0.537681	0.659898
glnE	2682	2881	1566	3140	69.5626	69.2917	56.3769	49.4142	2493.86	-0.390558	0.1353	-2.88661	0.00389415	0.00941184
glnG	1147	1370	627	1344	59.9422	66.3912	45.4809	42.6161	1085.83	-0.517266	0.160568	-3.22147	0.00127534	0.00339865
glnH	3915	4723	3702	6983	386.188	432.023	506.87	417.941	4672.54	0.176119	0.160587	1.09672	0.272764	0.39008
glnK	2	1	1	6	0.434729	0.201562	0.301704	0.791307	2.12067	0.877704	1.86847	0.469744	0.638538	NA
glnL	1127	1237	601	1165	79.0902	80.4988	58.5418	49.6055	1008.54	-0.562508	0.157404	-3.57367	0.000352016	0.00103916
glnP	757	1191	1484	2260	84.5162	123.304	229.97	153.094	1397.66	0.872813	0.271297	3.21718	0.00129456	0.00344756
glnQ	695	866	1301	2388	70.8328	81.8444	184.043	147.669	1256.55	1.11672	0.184175	6.06337	1.33301e-09	8.47701e-09
glnS	5556	6695	7185	15887	245.887	274.755	441.36	426.6	8309.71	0.74098	0.144586	5.12483	2.97802e-07	1.44564e-06
glnU	34	24	32	0	33.4046	21.8655	46.3659	0	26.2263	-0.381542	2.82804	-0.134914	0.89268	0.930117
glnV	2	1	1	0	1.96497	0.911062	2.72741	0	1.12534	-1.42745	2.76866	-0.515576	0.606151	NA
glnW	9	4	3	0	8.84238	3.64425	4.09111	0	4.40433	-1.81889	1.76763	-1.029	0.30348	NA
glnX	4	1	0	0	3.92995	0.911062	0	0	1.28803	-3.84504	2.99779	-1.28262	0.199624	NA
gloA	1575	1586	639	1886	284.452	265.615	160.185	206.669	1344.99	-0.568324	0.205383	-2.76714	0.00565513	0.0131854
gloB	719	767	488	1080	70.0802	69.3239	66.0205	63.8697	731.073	-0.0959683	0.155763	-0.616118	0.537817	0.659898
glpA	30689	29635	210	3996	1388.19	1243.06	13.185	109.672	16090.7	-4.37864	1.15071	-3.80517	0.000141708	0.000449865
glpB	22906	30444	301	5691	1339.57	1650.97	24.433	201.935	14584.4	-3.68568	1.16091	-3.17481	0.00149935	0.00394307
glpC	17549	23254	478	7340	1085.75	1334.12	41.0485	275.535	11738.7	-2.8982	1.10154	-2.63104	0.00851253	0.0191293
glpD	27156	23919	213	2825	1328.71	1085.24	14.4656	83.8661	13556.1	-4.57766	1.04669	-4.37347	1.22288e-05	4.64972e-05
glpE	170	143	182	318	38.308	29.8812	56.9252	43.4783	197.462	0.554127	0.265676	2.08572	0.0370038	0.0702492
glpF	21192	21060	833	5865	1845.82	1700.97	100.706	309.949	12020.4	-3.08091	0.768034	-4.01142	6.03543e-05	0.000204765
glpG	440	588	786	1459	39.0157	48.3488	96.7392	78.496	783.212	1.00035	0.2059	4.85842	1.18326e-06	5.34204e-06
glpK	54322	58618	10109	43912	2652.62	2654.31	685.172	1301.03	39601.9	-1.39836	0.487733	-2.86705	0.00414314	0.00995474
glpQ	38781	42057	4479	27061	2653.33	2668.28	425.35	1123.37	26636.1	-1.75514	0.685711	-2.55959	0.0104797	0.0230702
glpR	530	845	615	1533	51.4544	76.0719	82.8732	90.3012	821.872	0.445478	0.251825	1.76899	0.0768948	0.132692
glpT	87200	94707	7452	44811	4728.08	4761.81	560.834	1474.21	56332.2	-2.19582	0.683151	-3.21425	0.00130786	0.00347373
glpX	1701	2164	636	2941	123.977	146.257	64.3409	130.058	1695.64	-0.45556	0.550489	-0.827556	0.407922	0.539045
glrK	487	526	272	653	25.1298	25.169	19.4815	20.4446	462.884	-0.32199	0.182191	-1.76732	0.0771741	0.133116
glrR	426	516	440	965	23.5134	26.4106	33.7095	32.3176	556.246	0.406932	0.181061	2.24749	0.0246089	0.0493659
glsA	613	774	37	71	48.4135	56.6851	4.05603	3.40228	376.996	-3.83245	0.253442	-15.1216	1.16614e-51	8.32958e-50
glsB	319	398	500	1000	25.3571	29.3368	55.166	48.2296	526.274	0.917569	0.192271	4.77226	1.82169e-06	7.91177e-06
gltA	13373	14446	17876	19754	767.453	768.762	1423.92	687.833	16726.6	0.448942	0.298791	1.50253	0.132961	0.212908
gltB	3465	3666	9332	20861	57.2347	56.1526	213.955	209.072	8603.23	1.90502	0.122543	15.5458	1.70013e-54	1.30779e-52
gltD	1228	1257	2842	6388	63.7682	60.5288	204.844	201.268	2705.73	1.71442	0.132097	12.9785	1.62078e-38	7.12431e-37
gltF	54	71	59	142	5.2014	6.34171	7.88808	8.29889	76.3176	0.497318	0.352535	1.41069	0.158336	0.247139
gltI	1088	1176	1689	2286	88.1968	88.4001	190.041	112.436	1557.35	0.768412	0.249329	3.08192	0.0020567	0.00528036
gltJ	180	184	405	482	17.8996	16.9671	55.9008	29.0819	317.04	1.2704	0.325763	3.89978	9.62808e-05	0.00031413
gltK	121	125	325	387	13.209	12.6536	49.2448	25.6331	242.717	1.51747	0.340317	4.45899	8.23474e-06	3.23248e-05
gltL	137	150	526	557	13.905	14.1177	74.102	34.3014	353.015	1.93508	0.358923	5.39136	6.99259e-08	3.71452e-07
gltP	1377	1596	867	1723	77.2194	82.994	67.4846	58.625	1350.36	-0.345275	0.155176	-2.22505	0.0260778	0.0517674
gltS	852	927	629	1720	52.0571	52.5221	53.3438	63.7638	961.947	0.176475	0.189868	0.929457	0.352652	0.479962
gltT	0	0	0	0	0	0	0	0	0	NA	NA	NA	NA	NA
gltU	0	0	0	0	0	0	0	0	0	NA	NA	NA	NA	NA
gltV	0	0	0	0	0	0	0	0	0	NA	NA	NA	NA	NA
gltW	0	0	0	0	0	0	0	0	0	NA	NA	NA	NA	NA
gltX	3704	4730	8154	19739	192.751	228.248	588.963	623.24	8323.93	1.5308	0.170131	8.99779	2.30299e-19	3.67011e-18
gluQ	196	274	534	907	15.5799	20.1967	58.9172	43.7442	460.142	1.51273	0.245567	6.16014	7.2679e-10	4.80522e-09
glvC	47	63	29	77	2.14178	2.66219	1.83429	2.12899	51.0205	-0.258062	0.423581	-0.609238	0.542367	0.661826
glvG	55	47	35	73	4.97271	3.94048	4.39229	4.00459	50.59	-0.0809957	0.409534	-0.197775	0.843221	0.893243
glxK	51	45	37	84	3.27924	2.6831	3.30216	3.27709	51.5912	0.154179	0.40383	0.381793	0.702615	0.790788
glxR	13	13	7	13	1.08979	1.01056	0.814498	0.661223	11.2688	-0.51998	0.815172	-0.637877	0.523554	0.648564
glyA	20805	23319	14200	27764	1222.53	1270.64	1158.17	989.869	20884.4	-0.213369	0.135484	-1.57486	0.115288	0.188225
glyQ	6819	7824	7616	17968	550.952	586.197	854.108	880.842	9417.97	0.61533	0.140505	4.37942	1.18994e-05	4.53309e-05
glyS	14813	15284	15172	35309	527.304	504.517	749.641	762.62	18925	0.558268	0.126201	4.42366	9.70429e-06	3.76135e-05
glyT	1	0	0	0	0.982487	0	0	0	0.259733	-1.52854	4.9938	-0.306087	0.759539	NA
glyU	0	0	0	0	0	0	0	0	0	NA	NA	NA	NA	NA
glyV	14	13	21	0	17.4521	11.688	28.2609	0	14.3669	0.113608	2.69969	0.042082	0.966433	0.978171
glyW	0	0	0	0	0	0	0	0	0	NA	NA	NA	NA	NA
glyX	9	6	16	0	18.4216	12.587	34.9897	0	9.54069	0.537283	1.66302	0.323076	0.746638	0.822515
glyY	0	0	0	0	0	0	0	0	0	NA	NA	NA	NA	NA
gmd	32	48	19	50	2.10158	2.92319	1.73198	1.99237	35.3413	-0.414258	0.50623	-0.81832	0.413175	0.544188
gmhA	3509	3633	1612	3778	446.573	428.742	284.752	291.727	3018.23	-0.594683	0.135283	-4.39583	1.10352e-05	4.2321e-05
gmhB	710	769	271	636	90.8289	91.2248	48.1202	49.366	578.158	-0.890915	0.17128	-5.20151	1.97678e-07	9.84697e-07
gmk	1758	1885	1646	3707	207.598	206.413	269.79	265.602	2128.37	0.376947	0.133964	2.8138	0.00489589	0.0115879
gmr	646	728	420	858	23.9685	25.0473	21.6297	19.3153	641.31	-0.258837	0.166369	-1.5558	0.119755	0.194645
gnd	31882	32575	31423	71055	1669.7	1581.97	2284.2	2257.84	39393.4	0.488306	0.120613	4.04854	5.15372e-05	0.000176952
gnsA	66	45	35	298	27.9501	17.6715	20.5731	76.5703	90.2736	1.14167	0.629776	1.81282	0.0698594	0.122938
gnsB	0	0	0	0	0.846971	3.53429	2.35121	15.6738	0	NA	NA	NA	NA	NA
gntK	94	102	92	258	13.1184	13.2	17.8211	21.8464	125.446	0.613352	0.29913	2.05045	0.0403202	0.0756964
gntP	949	1139	794	1465	52.0301	57.9074	60.423	48.7339	1056.52	-0.0134011	0.178252	-0.0751807	0.940071	0.962694
gntR	2083	1978	1102	2327	154.105	135.699	113.163	104.455	1812.93	-0.408069	0.143029	-2.85305	0.00433019	0.0103717
gntT	338	411	644	1135	18.9112	21.3238	50.0128	38.5304	608.219	1.1327	0.204016	5.55201	2.824e-08	1.57545e-07
gntU	106	165	179	376	5.82459	8.40745	13.6523	12.5358	194.87	0.877433	0.287384	3.05317	0.00226436	0.00575808
gntX	604	670	360	816	65.0682	66.9311	53.8304	53.3368	587.579	-0.293632	0.167961	-1.74822	0.0804259	0.137716
gor	2665	3244	1634	3744	145.14	163.83	123.519	123.718	2704.32	-0.316746	0.155812	-2.03288	0.0420648	0.0785523
gph	2627	2783	1485	3041	255.039	250.542	200.109	179.13	2409.84	-0.412162	0.132036	-3.12158	0.00179882	0.00466621
gpmA	5503	5819	6945	16664	538.508	528.035	943.318	989.413	8121.01	0.865028	0.135284	6.39418	1.61407e-10	1.17174e-09
gpmM	24196	26948	2868	9317	1153.99	1191.81	189.859	269.613	15566	-2.33812	0.224758	-10.4028	2.40672e-25	5.83446e-24
gpp	1894	2104	1516	3137	93.9813	96.8119	104.413	94.4455	2077.3	0.0622384	0.137124	0.453885	0.649912	0.748695
gpr	4268	4738	1533	3044	302.108	310.995	150.616	130.734	3340.67	-1.12271	0.137973	-8.13714	4.04736e-16	4.87634e-15
gpsA	7049	7777	2896	5568	509.232	520.98	290.388	244.058	5724.98	-0.946098	0.140196	-6.7484	1.4948e-11	1.20306e-10
gpt	380	544	825	1305	61.0041	80.9833	183.832	127.113	745.036	1.12198	0.252355	4.44605	8.74652e-06	3.41995e-05
grcA	38809	40239	2880	14111	7447.14	7160.2	767.083	1642.93	23471.7	-2.5771	0.562357	-4.58268	4.59065e-06	1.88249e-05
greA	282	342	796	1765	43.5631	48.9911	170.677	165.432	735.226	1.86423	0.175252	10.6374	1.99668e-26	5.05488e-25
greB	510	464	250	602	78.7843	66.4674	53.6047	56.425	437.104	-0.387189	0.196222	-1.97322	0.0484707	0.0892646
groL	91578	92008	26395	62981	4097.19	3817.17	1639.11	1709.66	66569.7	-1.23325	0.132256	-9.32475	1.11249e-20	1.93476e-19
groS	19197	19449	5695	12123	4811.43	4520.22	1981.2	1843.55	13873.7	-1.28195	0.119355	-10.7407	6.55781e-27	1.69234e-25
grpE	6789	6738	3570	8717	842.185	775.093	614.699	656.106	6161.49	-0.338994	0.142582	-2.37755	0.0174281	0.0363654
grxA	30	34	9	34	8.5682	9.00468	3.56783	5.89186	25.1125	-0.834329	0.601591	-1.38687	0.165482	0.256333
grxB	4704	5220	1332	2859	534.91	550.433	210.237	197.257	3471.57	-1.40941	0.130929	-10.7647	5.05308e-27	1.31249e-25
grxC	1766	1983	1069	2045	516.39	537.689	433.868	362.816	1673.29	-0.404681	0.153301	-2.63979	0.00829573	0.0186946
grxD	2272	2611	2680	5727	481.08	512.669	787.656	735.768	3146.72	0.619667	0.13718	4.51719	6.26653e-06	2.51668e-05
gshA	4224	5271	3847	8535	199.905	231.32	252.705	245.08	5198.49	0.210424	0.156022	1.34868	0.177439	0.27215
gshB	2158	2767	2215	4807	167.209	198.81	238.218	225.989	2837.45	0.345254	0.166312	2.07594	0.0378997	0.0717797
gsiA	1951	2478	1054	2538	76.7961	90.4492	57.5858	60.6148	1921.07	-0.494652	0.175934	-2.81157	0.00492997	0.0116617
gsiB	1376	1987	595	1400	65.8822	88.2203	39.5421	40.6708	1296.88	-0.938052	0.213774	-4.38805	1.14371e-05	4.37785e-05
gsiC	448	621	205	376	35.8432	46.0724	22.7654	18.2525	406.563	-1.00618	0.237734	-4.23237	2.31238e-05	8.47024e-05
gsiD	343	385	180	303	27.7132	28.8453	20.1864	14.8539	299.475	-0.703661	0.230003	-3.05935	0.00221815	0.00565247
gsk	566	918	1223	2432	31.9591	48.0664	95.851	83.3194	1215.46	1.15976	0.244812	4.73735	2.16534e-06	9.28337e-06
gspA	25	18	9	31	1.25317	0.83669	0.62619	0.942839	19.3306	-0.360407	0.674939	-0.533984	0.593353	0.704068
gspB	39	48	27	56	6.84232	7.8091	6.57499	5.96118	41.009	-0.22631	0.446823	-0.506487	0.612515	0.720394
gspC	15	11	14	18	1.35453	0.921111	1.75476	0.986224	14.617	0.23507	0.762924	0.308118	0.757993	0.833068
gspD	113	146	80	178	4.26348	5.10811	4.18956	4.07484	123.788	-0.177147	0.289426	-0.612064	0.540496	0.660938
gspE	55	45	35	83	2.73465	2.07479	2.41547	2.50394	51.7507	0.0495674	0.411779	0.120374	0.904187	0.938927
gspF	73	51	35	86	4.49383	2.91129	2.99058	3.21216	58.4181	-0.234072	0.418276	-0.55961	0.575745	0.690135
gspG	10	9	8	10	1.68234	1.40403	1.86809	1.02075	9.35233	-0.141071	0.914547	-0.154252	0.877411	0.917554
gspH	10	15	8	13	1.44483	2.0097	1.60436	1.13964	11.3446	-0.361982	0.830823	-0.435691	0.663061	0.759086
gspI	1	5	6	9	0.194938	0.903831	1.62346	1.0645	5.1389	1.24621	1.32879	0.937853	0.34832	NA
gspJ	30	16	7	29	3.75952	1.85931	1.21759	2.20503	19.0857	-0.645889	0.743074	-0.869211	0.384731	0.515035
gspK	71	57	28	61	5.31681	3.95812	2.91034	2.77158	52.7486	-0.696985	0.413465	-1.68572	0.0918506	0.154957
gspL	141	138	50	146	8.92594	8.10094	4.39337	5.60781	113.056	-0.735741	0.313577	-2.34629	0.0189614	0.0390965
gspM	33	22	18	32	5.26332	3.25379	3.98485	3.09671	25.7818	-0.272262	0.585246	-0.465211	0.641781	0.743447
gspO	100	88	29	71	10.8682	8.86875	4.37471	4.6819	70.0185	-1.10257	0.366291	-3.01008	0.0026118	0.00654178
gss	1998	2158	1044	2574	79.1536	79.2771	57.4075	61.8712	1855.97	-0.400103	0.152457	-2.62437	0.00868085	0.019442
gstA	1141	1303	1023	2259	138.74	146.92	172.657	166.662	1360.66	0.252936	0.147217	1.71812	0.0857748	0.146
gstB	928	972	567	1415	109.061	105.927	92.4904	100.898	920.18	-0.141277	0.166211	-0.849984	0.395334	0.525843
gtrA	237	217	342	604	48.1094	40.8472	96.3608	74.3915	337.826	0.937663	0.222534	4.21357	2.51366e-05	9.14057e-05
gtrB	707	766	728	1688	56.565	56.8301	80.8449	81.9419	914.195	0.5292	0.154739	3.41995	0.000626333	0.00176184
gtrS	1343	1067	410	851	74.295	54.7355	31.4819	28.564	902.058	-1.09702	0.201823	-5.43555	5.46269e-08	2.94882e-07
guaA	8098	8126	5146	14490	378.145	351.867	333.537	410.539	8367.19	0.0392607	0.18156	0.216241	0.8288	0.882694
guaB	4902	5294	2697	7817	246.224	246.583	188.032	238.234	4850.91	-0.197335	0.191615	-1.02985	0.30308	0.424185
guaC	3781	3905	1650	4160	266.867	255.582	161.646	178.15	3233.55	-0.610698	0.151956	-4.01892	5.84665e-05	0.000198866
guaD	237	304	190	416	13.2301	15.7365	14.7218	14.0901	274.08	-0.00483616	0.225058	-0.0214885	0.982856	0.988269
gudD	361	453	118	180	19.8366	23.0823	8.99983	6.00118	278.564	-1.5397	0.268094	-5.74314	9.29344e-09	5.41892e-08
gudP	268	368	29	55	14.5957	18.5849	2.1922	1.81743	180.746	-3.06576	0.310991	-9.85803	6.32762e-23	1.31142e-21
gudX	269	370	53	112	14.7813	18.8531	4.0423	3.73407	199.523	-2.11367	0.27871	-7.58376	3.35674e-14	3.44281e-13
gyrA	14685	15712	12509	30440	411.753	408.522	486.831	517.86	17240.6	0.299943	0.137467	2.18193	0.0291146	0.0570595
gyrB	6051	7343	5957	14111	184.628	207.762	252.285	261.237	7866.95	0.39342	0.153977	2.55505	0.0106172	0.0233601
hcaB	54	55	61	120	4.89431	4.62255	7.67397	6.59909	69.3961	0.582687	0.352325	1.65383	0.0981617	0.164219
hcaC	13	14	12	29	2.98419	2.98011	3.82347	4.03911	15.956	0.413344	0.690168	0.598905	0.549237	0.666751
hcaD	83	76	79	173	5.08394	4.31675	6.71649	6.42945	97.3735	0.492017	0.306851	1.60344	0.108837	0.178861
hcaE	165	157	142	268	8.92678	7.87647	10.6633	8.79733	177.085	0.208558	0.247917	0.841242	0.400212	0.531153
hcaF	32	35	37	74	4.54329	4.60797	7.29147	6.37467	42.5065	0.576395	0.437799	1.31657	0.187981	0.286121
hcaR	200	235	1371	1947	16.5402	18.0219	157.377	97.6971	922.616	2.87523	0.254404	11.3018	1.28503e-29	4.01571e-28
hcaT	291	343	362	676	18.8095	20.5588	32.4777	26.5115	402.318	0.579027	0.202107	2.86495	0.00417078	0.0100029
hchA	3284	3631	2762	5965	284.022	291.203	331.562	313.014	3732.38	0.168353	0.1287	1.3081	0.190838	0.289258
hcp	1307	2274	82	324	58.2627	93.9998	5.07367	8.76325	988.92	-3.43247	0.348406	-9.85191	6.72531e-23	1.38349e-21
hcr	726	1129	78	221	55.2079	79.6122	8.23288	10.1967	534.286	-2.85118	0.280946	-10.1485	3.36481e-24	7.64729e-23
hda	573	535	266	714	60.1458	52.0746	38.7548	45.4731	495.441	-0.396064	0.207078	-1.91263	0.0557955	0.100492
hdeA	2752	2967	187	425	608.965	608.811	57.4352	57.0608	1591.07	-3.40108	0.152349	-22.3243	2.14561e-110	7.8022e-108
hdeB	850	908	35	96	191.54	189.735	10.9472	13.1255	475.365	-3.94208	0.227174	-17.3527	1.88146e-67	2.4277e-65
hdeD	582	603	30	66	74.8439	71.9071	5.35485	5.14971	323.022	-3.79541	0.243248	-15.6031	6.93635e-55	5.54908e-53
hdfR	1027	1288	376	882	90.0905	104.772	45.7814	46.9443	868.045	-1.06457	0.182988	-5.81773	5.96506e-09	3.55063e-08
hdhA	3194	3629	1319	3131	306.451	322.875	175.657	182.27	2723.55	-0.806972	0.146327	-5.51484	3.4909e-08	1.93134e-07
helD	1928	1926	955	2135	69.1327	64.0404	47.5305	46.4493	1675.42	-0.495892	0.138097	-3.5909	0.00032954	0.000977865
hemA	1257	1528	1893	3794	73.6865	83.061	154.027	134.945	2011.87	0.883039	0.158692	5.56447	2.62955e-08	1.4752e-07
hemB	3109	3164	2118	4964	234.966	221.739	222.179	227.625	3174.78	-0.0141525	0.135432	-0.104498	0.916774	0.94708
hemC	4372	4599	1940	4421	341.993	333.597	210.636	209.828	3706.69	-0.677554	0.128856	-5.25821	1.45461e-07	7.39317e-07
hemD	1796	1997	854	1583	178.598	184.149	117.875	95.5116	1531.22	-0.767755	0.160215	-4.79202	1.65109e-06	7.2337e-06
hemE	2577	2988	1301	2694	178.301	191.708	124.942	113.094	2324.71	-0.634394	0.143767	-4.41265	1.02111e-05	3.94251e-05
hemF	471	571	506	942	38.5626	43.3514	57.5028	46.7952	601.366	0.344619	0.191755	1.79719	0.0723062	0.126079
hemG	818	836	551	1076	110.395	104.622	103.214	88.1075	795.788	-0.168433	0.160192	-1.05145	0.293054	0.413043
hemH	906	1002	313	676	69.325	71.0969	33.2429	31.3844	708.725	-1.11531	0.160933	-6.93031	4.19932e-12	3.5663e-11
hemL	4792	5165	3785	8784	275.649	275.506	302.202	306.575	5338.8	0.149934	0.130693	1.14722	0.251292	0.36525
hemN	2008	2378	2065	4643	107.687	118.259	153.714	151.079	2620.87	0.436346	0.147378	2.96073	0.0030691	0.00755472
hemX	3227	3811	1698	3160	201.173	220.308	146.927	119.526	2917.49	-0.663001	0.161703	-4.10012	4.12941e-05	0.000143382
hemY	2698	3145	1611	3172	166.087	179.529	137.652	118.477	2585.14	-0.431952	0.149536	-2.88863	0.00386928	0.00936873
hflC	4787	4944	4574	9497	350.982	336.141	465.491	422.487	5682.23	0.373825	0.123095	3.03688	0.0023904	0.00602874
hflD	660	1072	1213	2704	75.7525	114.096	193.244	188.306	1319.79	1.0072	0.242863	4.14719	3.36576e-05	0.000118617
hflK	6046	7066	5302	11864	353.578	383.188	430.378	420.973	7190.21	0.212912	0.138057	1.5422	0.123026	0.199071
hflX	4116	4868	2281	5037	236.763	259.663	182.12	175.799	3931.06	-0.467968	0.143106	-3.27008	0.00107518	0.00289415
hfq	4043	4105	2023	4953	964.125	907.745	669.604	716.643	3616.05	-0.424189	0.144251	-2.94063	0.0032755	0.00802819
hha	471	395	265	489	158.476	123.243	123.761	99.8293	396.394	-0.334163	0.220847	-1.5131	0.130255	0.209161
hicA	32	35	16	35	13.3219	13.5115	9.24544	8.84073	28.5444	-0.563337	0.524494	-1.07406	0.282797	0.401416
hicB	179	209	95	263	31.6304	34.2468	23.3007	28.1976	176.076	-0.334079	0.267882	-1.24711	0.212356	0.316359
higA	113	107	70	176	19.9678	17.533	17.1689	18.8699	110.174	-0.0384919	0.296849	-0.129668	0.896829	0.932916
higB	25	28	32	51	5.84814	6.07375	10.3901	7.23857	33.3453	0.543489	0.506468	1.0731	0.283228	0.401885
hinT	2073	2137	1071	2287	424.312	405.612	304.276	284.025	1832.24	-0.491843	0.13298	-3.69863	0.000216769	0.000662902
hipA	869	863	448	1033	48.4003	44.5718	34.6337	34.9087	771.878	-0.409625	0.159289	-2.57158	0.0101235	0.0223601
hipB	179	168	56	178	49.4003	42.9939	21.4515	29.8059	137.848	-0.814094	0.313523	-2.5966	0.00941506	0.0209655
hisA	622	708	617	1122	62.1044	65.552	85.5086	67.9719	744.175	0.261993	0.181291	1.44515	0.148416	0.234002
hisB	1305	1414	1068	2157	90.0383	90.4664	102.278	90.2967	1430.04	0.0950169	0.142824	0.665272	0.505877	0.633732
hisC	523	629	689	1273	35.9832	40.1301	65.7977	53.1413	749.52	0.640616	0.185996	3.44425	0.00057265	0.00162685
hisD	804	803	864	1718	45.3977	42.045	67.7149	58.858	1002.1	0.535508	0.153167	3.49625	0.000471853	0.00136868
hisF	528	603	502	1015	50.0727	53.028	66.079	58.4034	634.825	0.27218	0.169194	1.60869	0.107685	0.177113
hisG	548	596	633	1409	44.8669	45.2494	71.9353	69.9941	750.374	0.661109	0.15696	4.21196	2.53164e-05	9.18748e-05
hisH	544	640	530	955	67.8265	73.9949	91.7211	72.2452	648.234	0.204482	0.191032	1.0704	0.284438	0.403458
hisI	440	502	451	910	52.9772	56.0482	75.3713	66.4788	551.195	0.37978	0.174422	2.17736	0.0294538	0.0576396
hisJ	768	780	1258	2167	72.2749	68.0679	164.324	123.734	1202.08	1.03517	0.182029	5.68682	1.2943e-08	7.47071e-08
hisL	0	0	0	0	0	0	0	0	0	NA	NA	NA	NA	NA
hisM	103	98	212	302	10.5854	9.33934	30.2411	18.8313	176.9	1.2872	0.311502	4.13224	3.59246e-05	0.000126273
hisP	60	66	146	195	5.71213	5.82656	19.2927	11.2639	116.463	1.38531	0.362712	3.81931	0.000133824	0.000426531
hisQ	126	125	235	344	13.5146	12.4326	34.9858	22.3869	204.773	1.13216	0.291479	3.88418	0.000102677	0.000333367
hisR	0	0	0	0	0	0	0	0	0	NA	NA	NA	NA	NA
hisS	3424	4096	3821	8019	197.884	219.512	306.512	281.192	4603.14	0.496023	0.144728	3.42727	0.000609684	0.00172349
hiuH	50	36	31	89	8.89934	5.94171	7.65847	9.61132	47.7784	0.250659	0.457457	0.547941	0.583732	0.696163
hldD	5660	6126	2769	6373	447.016	448.647	303.544	305.39	5041.18	-0.550322	0.129935	-4.23535	2.28194e-05	8.3796e-05
hldE	2536	3047	1718	3928	130.313	145.189	122.534	122.466	2682.24	-0.164371	0.152363	-1.07882	0.28067	0.398962
hlyE	32	32	6	10	2.58549	2.39753	0.67288	0.490228	20.0821	-2.13313	0.67965	-3.13857	0.00169774	0.00442695
hmp	1809	2504	508	1114	111.922	143.659	43.6247	41.8183	1459.64	-1.57872	0.197782	-7.98209	1.43873e-15	1.64897e-14
hns	13193	14135	9954	26088	2348.18	2332.95	2459.11	2817.3	14826.7	0.181789	0.15861	1.14614	0.251737	0.365682
hofB	152	167	98	191	8.08106	8.23308	7.23176	6.16117	147.728	-0.289073	0.258763	-1.11713	0.263937	0.38045
hofC	51	50	41	87	3.12387	2.83997	3.48577	3.23331	54.7615	0.17657	0.387251	0.455958	0.64842	0.748343
hofM	57	57	47	110	5.38478	4.99332	6.16289	6.30509	64.0197	0.277294	0.363068	0.763753	0.445014	0.574954
hofN	13	21	17	32	1.77393	2.65726	3.21985	2.64941	19.9813	0.391825	0.645589	0.606927	0.543899	0.662686
hofO	12	11	16	25	2.00508	1.70437	3.71076	2.53451	15.7126	0.73182	0.714954	1.02359	0.306029	0.427713
hofP	6	1	4	20	1.09165	0.168715	1.01015	2.20784	6.55237	1.43047	1.29437	1.10515	0.269093	0.386073
hofQ	47	38	26	57	2.79521	2.09566	2.14626	2.05682	40.405	-0.208137	0.457318	-0.455125	0.649019	0.748695
hokA	0	0	0	0	0	0	0	0	0	NA	NA	NA	NA	NA
hokB	16	7	9	23	7.8599	3.18872	6.13666	6.85535	12.9259	0.26537	0.837896	0.31671	0.751464	0.827375
hokC	0	0	0	0	0	0	0	0	0	NA	NA	NA	NA	NA
hokD	0	0	0	0	0.944699	0	0	0.57319	0	NA	NA	NA	NA	NA
hokE	0	1	0	0	0	0.446599	0	0	0.249096	-1.49811	4.99595	-0.299865	0.76428	NA
holA	638	618	1012	1916	45.5543	40.9183	100.296	83.0059	998.555	1.08482	0.165724	6.54591	5.9136e-11	4.54893e-10
holB	482	603	602	1305	35.3402	40.9978	61.2648	58.0547	706.663	0.646916	0.180188	3.59023	0.00033039	0.000978933
holC	462	477	413	806	76.6738	73.4082	95.1367	81.1606	519.872	0.231711	0.17492	1.32467	0.185282	0.282334
holD	328	424	555	1104	58.3797	69.9801	137.111	119.224	571.963	0.996241	0.197578	5.04226	4.60066e-07	2.17012e-06
holE	220	245	213	576	70.1776	72.4709	94.308	111.482	289.716	0.544896	0.229932	2.36981	0.0177973	0.0369622
hpf	1944	1847	722	1469	497.384	438.211	256.404	228.046	1466.29	-0.946216	0.149474	-6.33032	2.44646e-10	1.71774e-09
hpt	686	796	737	2035	94.1321	101.286	140.37	169.427	976.987	0.676685	0.19816	3.41485	0.000638181	0.00178557
hrpA	3640	3816	2410	5633	68.7212	66.8066	63.1538	64.526	3690.27	-0.0787843	0.133056	-0.592112	0.553776	0.67104
hrpB	1238	1345	702	1496	37.5407	37.8203	29.5469	27.5244	1155.21	-0.397314	0.143649	-2.76587	0.00567718	0.0132181
hscA	3585	3907	3789	7812	142.715	144.227	209.363	188.69	4552.12	0.475161	0.127713	3.72054	0.000198798	0.000610747
hscB	572	609	704	1534	81.6835	80.6449	139.542	132.913	805.913	0.752163	0.152798	4.9226	8.54018e-07	3.91302e-06
hscC	145	194	146	294	6.3941	7.93295	8.93629	7.86618	186.847	0.226714	0.2596	0.873318	0.38249	0.512721
hsdM	864	1157	1351	2966	40.041	49.7216	86.9039	83.4002	1486.65	0.926058	0.184424	5.02134	5.13117e-07	2.409e-06
hsdR	4601	5517	3327	7189	95.0467	105.684	95.3961	90.107	4948.88	-0.11068	0.144568	-0.765593	0.443918	0.573909
hsdS	595	452	368	880	31.429	22.1398	26.9808	28.2034	544.41	0.0562374	0.227859	0.246808	0.805057	0.866818
hslJ	626	628	509	1298	109.049	101.445	123.072	137.192	715.95	0.319101	0.178957	1.78311	0.0745676	0.129233
hslO	946	982	960	2088	79.3031	76.3364	111.703	106.203	1179.2	0.490781	0.14153	3.46769	0.000524957	0.00150417
hslR	325	335	424	814	59.5724	56.9414	107.875	90.5298	454.169	0.766866	0.184552	4.15529	3.24872e-05	0.000114999
hslU	6699	6672	4148	9823	370.59	342.264	318.504	329.711	6511.37	-0.129194	0.134969	-0.957216	0.338458	0.465075
hslV	1110	1177	1194	2095	154.034	151.458	229.98	176.394	1355.02	0.409178	0.173689	2.35581	0.0184824	0.0382857
hspQ	1358	1421	950	1883	314.674	305.335	305.547	264.738	1357.99	-0.119428	0.14499	-0.823697	0.410112	0.541402
hsrA	739	733	136	299	38.1333	35.074	9.74073	9.3613	472.653	-1.93065	0.182874	-10.5573	4.70037e-26	1.16779e-24
htpG	31121	31079	8440	20703	1223.04	1132.6	460.386	493.657	22270.4	-1.2955	0.140427	-9.22542	2.8246e-20	4.72736e-19
htpX	2292	2368	2713	5305	191.485	183.452	314.602	268.912	3033.15	0.640079	0.137433	4.65739	3.20237e-06	1.34837e-05
htrE	44	29	42	80	1.24796	0.762725	1.65345	1.37672	46.9079	0.594861	0.459805	1.29373	0.19576	0.295487
hupA	10125	10963	6389	12194	2732.88	2743.95	2393.6	1996.99	9662.95	-0.317713	0.138313	-2.29706	0.0216153	0.0438667
hupB	11511	12193	9062	19811	3106.98	3051.81	3395.02	3244.42	12546.6	0.113378	0.11872	0.955006	0.339574	0.465809
hyaA	68	74	15	44	4.47782	4.51867	1.37101	1.75799	48.7458	-1.48231	0.439241	-3.37471	0.000738941	0.00204551
hyaB	54	83	25	44	2.21799	3.16129	1.42527	1.09654	50.9192	-1.11428	0.45173	-2.46668	0.0136371	0.0292015
hyaC	34	39	23	35	3.53862	3.76392	3.32258	2.21018	32.5577	-0.430771	0.513801	-0.838401	0.401805	0.532722
hyaD	52	52	26	53	6.51649	6.04276	4.52248	4.02988	44.5275	-0.554554	0.427348	-1.29766	0.194403	0.293882
hyaE	23	17	16	30	4.24759	2.91129	4.10136	3.36157	20.8936	0.0576706	0.623018	0.0925666	0.926248	0.953666
hyaF	31	27	14	32	2.66233	2.15023	1.66887	1.66746	25.0807	-0.514606	0.562452	-0.914933	0.360227	0.488278
hybA	3544	4298	1481	3870	264.585	297.549	153.468	175.302	3161.49	-0.765137	0.177425	-4.31246	1.61446e-05	6.04668e-05
hybB	2761	3073	1400	3239	172.56	178.098	121.449	122.826	2519.4	-0.514991	0.139471	-3.69246	0.000222092	0.000677626
hybC	7229	7759	3154	6835	312.606	311.133	189.31	179.334	6069.48	-0.754098	0.122255	-6.16825	6.90505e-10	4.58807e-09
hybD	1195	1246	465	1096	177.89	171.997	96.079	98.9917	968.471	-0.83305	0.154345	-5.39732	6.76442e-08	3.60288e-07
hybE	1164	1181	590	1004	175.401	165.025	123.403	91.7948	973.565	-0.666795	0.186618	-3.57306	0.00035284	0.00104083
hybF	278	287	175	264	59.8972	57.341	52.3351	34.5121	249.928	-0.44935	0.263231	-1.70705	0.0878123	0.149024
hybG	96	115	77	128	28.4093	31.5579	31.628	22.9828	102.286	-0.152574	0.321543	-0.474506	0.635139	0.737696
hybO	4846	5743	1450	4582	319.111	350.686	132.531	183.07	3966.66	-1.07227	0.224088	-4.78506	1.70933e-06	7.4725e-06
hycA	2	7	4	8	0.318989	1.0353	0.885521	0.774179	5.01737	0.274019	1.27556	0.214823	0.829905	NA
hycB	13	8	6	18	1.56524	0.893198	1.00272	1.31497	10.496	-0.0415316	0.875925	-0.0474145	0.962183	0.977083
hycC	33	43	32	57	1.33096	1.6082	1.7914	1.39486	40.155	0.101215	0.461935	0.21911	0.826564	0.881434
hycD	13	15	18	42	1.03672	1.10925	1.99242	2.03222	20.5023	0.916919	0.622104	1.4739	0.140508	0.223651
hycE	95	84	60	140	4.0937	3.35654	3.58869	3.66037	90.2299	-0.025366	0.320719	-0.0790909	0.93696	0.960739
hycF	22	24	20	27	2.98546	3.0201	3.76713	2.22309	23.307	-0.0411259	0.606707	-0.0677855	0.945956	0.966988
hycG	40	82	40	77	3.83784	7.29561	5.32696	4.48252	57.8599	-0.194929	0.476193	-0.409349	0.682283	0.773863
hycH	61	53	39	96	10.9364	8.81137	9.70518	10.4429	58.8855	0.0481309	0.386519	0.124524	0.900901	0.936487
hycI	366	329	131	244	57.2596	47.7292	28.4467	23.1613	264.23	-1.02943	0.229532	-4.4849	7.29471e-06	2.89473e-05
hydN	28	17	16	49	3.90762	2.20001	3.09932	4.14911	25.3442	0.287054	0.614086	0.467449	0.640179	0.742021
hyfA	6	7	6	5	0.715403	0.773961	0.992987	0.361722	6.2722	-0.221883	1.1377	-0.195028	0.845371	NA
hyfB	33	34	25	64	1.20439	1.15067	1.26644	1.41722	36.5768	0.208739	0.470825	0.443348	0.657514	0.755112
hyfC	13	8	6	14	1.01047	0.576622	0.647327	0.660257	9.83242	-0.258406	0.892777	-0.289441	0.772244	0.844191
hyfD	24	26	14	26	1.22811	1.23373	0.994366	0.807243	22.0181	-0.461826	0.5941	-0.777354	0.43695	0.567652
hyfE	10	18	4	13	1.1319	1.8893	0.628434	0.892803	10.6647	-0.948396	0.89261	-1.0625	0.28801	0.407369
hyfF	50	56	32	60	2.33038	2.42028	2.07014	1.69673	48.3063	-0.344567	0.414634	-0.831014	0.405966	0.536814
hyfG	152	153	70	137	6.71484	6.26765	4.29223	3.67213	125.293	-0.708765	0.276389	-2.56437	0.0103363	0.0227798
hyfH	47	43	17	56	6.34298	5.38127	3.18447	4.58552	38.2736	-0.54757	0.491712	-1.1136	0.265451	0.382082
hyfI	49	61	31	68	4.7571	5.49158	4.17735	4.00553	50.2624	-0.320891	0.40965	-0.783332	0.433432	0.564329
hyfJ	15	16	7	19	2.6698	2.64076	1.72933	2.05185	13.5309	-0.461112	0.750212	-0.614641	0.538792	0.660284
hyfR	100	121	61	132	3.66053	4.10725	3.09932	2.93173	99.7748	-0.362069	0.305562	-1.18493	0.236046	0.346298
hyi	9	8	2	4	0.853512	0.703523	0.263263	0.230161	5.70748	-1.66128	1.18498	-1.40195	0.160929	NA
hypA	59	62	3	67	12.3861	12.0696	0.874168	8.53416	42.953	-1.28639	0.842718	-1.52648	0.12689	0.204496
hypB	2860	3548	396	1356	241.401	277.702	46.394	69.4446	1992.86	-2.14567	0.253745	-8.456	2.7671e-17	3.66503e-16
hypC	454	678	62	228	122.541	169.698	23.2279	37.3392	346.749	-2.23735	0.328579	-6.80916	9.81674e-12	8.04651e-11
hypD	2331	3481	524	1625	153.087	211.992	47.7661	64.7521	1929.06	-1.68633	0.261261	-6.45459	1.08512e-10	8.06779e-10
hypE	1267	1817	391	1117	92.345	122.804	39.5555	49.3964	1106.49	-1.263	0.24172	-5.22504	1.74118e-07	8.74966e-07
hypF	753	1048	280	889	24.6276	31.7841	12.7109	17.6414	704.005	-0.878291	0.265347	-3.30997	0.000933076	0.00254071
hypT	382	370	272	661	30.8643	27.7215	30.5039	32.4041	398.08	0.115716	0.193528	0.597928	0.549888	0.66734
hyuA	49	45	26	72	2.60508	2.2185	1.91863	2.32254	45.1565	-0.156313	0.438418	-0.356539	0.721437	0.804277
iaaA	1068	1059	702	2009	81.4671	74.908	74.326	92.9814	1124.92	0.112673	0.200217	0.562756	0.573601	0.688184
iadA	1291	1446	1208	2477	81.0991	84.2325	105.329	94.4107	1537.41	0.274703	0.143586	1.91316	0.0557279	0.100456
iap	230	241	209	453	16.3275	15.8646	20.5935	19.5117	269.485	0.322285	0.20414	1.57874	0.114395	0.18715
ibaG	318	403	541	1061	91.8914	107.988	216.989	186.024	552.007	1.00966	0.195924	5.15335	2.55879e-07	1.25739e-06
ibpA	446	359	925	1873	79.3821	59.252	228.519	202.27	845.998	1.64199	0.196956	8.33682	7.63132e-17	9.78374e-16
ibpB	26	29	95	157	4.46585	4.61902	22.6489	16.362	73.9155	2.08983	0.390772	5.34794	8.89601e-08	4.6637e-07
ibsA	0	0	0	0	0	0	0	0	0	NA	NA	NA	NA	NA
ibsB	0	0	0	0	0	0	0	0	0	NA	NA	NA	NA	NA
ibsC	0	0	0	0	0	0	0	0	0	NA	NA	NA	NA	NA
ibsD	0	0	0	0	0	0	0	0	0	NA	NA	NA	NA	NA
ibsE	0	0	0	0	0	0	0	0	0	NA	NA	NA	NA	NA
icd	13180	14702	32498	56429	776.33	803.024	2656.93	2016.69	28041.1	1.56428	0.165547	9.44915	3.4158e-21	6.15459e-20
icdC	1	0	1	0	0.446585	0	0.619865	0	0.616515	0.279981	4.03141	0.06945	0.944631	NA
iclR	1078	1083	742	1634	96.2837	89.6982	91.9879	88.5506	1085.56	-0.0364863	0.145073	-0.251503	0.801425	0.864303
idi	220	226	60	164	29.5283	28.1284	11.1779	13.3556	162.05	-1.20503	0.269188	-4.47654	7.5861e-06	2.99846e-05
idnD	153	229	90	155	10.9245	15.1623	8.91957	6.71499	154.605	-0.754421	0.315223	-2.39329	0.0166981	0.0349332
idnK	97	87	43	92	12.673	10.5402	7.79777	7.29293	77.4688	-0.614771	0.340453	-1.80574	0.0709582	0.124161
idnO	149	167	79	137	14.352	14.9164	10.562	8.00668	131.212	-0.671815	0.285243	-2.35524	0.0185109	0.0383249
idnR	310	334	202	489	22.8657	22.845	20.6808	21.8845	316.904	-0.0906256	0.202131	-0.448351	0.6539	0.751825
idnT	222	196	124	323	12.3927	10.1459	9.6079	10.9401	204.306	-0.113422	0.252951	-0.448396	0.653867	0.751825
ihfA	4418	4510	2836	6613	1085.16	1027.22	966.865	985.531	4379.77	-0.106186	0.13192	-0.804927	0.420862	0.552131
ihfB	931	1020	963	2777	240.709	244.548	345.591	435.636	1300.14	0.70017	0.201163	3.48062	0.000500258	0.00144063
ileS	15137	14404	13502	30261	395.951	349.386	490.221	480.275	17356.8	0.38768	0.130925	2.96108	0.00306559	0.00755071
ileT	0	0	0	0	0	0	0	0	0	NA	NA	NA	NA	NA
ileU	0	0	0	0	0	0	0	0	0	NA	NA	NA	NA	NA
ileV	0	0	0	0	0	0	0	0	0	NA	NA	NA	NA	NA
ileX	0	0	0	0	0	0	0	0	0	NA	NA	NA	NA	NA
ileY	0	0	0	0	0	0	0	0	0	NA	NA	NA	NA	NA
ilvA	503	537	372	634	23.9898	23.7495	24.6261	18.3465	502.306	-0.159224	0.203387	-0.78286	0.433709	0.564358
ilvB	1346	1663	1879	3762	58.7224	67.2778	113.783	99.5823	2058.31	0.760257	0.162511	4.67818	2.89435e-06	1.22382e-05
ilvC	2284	2204	264	671	114.024	102.032	18.2936	20.3249	1347.74	-2.46719	0.169861	-14.5248	8.44352e-48	5.36097e-46
ilvD	882	927	510	982	35.1116	34.2202	28.1802	23.7191	804.857	-0.419075	0.161966	-2.58742	0.00966971	0.0214525
ilvE	764	831	434	816	60.5339	61.0559	47.7296	39.2284	695.643	-0.48686	0.171869	-2.83275	0.00461501	0.0110012
ilvG	1677	2352	1530	3990	75.1199	97.6969	95.1276	108.443	2229.22	0.242642	0.212022	1.14442	0.25245	0.366268
ilvH	77	62	56	113	11.5322	8.61065	11.6414	10.2685	74.1685	0.124918	0.356737	0.35017	0.726211	0.80784
ilvI	325	337	239	559	13.883	13.349	14.1706	14.4882	346.361	0.0840007	0.192531	0.436298	0.662621	0.758798
ilvL	0	0	0	0	0	0	0	0	0	NA	NA	NA	NA	NA
ilvM	23	23	33	71	6.41966	5.95296	12.7847	12.024	35.2549	1.0092	0.482554	2.09136	0.0364956	0.0694233
ilvN	162	189	209	392	41.0214	44.3791	73.4572	60.2263	228.751	0.641063	0.232262	2.76009	0.00577857	0.0134385
ilvX	0	0	0	0	0	0	0	0	0	NA	NA	NA	NA	NA
ilvY	839	870	328	735	69.1532	66.4953	37.5247	36.7573	673.582	-0.86122	0.160064	-5.38048	7.42876e-08	3.93577e-07
inaA	146	170	157	421	16.5257	17.8434	24.666	28.9131	206.121	0.656557	0.253021	2.59487	0.0094627	0.0210516
infA	913	977	1937	3242	307.195	304.831	904.621	661.854	1709.4	1.353	0.1859	7.27811	3.38539e-13	3.17132e-12
infB	15368	15169	19261	50579	423.649	387.764	736.989	845.989	23032.5	0.974124	0.160457	6.07092	1.27181e-09	8.13957e-09
infC	7429	8729	8158	20643	1008.13	1098.43	1536.61	1699.68	10439	0.626623	0.159896	3.91894	8.89391e-05	0.000293045
insA_1	2	2	5	6	2.93678	6.43685	3.33514	2.7538	3.7969	1.41526	1.44037	0.982568	0.32582	NA
insA_2	20	12	8	14	51.5272	34.66	40.3923	28.9959	13.3605	-0.676083	0.794092	-0.851392	0.394552	0.525179
insA_3	0	1	0	1	0	1.98057	0	2.91579	0.414984	-0.190309	4.50094	-0.0422819	0.966274	NA
insA_4	24	18	31	55	8.54336	6.93199	15.9346	16.6848	30.9014	0.904381	0.533362	1.69562	0.089957	0.152083
insA_5	0	0	0	0	0	0	0	0	0	NA	NA	NA	NA	NA
insA_6	152	129	57	144	40.581	31.9367	21.1226	23.3263	115.837	-0.684397	0.305261	-2.24201	0.0249608	0.0499467
insB1_1	4	5	6	8	4.53231	5.55856	5.88503	4.16927	5.75221	0.568905	1.14206	0.498138	0.618387	NA
insB1_2	0	3	6	7	0	3.93167	9.33487	4.25798	4.0492	2.10776	1.67533	1.25812	0.20835	NA
insB1_3	14	9	11	20	22.9539	10.846	12.5818	14.8142	13.1205	0.29197	0.782086	0.373322	0.708909	0.794518
insB1_4	438	371	595	1056	77.634	62.7711	156.461	127.207	593.641	0.907268	0.211906	4.28147	1.85661e-05	6.88909e-05
insB1_5	0	0	0	0	0	0	0	0	0	NA	NA	NA	NA	NA
insB1_6	51	33	28	61	7.45637	4.47397	5.68209	5.41119	41.5756	-0.0919663	0.48302	-0.190399	0.848997	0.898409
insC1_1	0	0	0	0	7.24785	0.186693	0	0	0	NA	NA	NA	NA	NA
insC1_2	0	0	0	0	6.8452	0.186693	0	0	0	NA	NA	NA	NA	NA
insC1_3	0	0	0	0	9.46248	0.373386	0	0	0	NA	NA	NA	NA	NA
insC1_4	0	1	1	1	9.46248	33.0447	9.22176	21.1329	0.771766	0.997963	3.11539	0.320333	0.748716	NA
insC1_5	0	0	0	0	8.85849	28.7507	0	0	0	NA	NA	NA	NA	NA
insC1_6	0	0	0	0	11.4758	0	0	0	0	NA	NA	NA	NA	NA
insD1_1	0	0	0	0	0	0	0	0	0	NA	NA	NA	NA	NA
insD1_2	0	0	0	0	0	0	0	0	0	NA	NA	NA	NA	NA
insD1_3	0	0	0	0	0	0	0	0	0	NA	NA	NA	NA	NA
insD1_4	0	0	0	0	0	0	0	0	0	NA	NA	NA	NA	NA
insD1_5	3	0	1	0	2.35862	0	0.338668	0	1.13598	-1.36791	3.31159	-0.413067	0.679558	NA
insD1_6	0	0	0	0	0	0	0	0	0	NA	NA	NA	NA	NA
insD1_7	19	28	23	27	12.1184	13.9525	16.8205	8.53711	24.5946	0.0555256	0.63252	0.0877848	0.930048	0.956347
insE1_1	0	0	0	0	0	0	0	0	0	NA	NA	NA	NA	NA
insE1_2	0	0	0	0	0	0	0	0	0	NA	NA	NA	NA	NA
insE1_3	0	0	0	0	0	0	0	0	0	NA	NA	NA	NA	NA
insE1_4	0	0	0	1	0	0	0	0.298059	0.165887	1.24094	4.97084	0.249644	0.802863	NA
insE1_5	0	0	0	0	0	0	0	0	0	NA	NA	NA	NA	NA
insF1_1	1	1	2	2	0.16998	0.0788116	0.235935	0.412538	1.55417	0.985814	2.11239	0.466682	0.640727	NA
insF1_2	0	0	0	0	0	0	0	0	0	NA	NA	NA	NA	NA
insF1_3	0	0	0	0	0	0	0	0	0	NA	NA	NA	NA	NA
insF1_4	3	1	2	0	0.339961	0.0788116	0.471869	0	1.74186	-0.676326	2.41231	-0.280364	0.779198	NA
insF1_5	0	0	0	0	0	0	0	0	0	NA	NA	NA	NA	NA
insG	453	516	270	673	25.1166	26.5298	20.7788	22.6404	454.166	-0.238206	0.193133	-1.23338	0.217435	0.322724
insH1_1	2	5	5	3	0.14491	0.335937	0.50284	0.175846	4.04652	0.29378	1.45852	0.201424	0.840367	NA
insH1_10	0	0	0	0	0	0	0	0	0	NA	NA	NA	NA	NA
insH1_11	0	0	0	0	0	0	0	0	0	NA	NA	NA	NA	NA
insH1_2	0	0	0	0	0	0	0	0	0	NA	NA	NA	NA	NA
insH1_3	3	2	1	2	0.217364	0.134375	0.100568	0.087923	1.96595	-0.897593	1.8676	-0.480612	0.630792	NA
insH1_4	0	0	2	1	0	0	0.201136	0.087923	0.879453	3.19113	3.42104	0.932796	0.350925	NA
insH1_5	0	0	0	0	6.91046	10.7962	3.0235	4.23845	0	NA	NA	NA	NA	NA
insH1_6	90	96	64	160	6.52093	6.45	6.43635	7.16572	96.6653	0.0712634	0.308905	0.230697	0.81755	0.875321
insH1_7	0	0	0	0	0	0	0	0	0	NA	NA	NA	NA	NA
insH1_8	0	0	0	0	0	0	0	0	0	NA	NA	NA	NA	NA
insH1_9	2	5	8	10	0.362274	0.470312	0.905112	0.87923	6.27808	1.32114	1.17622	1.12321	0.261349	NA
insI1_1	0	0	0	0	9.27478	7.82944	0	0	0	NA	NA	NA	NA	NA
insI1_2	26	16	5	19	11.0106	6.28319	2.93901	4.882	15.6744	-1.07371	0.774512	-1.3863	0.165655	0.256333
insI1_3	0	0	0	0	23.9865	19.6922	0	0	0	NA	NA	NA	NA	NA
insI1_4	0	0	0	0	22.7712	19.5736	0	0	0	NA	NA	NA	NA	NA
insJ	25	19	26	44	3.52905	2.48709	5.09429	3.76856	27.8015	0.549421	0.556066	0.988051	0.323128	0.447063
insK	15	8	18	48	1.2973	0.641593	2.1608	2.51881	20.2734	1.30196	0.685482	1.89933	0.0575212	0.103316
insL1_1	10	14	9	19	85.8021	52.9202	79.3962	79.2547	12.4476	0.0618868	0.781089	0.0792314	0.936849	0.960739
insL1_2	0	1	1	0	0.198616	3.92911	9.28126	0	0.605879	0.30792	4.05028	0.0760246	0.9394	NA
insL1_3	4	15	4	9	32.4406	54.9461	34.8277	39.2457	7.6955	-0.709464	1.11068	-0.638765	0.522976	0.64825
insM	0	0	0	0	0	0	0	0	0	NA	NA	NA	NA	NA
insN	316	332	175	413	33.9914	30.5554	21.5575	23.1962	295.724	-0.326728	0.202775	-1.61129	0.107117	0.176252
insO	181	184	163	257	10.4983	9.23516	13.0358	8.90045	193.634	0.106286	0.269885	0.393819	0.693714	0.782973
insP	30	21	30	56	5.11712	3.32158	7.10262	5.79559	33.0162	0.612205	0.519624	1.17817	0.238729	0.349275
insQ	543	595	319	683	34.8231	35.3839	28.3956	26.5763	516.362	-0.349171	0.170116	-2.05255	0.0401165	0.0753715
insX	212	243	135	349	62.7371	66.6832	55.4518	62.6642	221.654	-0.115841	0.238128	-0.486466	0.626637	0.733123
insZ	60	62	135	207	4.92886	4.7229	15.393	10.3174	113.532	1.39921	0.332898	4.20313	2.63244e-05	9.48628e-05
intA	1981	2107	815	1831	117.531	115.918	67.1146	65.9113	1633.89	-0.804859	0.137649	-5.84717	4.99995e-09	3.00298e-08
intB	302	348	179	460	17.5777	18.7826	14.4611	16.2449	305.297	-0.229109	0.218173	-1.05012	0.293662	0.413657
intD	432	388	338	702	27.3476	22.7766	29.6992	27.0404	445.9	0.181806	0.190086	0.95644	0.33885	0.465134
intE	56	54	34	58	3.6582	3.2711	3.08284	2.29886	49.7483	-0.380872	0.417202	-0.91292	0.361285	0.489546
intF	1466	1665	1335	3216	77.1052	81.2055	97.4595	102.629	1805.31	0.34541	0.153282	2.25343	0.0242321	0.0486833
intG	0	0	1	7	0	0	0.631344	1.93186	1.51799	4.05118	2.81322	1.44005	0.149853	NA
intK	0	0	0	0	0	0	0	0	0	NA	NA	NA	NA	NA
intQ	0	0	0	0	0	0	0	0	0	NA	NA	NA	NA	NA
intR	13	11	11	43	0.77502	0.608112	0.910238	1.5554	17.1744	0.884996	0.725924	1.21913	0.222795	0.329578
intS	381	522	341	803	24.244	30.8015	30.118	31.0027	483.857	0.156243	0.218511	0.715035	0.474588	0.604763
intZ	315	423	323	709	19.1987	23.9069	27.3248	26.2188	420.039	0.315067	0.21438	1.46967	0.141652	0.224946
iraD	98	116	9	47	18.3748	20.1686	2.34224	5.34686	65.3568	-2.23117	0.486882	-4.58256	4.59327e-06	1.88249e-05
iraM	4	3	2	11	0.90971	0.632682	0.631344	1.51789	4.32455	0.562874	1.34255	0.419256	0.675029	NA
iraP	25	20	18	43	7.0581	5.23599	7.05363	7.36582	25.0305	0.248386	0.567414	0.437751	0.661567	0.757808
iroK	0	0	0	0	0	0	0	0	0	NA	NA	NA	NA	NA
iscA	620	589	542	1267	141.005	124.217	171.094	174.834	711.308	0.393274	0.168382	2.3356	0.019512	0.0401069
iscR	599	589	581	792	90.2622	82.303	121.52	72.4118	640.971	0.158354	0.260895	0.606964	0.543875	0.662686
iscS	3640	3808	3960	7484	220.756	214.156	333.35	275.392	4548.35	0.486246	0.142395	3.41478	0.00063834	0.00178557
iscU	937	1015	879	1805	178.409	179.211	232.305	208.526	1109.24	0.303972	0.146294	2.07782	0.037726	0.0715524
iscX	287	284	332	650	105.214	96.5454	168.936	144.581	371.565	0.636023	0.1926	3.30231	0.000958928	0.00260578
ispA	1745	2016	1949	4076	142.87	153.058	221.488	202.481	2326.94	0.52121	0.141915	3.67269	0.000240012	0.00072786
ispB	2755	3059	1783	3720	208.854	215.042	187.614	171.108	2730.79	-0.237967	0.133308	-1.78509	0.0742461	0.128899
ispD	1022	1164	1374	2609	105.918	111.865	197.651	164.058	1478.41	0.731194	0.158966	4.59969	4.2313e-06	1.74314e-05
ispE	754	975	743	1674	65.2108	78.1942	89.1929	87.8434	981.493	0.307629	0.182543	1.68524	0.0919425	0.154981
ispF	591	663	666	1631	90.7265	94.3803	141.91	151.917	826.833	0.67581	0.169792	3.98023	6.88491e-05	0.000231037
ispG	3028	3500	1985	4608	199.395	213.721	181.431	184.109	3130.93	-0.170662	0.144395	-1.18191	0.237242	0.347353
ispH	942	1219	1327	2770	72.9892	87.5855	142.716	130.224	1481.28	0.766299	0.175276	4.37195	1.23142e-05	4.67775e-05
ispU	1143	1383	1485	2809	110.53	124.016	199.321	164.812	1637.17	0.633248	0.168687	3.75398	0.000174049	0.000541364
isrC	136	89	7	10	49.1243	29.8105	3.50953	2.19161	61.6496	-3.85636	0.553075	-6.97259	3.11166e-12	2.70579e-11
istR	0	0	0	0	0	0	0	0	0	NA	NA	NA	NA	NA
ivbL	1	1	1	0	0.744308	0.690199	1.03311	0	0.865612	-0.803368	3.02421	-0.265645	0.790512	NA
ivy	534	590	279	808	83.0139	85.0517	60.2014	76.2125	519.244	-0.283111	0.219888	-1.28753	0.19791	0.29817
jayE	7	5	8	6	0.661289	0.438011	1.049	0.343914	6.9132	0.269263	1.12382	0.239596	0.810644	0.870023
katE	1423	1590	362	609	46.3554	48.0301	16.368	12.037	995.844	-1.74198	0.191485	-9.0972	9.26922e-20	1.5258e-18
katG	41796	46466	7675	19191	1412.11	1455.76	359.918	393.401	28352.2	-1.921	0.147356	-13.0364	7.59278e-39	3.49094e-37
kbaY	60	62	90	204	5.13495	4.92037	10.691	10.593	96.9794	1.0905	0.308797	3.53146	0.00041327	0.00120663
kbaZ	308	381	582	1170	17.717	20.3229	46.4681	40.8348	576.639	1.19782	0.187426	6.39092	1.6489e-10	1.19485e-09
kbl	13922	15585	6924	13259	857.029	889.656	591.621	495.233	12168	-0.683524	0.140705	-4.85785	1.18666e-06	5.34533e-06
kch	462	477	186	507	27.1477	25.9914	15.1704	18.0761	389.282	-0.656932	0.212932	-3.08518	0.0020343	0.00523967
kdgK	2548	2908	1686	3922	201.885	213.659	185.42	188.546	2638.32	-0.145888	0.143746	-1.0149	0.310152	0.432721
kdgR	748	776	494	1405	69.5928	66.9493	63.7944	79.313	796.901	0.0834352	0.203334	0.410336	0.681559	0.77362
kdgT	117	121	42	121	8.76151	8.40233	4.36551	5.49773	95.5867	-0.767726	0.328744	-2.33533	0.0195261	0.0401152
kdpA	40	18	66	171	1.76073	0.734728	4.03245	4.56703	66.7875	1.81147	0.487863	3.71308	0.000204752	0.000628556
kdpB	90	97	80	227	3.2366	3.23474	3.99327	4.9531	113.737	0.490209	0.310127	1.58067	0.113954	0.186503
kdpC	63	66	45	125	8.10166	7.87043	8.03228	9.75323	69.5947	0.180247	0.365184	0.493578	0.621605	0.728727
kdpD	647	828	475	1112	17.7561	21.0715	18.0938	18.5163	728.238	-0.0790422	0.189876	-0.416284	0.677202	0.769548
kdpE	197	175	93	216	21.4104	17.6367	14.0292	14.2435	163.772	-0.452397	0.258066	-1.75303	0.0795975	0.13659
kdpF	0	0	0	0	0	0	0	0	0	NA	NA	NA	NA	NA
kdsA	4509	4562	3636	8225	388.599	364.585	434.949	430.094	4969.2	0.206353	0.126759	1.62791	0.103544	0.171231
kdsB	3003	3145	2080	4549	296.226	287.68	284.789	272.263	3060.12	-0.0626628	0.126343	-0.495973	0.619914	0.727385
kdsC	1092	1091	918	1701	141.915	131.477	165.592	134.126	1165.09	0.131998	0.163061	0.809501	0.418227	0.549395
kdsD	1552	1744	925	2148	115.868	120.737	95.853	97.2994	1523.88	-0.285809	0.147798	-1.93378	0.0531396	0.0966175
kduD	151	133	135	235	14.6019	11.9263	18.1201	13.7882	159.499	0.259655	0.275457	0.942633	0.345869	0.473058
kduI	126	152	158	262	11.0926	12.4087	19.3069	13.9949	170.423	0.489659	0.277155	1.76673	0.0772727	0.133229
kefB	331	335	318	456	13.5051	12.6747	18.009	11.2886	358.52	0.149719	0.262727	0.569866	0.568769	0.683411
kefC	417	452	279	596	16.4934	16.5781	15.3169	14.303	419.311	-0.155292	0.17884	-0.868328	0.385215	0.515341
kefF	153	156	83	184	21.2317	20.0743	15.9869	15.4923	138.734	-0.384157	0.261063	-1.47151	0.141154	0.22441
kefG	127	116	128	270	16.8616	14.2815	23.5884	21.7502	152.339	0.547277	0.258522	2.11695	0.0342641	0.0657029
kgtP	3305	3464	10905	10701	187.478	182.212	858.613	368.306	7387.16	1.71868	0.538336	3.19258	0.00141007	0.00372788
kilR	0	0	1	4	0	0	0.46071	0.805564	1.02033	3.46622	3.16958	1.09359	0.274135	NA
kptA	156	145	46	143	20.7119	17.8519	8.47707	11.5196	116.771	-0.910364	0.324766	-2.80314	0.00506081	0.0119429
kup	684	993	708	1836	26.9671	36.3036	38.744	43.9194	982.181	0.39223	0.228736	1.71477	0.0863869	0.146871
lacA	13	14	20	35	1.56524	1.5631	3.34241	2.55688	19.8056	0.902375	0.636786	1.41708	0.15646	0.244852
lacI	503	698	426	1234	34.2237	44.0389	40.2311	50.9425	661.209	0.231853	0.246016	0.94243	0.345973	0.473058
lacY	14	10	20	43	0.822656	0.544894	1.63122	1.53308	20.396	1.22164	0.644703	1.89489	0.0581071	0.104252
lacZ	30	18	10	34	1.96497	1.09327	0.909135	1.3512	21.4837	-0.383958	0.66904	-0.573893	0.56604	0.680746
lafU	19	15	4	27	1.85191	1.35575	0.541152	1.59674	14.5775	-0.49015	0.844735	-0.580241	0.561752	0.677422
lamB	2591	4692	19949	36166	142.373	239.077	1521.5	1205.77	14958.7	2.83219	0.272702	10.3856	2.8822e-25	6.94505e-24
ldcA	515	511	383	930	41.4738	38.1601	42.8113	45.4418	551.974	0.160175	0.17793	0.900214	0.368006	0.49697
ldcC	1068	1180	302	562	36.7401	37.6419	14.4201	11.7303	772.306	-1.51384	0.173529	-8.72381	2.68989e-18	3.94123e-17
ldhA	2919	3040	769	2171	217.264	209.82	79.446	98.0433	2149.92	-1.25256	0.186771	-6.70643	1.9945e-11	1.59241e-10
ldrA	0	0	0	0	0	0	0	0	0	NA	NA	NA	NA	NA
ldrB	0	0	0	0	0	0	0	0	0	NA	NA	NA	NA	NA
ldrC	0	0	0	0	0	0	0	0.827941	0	NA	NA	NA	NA	NA
ldrD	2	0	0	0	1.36457	0	0	0	0.519466	-2.53434	4.89029	-0.518239	0.604291	NA
ldtA	976	949	348	616	77.0826	69.5014	38.1486	29.5184	716.239	-1.12073	0.186162	-6.02019	1.74211e-09	1.10086e-08
ldtB	903	1081	1269	2715	72.2464	80.2002	140.923	131.796	1406.95	0.841819	0.155629	5.40915	6.33238e-08	3.39083e-07
ldtC	135	142	74	175	10.3299	10.0756	7.85935	8.12466	125.868	-0.339333	0.273957	-1.23864	0.215481	0.320344
ldtD	2163	2366	780	1762	86.2467	87.4827	43.1692	42.6282	1721.75	-1.01139	0.139768	-7.23621	4.61389e-13	4.29199e-12
ldtE	757	782	172	421	55.5032	53.168	17.5042	18.7288	522.616	-1.5691	0.182286	-8.60792	7.43962e-18	1.03328e-16
lepA	3681	4893	8142	16223	150.689	185.743	462.636	402.951	7771.02	1.36329	0.176117	7.74083	9.87698e-15	1.05919e-13
lepB	1225	1382	2573	5215	92.5805	96.8529	269.908	239.135	2445.53	1.42798	0.140681	10.1505	3.29696e-24	7.5359e-23
leuA	150	167	220	539	7.03116	7.25894	14.3137	15.3296	248.465	1.06398	0.224555	4.73817	2.15662e-06	9.25587e-06
leuB	86	93	165	344	5.80315	5.81928	15.454	14.0841	161.437	1.34776	0.253858	5.3091	1.10166e-07	5.68597e-07
leuC	162	167	255	559	8.5205	8.14493	18.6159	17.8389	267.386	1.13534	0.208771	5.43821	5.38199e-08	2.90918e-07
leuD	120	117	146	326	14.5914	13.1924	24.6412	24.0513	166.482	0.817874	0.247303	3.30717	0.000942441	0.00256446
leuE	187	225	419	810	21.564	24.0597	67.0647	56.6732	388.477	1.43679	0.20443	7.0283	2.09062e-12	1.84602e-11
leuL	0	0	0	0	0	0	0	0	0	NA	NA	NA	NA	NA
leuO	78	64	42	92	6.08206	4.62762	4.54568	4.3526	66.4478	-0.257262	0.370259	-0.694817	0.48717	0.616086
leuP	4	3	3	0	4.23486	3.92699	4.70242	0	2.85657	-0.883163	2.00108	-0.441344	0.658964	NA
leuQ	9	11	11	0	9.31669	8.63938	14.1073	0	9.00226	-0.432285	1.59031	-0.271824	0.785758	0.854084
leuS	7562	9630	9700	22599	215.725	254.748	384.086	391.163	11572.6	0.72474	0.163671	4.42803	9.50975e-06	3.6967e-05
leuT	1	1	0	0	0.846971	0.785398	0	0	0.508829	-2.50713	4.10197	-0.611201	0.541067	NA
leuU	0	0	0	0	0	0	0	0	0	NA	NA	NA	NA	NA
leuV	0	0	3	0	0	0	3.52682	0	1.07035	3.47898	4.08468	0.851716	0.394372	NA
leuW	0	1	2	0	0	0.803878	2.40653	0	0.962662	1.41732	3.51248	0.403511	0.686573	NA
leuX	0	0	0	0	0	0	0	0	0	NA	NA	NA	NA	NA
leuZ	1	1	0	0	0.846971	0.785398	0	0	0.508829	-2.50713	4.10197	-0.611201	0.541067	NA
lexA	2582	2628	863	2158	312.411	294.861	144.935	158.426	1991.14	-0.990247	0.154477	-6.41032	1.45217e-10	1.06191e-09
lfhA	64	58	27	67	2.75303	2.31356	1.61208	1.74868	51.8181	-0.571066	0.407434	-1.40162	0.161029	0.250629
lgt	1209	1436	1177	1911	101.697	112.011	137.421	97.5326	1408.66	0.130984	0.203327	0.644202	0.519444	0.645874
lhgO	155	184	167	181	9.00032	9.90753	13.4597	6.37691	175.701	0.0426478	0.378752	0.112601	0.910347	0.943166
lhr	949	1001	487	976	15.1459	14.8144	10.7882	9.45112	831.491	-0.565315	0.155318	-3.63972	0.000272932	0.00082023
ligA	1013	1187	1693	3503	37.026	40.2318	85.8909	77.686	1743.92	1.08411	0.149316	7.2605	3.85663e-13	3.59593e-12
ligB	108	109	89	202	4.72855	4.42539	5.40862	5.36612	120.466	0.244761	0.276843	0.884115	0.376634	0.505888
ligT	360	357	289	508	49.957	45.9392	55.6653	42.7723	369.812	0.0316885	0.209728	0.151093	0.879902	0.918958
lipA	4245	4834	4713	11732	323.809	341.931	499.001	542.985	5934.41	0.653701	0.152386	4.28976	1.78866e-05	6.66166e-05
lipB	461	492	486	856	52.912	52.3648	77.4252	59.6118	557.688	0.375435	0.192984	1.94542	0.0517243	0.0945167
lit	227	222	57	114	18.7101	16.9678	6.52106	5.70112	153.507	-1.5482	0.26364	-5.8724	4.29525e-09	2.59531e-08
livF	35	42	46	106	3.61208	4.01939	6.58932	6.63744	53.5488	0.801205	0.400268	2.00167	0.04532	0.0840037
livG	35	56	53	118	3.35811	4.98237	7.05823	6.86932	61.5242	0.740087	0.409077	1.80917	0.0704253	0.123553
livH	35	36	51	85	2.78212	2.65358	5.62693	4.09951	50.3545	0.825126	0.423047	1.95044	0.0511241	0.0935054
livJ	125	135	77	202	8.34313	8.35553	7.1335	8.18042	127.076	-0.105008	0.283889	-0.36989	0.711465	0.796045
livK	77	100	91	188	5.11159	6.15583	8.38493	7.5723	108.563	0.5004	0.303753	1.64739	0.0994769	0.166141
livM	73	63	83	149	4.20901	3.36836	6.64245	5.21253	88.9838	0.640526	0.334677	1.91386	0.0556376	0.100338
lldD	824	885	6959	5987	50.9804	50.7739	597.607	224.745	3910.49	2.99992	0.617582	4.85752	1.18864e-06	5.34822e-06
lldP	715	1248	39297	19523	31.8151	51.4948	2427.06	527.084	17755.7	5.11914	0.971307	5.27037	1.36151e-07	6.95535e-07
lldR	239	307	5428	3197	22.6655	26.9977	714.496	183.956	2605.51	4.15404	0.833619	4.98314	6.25604e-07	2.90641e-06
lnt	902	1212	1705	3130	43.1873	53.8113	113.31	90.9283	1663.73	1.07115	0.197845	5.4141	6.15972e-08	3.30723e-07
loiP	567	561	289	624	55.0464	50.5045	38.9437	36.7567	493.636	-0.473824	0.172533	-2.74628	0.00602757	0.0139608
lolA	927	900	515	1036	111.613	100.485	86.067	75.6836	820.562	-0.38883	0.159457	-2.43846	0.01475	0.0313331
lolB	1107	1253	1105	2172	130.723	137.207	181.117	155.621	1354.19	0.329951	0.152809	2.15924	0.0308315	0.0598089
lolC	1061	1126	999	2002	65.1512	64.116	85.1462	74.5892	1244.59	0.306862	0.145526	2.10864	0.0349758	0.0669393
lolD	656	925	724	1560	68.8581	90.0355	105.483	99.3529	917.894	0.367297	0.206489	1.77877	0.0752775	0.130294
lolE	982	1014	1069	2283	58.1206	55.6516	87.8192	81.9841	1267.76	0.582298	0.139986	4.15968	3.18698e-05	0.000113114
lomR	56	49	24	73	6.46373	5.5657	3.33236	5.1544	47.4233	-0.348567	0.444131	-0.784829	0.432554	0.563588
lon	13409	13280	9489	23221	419.559	385.315	412.107	440.842	14028.3	0.0921972	0.14123	0.652814	0.513876	0.641137
lpd	22821	23077	40070	91825	1180.07	1106.56	2875.98	2880.97	41204.7	1.33865	0.12356	10.8341	2.37397e-27	6.37308e-26
lplA	1151	1371	651	1264	83.3955	92.114	65.4698	55.5673	1082.41	-0.537687	0.167797	-3.20439	0.00135351	0.00358783
lplT	427	355	346	712	26.3519	20.3158	29.6383	26.6605	440.894	0.27636	0.207042	1.3348	0.181941	0.278091
lpoA	2977	3506	2409	5330	107.69	117.606	120.956	116.985	3390.23	0.0828444	0.142948	0.579544	0.562222	0.67759
lpoB	2187	2478	968	2487	251.016	263.74	154.213	173.194	1943.22	-0.642766	0.166423	-3.86224	0.000112353	0.000362722
lpp	47868	50153	30705	71579	14882.8	14459.7	13250.8	13503	47754.9	-0.126705	0.125469	-1.00985	0.312567	0.43533
lptA	1471	1662	1684	3618	194.252	203.52	308.666	289.886	1997.07	0.593185	0.138746	4.27534	1.90843e-05	7.05521e-05
lptB	1854	1938	2325	4317	188.175	182.401	327.542	265.851	2509.95	0.679474	0.151393	4.48815	7.18444e-06	2.85664e-05
lptC	888	971	768	1686	113.6	115.188	136.37	130.866	1026.21	0.22915	0.147215	1.55657	0.119573	0.194428
lptD	8912	11562	8476	17165	278.851	335.468	368.113	325.871	11066.3	0.176546	0.167119	1.05641	0.290783	0.410565
lptE	1399	1310	1832	4953	177.126	153.8	321.946	380.486	2164.95	1.09838	0.182701	6.01192	1.83344e-09	1.15311e-08
lptF	1726	1796	1276	2497	115.516	111.462	118.534	101.397	1765.15	-0.0443517	0.142954	-0.310252	0.75637	0.832002
lptG	1052	1362	864	1977	71.5773	85.9326	81.5955	81.6153	1248.73	0.0554815	0.180142	0.307988	0.758092	0.833068
lpxA	2769	3248	3752	8788	258.603	281.286	486.37	497.974	4324.73	0.872062	0.146763	5.94198	2.81593e-09	1.73823e-08
lpxB	1122	1183	1278	2208	71.955	70.3516	113.761	85.9156	1408.35	0.485975	0.177478	2.73823	0.00617718	0.0142825
lpxC	15314	17543	11328	24489	1229.23	1305.78	1262.09	1192.67	16451.5	-0.0426918	0.129595	-0.329425	0.741834	0.819184
lpxD	6914	7231	8800	16676	496.558	481.571	877.236	726.671	9503.03	0.71507	0.138885	5.14865	2.62368e-07	1.28612e-06
lpxH	422	445	549	1089	43.0093	42.0563	77.6631	67.3415	596.98	0.769988	0.168554	4.5682	4.91928e-06	1.99565e-05
lpxK	334	329	509	1108	24.9355	22.7766	52.745	50.1898	534.109	1.11552	0.171301	6.51207	7.41236e-11	5.62608e-10
lpxL	1308	1382	1014	1955	104.649	102.532	112.605	94.9031	1370.07	0.002393	0.150066	0.0159464	0.987277	0.991242
lpxM	1151	1353	965	2281	87.2564	95.1132	101.541	104.919	1358.66	0.185735	0.159773	1.1625	0.245034	0.357667
lpxP	49	52	52	103	3.92035	3.85792	5.77464	5.00001	61.319	0.467724	0.370588	1.26211	0.206908	0.308934
lpxT	209	303	766	1487	21.5693	28.997	109.726	93.1121	649.73	2.00063	0.224064	8.92883	4.30551e-19	6.75375e-18
lrhA	1700	1983	2095	4439	133.405	144.3	228.191	211.355	2419.34	0.665279	0.143004	4.65218	3.28445e-06	1.37857e-05
lrp	2540	2961	2021	4442	378.109	408.736	417.582	401.205	2855.23	0.0614327	0.141602	0.433839	0.664405	0.759266
lspA	1371	1137	1140	2295	204.089	156.951	235.549	207.286	1426.76	0.300087	0.181789	1.65075	0.0987906	0.165133
lsrA	230	250	262	444	11.0338	11.1214	17.4458	12.9236	289.144	0.446	0.230793	1.93247	0.0533016	0.0967054
lsrB	99	115	125	127	7.13095	7.68124	12.4973	5.55036	120.025	0.254485	0.42295	0.60169	0.54738	0.665341
lsrC	91	107	84	133	6.51649	7.10522	8.3492	5.77869	102.322	0.0331166	0.328636	0.10077	0.919733	0.948912
lsrD	67	62	56	103	4.9718	4.2663	5.76793	4.63747	69.9123	0.165207	0.357147	0.462573	0.643671	0.744343
lsrF	134	135	119	157	11.2717	10.5303	13.8939	8.01288	136.934	-0.0162003	0.338735	-0.0478258	0.961855	0.976999
lsrG	17	18	26	18	4.30471	4.22658	9.13821	2.76549	21.1615	0.418804	0.766668	0.546265	0.584884	0.697328
lsrK	292	349	210	387	13.5069	14.9699	13.4829	10.8615	301.899	-0.233359	0.219374	-1.06375	0.287443	0.406854
lsrR	273	308	284	559	21.0864	22.0603	30.4474	26.1973	341.686	0.390875	0.197758	1.97653	0.0480947	0.0886539
ltaE	1281	1472	666	1677	94.204	100.38	67.981	74.827	1215.2	-0.436335	0.169711	-2.57105	0.0101392	0.0223822
luxS	3159	3170	1661	4130	451.116	419.777	329.231	357.844	2887.86	-0.332151	0.150419	-2.20817	0.0272327	0.0537134
lysA	262	238	230	567	15.2857	12.8761	18.6254	20.0712	303.453	0.473058	0.217105	2.17894	0.029336	0.057437
lysC	784	849	447	1109	42.7928	42.9718	33.8653	36.7275	758.564	-0.269434	0.170787	-1.5776	0.114658	0.187349
lysP	896	1313	1364	2683	44.9137	61.0319	94.9026	81.6012	1491.51	0.734227	0.214341	3.4255	0.000613663	0.00172985
lysQ	0	1	1	0	0	0.899074	1.34576	0	0.605879	0.30792	4.05028	0.0760246	0.9394	NA
lysR	367	409	185	431	28.892	29.8577	20.2151	20.5871	334.705	-0.516246	0.197234	-2.61744	0.00885932	0.0197974
lysS	8523	8946	17397	36114	413.722	402.686	1172.15	1063.65	16639.9	1.45724	0.119534	12.191	3.4707e-34	1.3097e-32
lysT	1	2	3	0	0.969559	1.79815	4.03728	0	1.82827	0.38995	2.40549	0.162108	0.871221	NA
lysU	40991	43174	6049	13972	1989.78	1943.39	407.561	411.51	25877.2	-2.25713	0.124499	-18.1297	1.85755e-73	2.97208e-71
lysV	0	1	0	0	0	0.899074	0	0	0.249096	-1.49811	4.99595	-0.299865	0.76428	NA
lysW	0	6	6	0	0	14.3852	33.644	0	3.63527	0.46824	2.47185	0.189429	0.849757	NA
lysY	9	10	12	0	12.6043	30.5685	41.7185	0	9.10995	-0.228156	1.60387	-0.142253	0.88688	0.925125
lysZ	21	1	7	0	25.2085	6.29352	26.9152	0	8.20096	-1.25603	1.89122	-0.664139	0.506602	0.634243
lyxK	61	81	50	77	3.00259	3.6972	3.41609	2.29965	66.633	-0.255006	0.396677	-0.642855	0.520318	0.646158
maa	575	706	1346	2198	76.7568	87.3926	249.395	178.025	1170.06	1.375	0.210242	6.54008	6.14843e-11	4.71144e-10
macA	321	415	251	581	21.1948	25.4093	23.0033	23.2758	372.682	-0.00425386	0.213635	-0.0199118	0.984114	0.989059
macB	480	567	448	869	18.1662	19.8988	23.5339	19.9548	569.904	0.189949	0.182658	1.03992	0.298377	0.418481
maeA	6413	6707	5114	10948	278.299	269.898	308.038	288.264	6977.08	0.125925	0.120088	1.0486	0.294362	0.414157
maeB	8062	8730	13996	20760	260.553	261.631	627.841	407.086	12705.9	0.982754	0.212114	4.63313	3.60178e-06	1.49607e-05
mak	442	464	151	412	35.83	34.8789	16.99	20.2641	352.602	-0.903475	0.217443	-4.155	3.2529e-05	0.000115045
malE	2914	5008	23233	48102	180.288	287.317	1995.14	1805.7	18273	3.02082	0.249621	12.1017	1.03496e-33	3.79803e-32
malF	826	1455	6528	12009	39.3949	64.3493	432.148	347.513	4898.19	2.90451	0.264791	10.9691	5.38165e-28	1.50536e-26
malG	372	581	2704	4284	30.7647	44.5562	310.392	214.964	1916.75	2.79415	0.258749	10.7987	3.49046e-27	9.30788e-26
malI	232	208	122	337	16.6135	13.812	12.1262	14.6422	211.502	-0.161821	0.258663	-0.625607	0.531573	0.655944
malK	947	1658	7526	16638	62.5279	101.515	689.733	666.546	6104.15	3.04653	0.255549	11.9215	9.14367e-33	3.2656e-31
malM	699	1332	4802	8233	55.9249	98.822	533.265	399.661	3592.37	2.58401	0.29451	8.77392	1.7255e-18	2.58501e-17
malP	6164	7845	7970	18594	189.726	223.912	340.498	347.25	9483.22	0.737763	0.164023	4.49793	6.86176e-06	2.73649e-05
malQ	2248	3232	4007	9275	79.4471	105.919	196.56	198.885	4357.19	1.09569	0.200674	5.46004	4.76026e-08	2.59062e-07
malS	248	323	339	961	8.99766	10.8668	17.0715	21.1547	425.239	0.95702	0.242612	3.94465	7.99181e-05	0.00026595
malT	18458	19495	11437	24825	502.626	492.272	432.28	410.161	17849	-0.235158	0.117511	-2.00115	0.0453757	0.084068
malX	1163	1335	1074	2023	53.7962	57.2631	68.9556	56.7771	1353.39	0.177566	0.162654	1.09168	0.274973	0.392538
malY	1146	1192	818	1697	71.9904	69.4364	71.3241	64.681	1167.94	-0.053304	0.142673	-0.373609	0.708696	0.794502
malZ	386	389	421	873	15.6711	14.6448	23.7239	21.5046	492.181	0.58037	0.172596	3.3626	0.000772128	0.00213001
manA	4050	4245	2206	5283	253.767	246.649	191.858	200.848	3772.78	-0.341647	0.138029	-2.47518	0.013317	0.0286081
manX	22303	24792	6166	14947	1690.77	1742.83	648.811	687.513	16647.9	-1.35446	0.140096	-9.66807	4.12065e-22	8.20029e-21
manY	27953	32739	10673	18469	2571.48	2792.81	1362.81	1030.87	22287.2	-1.16595	0.172319	-6.76618	1.32223e-11	1.07499e-10
manZ	22321	26087	8077	14645	1930.47	2092.15	969.597	768.498	17606.8	-1.21142	0.160143	-7.5646	3.89054e-14	3.98009e-13
map	2131	2260	1579	4021	197.517	194.245	203.14	226.131	2346.84	0.141773	0.157584	0.899664	0.368299	0.497197
marA	455	534	1061	2171	87.3108	95.0209	282.595	252.768	989.884	1.5551	0.161776	9.61268	7.06829e-22	1.34634e-20
marB	123	102	283	530	41.3856	31.8248	132.167	108.199	246.245	1.71668	0.248034	6.92115	4.4799e-12	3.7885e-11
marC	306	291	123	264	33.856	29.8558	18.8891	17.7224	239.644	-0.793365	0.218854	-3.62509	0.000288859	0.000863894
marR	88	142	104	185	14.9067	22.3053	24.4526	19.0141	126.023	0.211432	0.340298	0.621314	0.534393	0.658175
matP	211	200	179	474	34.322	30.1676	40.4144	46.7814	247.118	0.453515	0.236575	1.917	0.0552375	0.0997967
mazE	326	278	193	390	96.4731	76.2877	79.2755	70.0259	287.477	-0.206991	0.223282	-0.92704	0.353906	0.480687
mazF	283	285	277	449	62.0633	57.9582	84.3182	59.7448	317.809	0.253888	0.235585	1.07769	0.281171	0.399533
mazG	269	287	322	525	25.0274	24.7609	41.5826	29.6365	343.334	0.507265	0.231231	2.19376	0.0282525	0.055506
mcaS	0	0	0	0	0	0	0	0	0	NA	NA	NA	NA	NA
mcbA	20	20	5	11	5.64648	5.23599	1.95934	1.88428	13.7853	-1.49301	0.768964	-1.94159	0.052187	0.0951449
mcbR	46	39	39	58	5.08946	4.00129	5.98923	3.89356	45.1985	0.0988317	0.459423	0.215121	0.829673	0.882767
mcrA	90	95	44	87	7.95178	7.78335	5.39595	4.66387	77.1708	-0.649378	0.336045	-1.93241	0.0533089	0.0967054
mcrB	932	861	343	826	49.7651	42.6318	25.4212	26.7605	715.943	-0.811602	0.177315	-4.57718	4.71294e-06	1.9267e-05
mcrC	241	229	83	163	16.9613	14.9451	8.10797	6.9604	176.291	-1.08512	0.248665	-4.36378	1.27836e-05	4.84687e-05
mdaB	1088	1055	605	1430	137.751	123.862	106.32	109.852	998.459	-0.265096	0.158242	-1.67526	0.093883	0.157986
mdfA	174	251	361	686	10.3986	13.9098	29.9451	24.8745	350.314	1.168	0.244816	4.77095	1.83356e-06	7.95473e-06
mdh	25921	28684	20380	35698	2034.11	2087.29	2219.83	1699.7	27070.7	-0.07315	0.162221	-0.450927	0.652042	0.750121
mdlA	387	456	277	605	16.0839	17.5738	15.9791	15.256	413.295	-0.103806	0.188594	-0.550419	0.582032	0.694983
mdlB	257	261	227	500	10.6271	10.0079	13.0286	12.5446	295.699	0.316288	0.198677	1.59197	0.111391	0.182682
mdtA	150	164	128	255	8.85655	8.97922	10.49	9.13522	167.781	0.136055	0.245013	0.555296	0.578692	0.692215
mdtB	379	391	299	620	8.94242	8.55488	9.7922	8.87591	405.364	0.095989	0.180426	0.532013	0.594717	0.705267
mdtC	307	303	172	462	7.3495	6.72641	5.71532	6.71068	293.221	-0.160536	0.225248	-0.71271	0.476025	0.606208
mdtD	95	89	80	133	4.94366	4.29473	5.7784	4.19935	97.4498	0.097828	0.325107	0.30091	0.763483	0.837841
mdtE	236	270	33	49	15.0173	15.9318	2.91465	1.89182	148.455	-2.73529	0.316784	-8.63455	5.89607e-18	8.39299e-17
mdtF	620	645	147	373	14.671	14.1531	4.82814	5.3553	436.025	-1.4827	0.195188	-7.59625	3.04832e-14	3.1426e-13
mdtG	208	216	114	279	12.4913	12.0287	9.50257	10.1661	194.785	-0.303011	0.236113	-1.28333	0.199376	0.299813
mdtH	95	68	65	106	5.79009	3.84319	5.4988	3.91988	82.3881	-0.0417576	0.381284	-0.109519	0.912791	0.94443
mdtI	57	58	15	32	12.7277	12.0095	4.64899	4.3354	39.9125	-1.45712	0.464679	-3.13576	0.00171407	0.00446663
mdtJ	84	74	22	29	16.9117	13.8153	6.14784	3.5425	52.9106	-1.71524	0.458287	-3.74273	0.000182033	0.000562698
mdtK	813	1179	1179	2809	43.6005	58.6322	87.7623	91.4025	1391.47	0.812984	0.213167	3.81384	0.000136823	0.000435397
mdtL	151	165	146	139	9.46145	9.58707	12.6977	5.28446	155.469	-0.113117	0.418568	-0.270247	0.78697	0.854705
mdtM	154	214	74	183	9.20334	11.8593	6.13832	6.63562	150.065	-0.709951	0.293259	-2.4209	0.015482	0.0327476
mdtN	40	33	20	44	2.85607	2.18496	1.98213	1.90619	33.0442	-0.363934	0.498467	-0.730106	0.465326	0.595045
mdtO	82	72	39	63	2.94459	2.39753	1.94387	1.37264	63.5985	-0.707744	0.390902	-1.81054	0.0702118	0.123426
mdtP	36	23	19	25	1.80826	1.07129	1.32466	0.761909	26.0057	-0.495959	0.620138	-0.799755	0.423853	0.555144
mdtQ	25	12	11	27	1.28284	0.571	0.783464	0.840625	17.886	-0.163628	0.728159	-0.224714	0.822202	0.878655
melA	714	780	154	302	38.7995	39.3047	11.6156	9.95727	484.787	-1.86077	0.18467	-10.0762	7.03818e-24	1.56404e-22
melB	309	322	105	245	16.012	15.4727	7.55215	7.703	238.571	-1.03305	0.218849	-4.7204	2.35383e-06	1.00699e-05
melR	1117	1044	539	1584	90.5477	78.4776	60.6465	77.9084	1005.25	-0.269497	0.213473	-1.26244	0.20679	0.308872
menA	278	299	492	745	22.098	22.0394	54.2833	35.931	445.809	1.02211	0.242978	4.2066	2.59243e-05	9.37587e-05
menB	4315	4543	3419	7475	370.58	361.797	407.561	389.509	4712.24	0.127233	0.122826	1.03588	0.300257	0.42097
menC	2579	2787	2147	5045	197.339	197.752	228.027	234.222	2967	0.233584	0.137346	1.7007	0.0890002	0.150593
menD	1094	1516	1734	3578	48.2424	61.9915	106.134	95.732	1873.98	0.872768	0.192811	4.52656	5.99524e-06	2.41744e-05
menE	1400	1381	2028	4356	76.0775	69.5894	152.964	143.622	2153.79	1.03122	0.134447	7.67006	1.71911e-14	1.80959e-13
menF	780	978	1628	3154	44.3484	51.5636	128.478	108.805	1550.26	1.30588	0.173527	7.52555	5.24987e-14	5.31632e-13
menH	224	236	336	829	21.7467	21.2461	45.2771	48.8322	374.367	1.14193	0.199653	5.71959	1.06782e-08	6.20826e-08
menI	85	79	61	159	15.2393	13.1339	15.1799	17.2961	89.8958	0.216352	0.326563	0.662512	0.507643	0.634951
mepA	373	407	515	949	33.3152	33.7093	63.8461	51.4287	539.433	0.779104	0.186152	4.18532	2.84761e-05	0.000101974
mepH	759	763	401	685	68.5393	63.8916	50.2615	37.5313	643.901	-0.599558	0.195247	-3.07076	0.00213516	0.00546777
mepM	1223	1620	2185	4469	68.1169	83.669	168.917	151.023	2242.11	1.07603	0.178619	6.02417	1.69977e-09	1.0758e-08
mepS	5488	7256	8641	19843	713.213	874.427	1558.7	1564.65	9607.52	0.979599	0.173333	5.65154	1.59017e-08	9.12577e-08
metA	144	179	249	704	11.4095	13.1516	27.384	33.8441	287.613	1.33219	0.254056	5.24369	1.57401e-07	7.94953e-07
metB	303	333	293	562	19.2308	19.5984	25.8117	21.642	359.414	0.286423	0.196117	1.46047	0.144161	0.228465
metC	401	462	308	757	24.8723	26.5726	26.5164	28.4887	454.701	0.107223	0.192149	0.558016	0.576833	0.690678
metE	461	480	788	1572	15.0175	14.4997	35.6299	31.0709	781.223	1.17761	0.159829	7.36792	1.73305e-13	1.65446e-12
metF	55	55	80	242	4.54855	4.21788	9.18318	12.1431	96.673	1.30805	0.349432	3.74337	0.000181568	0.000562036
metG	4467	6008	5667	12172	161.828	201.831	284.96	267.55	6697.87	0.604997	0.17655	3.42677	0.000610797	0.00172455
metH	4178	5059	3708	7488	83.5674	93.8327	102.944	90.874	4910.46	0.12887	0.150633	0.855522	0.392262	0.522842
metI	617	571	717	1603	69.5177	59.6579	112.13	109.584	824.22	0.787457	0.16432	4.79221	1.64957e-06	7.2337e-06
metJ	492	536	610	1364	114.006	115.172	196.193	191.77	705.212	0.765443	0.159677	4.79369	1.63744e-06	7.18965e-06
metK	3185	3527	5046	12848	203.196	208.657	446.834	497.332	5637.46	1.20516	0.15532	7.75921	8.54575e-15	9.18898e-14
metL	1301	1494	1226	2678	39.4024	41.9583	51.5382	49.2109	1591.72	0.312418	0.145123	2.15277	0.0313364	0.060612
metN	672	765	973	2446	47.9819	50.6513	96.4304	105.967	1118.01	1.04614	0.170944	6.11975	9.37201e-10	6.08572e-09
metQ	1740	2033	1965	4008	157.126	170.238	246.294	219.599	2324.3	0.510676	0.146295	3.49073	0.000481697	0.00139219
metR	120	129	121	343	9.26874	9.23955	12.9723	16.0746	163.371	0.671074	0.27771	2.41645	0.0156725	0.0330644
metT	0	0	0	0	0	0	0	0	0	NA	NA	NA	NA	NA
metU	0	0	0	0	0	0	0	0	0	NA	NA	NA	NA	NA
metV	1	2	1	0	0.956968	1.7748	1.32828	0	1.11471	-1.41104	2.77257	-0.50893	0.610801	NA
metW	28	27	23	0	29.666	28.3967	38.5202	0	22.2041	-0.779977	2.71488	-0.287297	0.773885	0.845314
metY	0	0	0	0	0	0	0	0	0	NA	NA	NA	NA	NA
metZ	5	6	4	0	5.74181	6.21179	5.31313	0	4.22037	-1.10457	1.77994	-0.620566	0.534886	NA
mfd	3883	4097	2361	5325	83.0069	81.2146	70.0544	69.0672	3754.81	-0.233161	0.127306	-1.8315	0.0670253	0.118629
mglA	1397	1402	8355	9097	67.6792	62.9837	561.821	267.4	5202.08	2.65616	0.306461	8.66722	4.42817e-18	6.37555e-17
mglB	5245	6240	25553	32218	386.873	426.804	2616.12	1441.87	17378.1	2.30966	0.265133	8.71132	3.00349e-18	4.35288e-17
mglC	1347	1210	6149	5308	98.1758	81.7793	622.063	234.732	3725.65	2.23878	0.624814	3.58312	0.000339516	0.00100448
mgrB	3	1	0	94	1.53514	0.474512	0	29.1849	16.6217	3.92879	2.94693	1.33318	0.182473	0.278797
mgrR	0	0	0	0	0	0	0	0	0	NA	NA	NA	NA	NA
mgsA	5044	5286	2320	5936	809.749	786.908	516.959	578.195	4439.26	-0.534234	0.15417	-3.46522	0.00052979	0.00151477
mgtA	959	1137	2845	7619	26.2015	28.8064	107.89	126.302	2811.25	2.09877	0.182006	11.5313	9.17353e-31	2.9592e-29
mgtL	0	0	0	0	0	0	0	0	0	NA	NA	NA	NA	NA
mhpA	19	12	16	19	0.840867	0.492466	0.982849	0.510191	16.7845	0.1279	0.745192	0.171633	0.863726	0.907752
mhpB	6	4	4	17	0.467851	0.289226	0.432921	0.804286	6.802	0.773513	1.09424	0.706896	0.479631	0.60983
mhpC	382	380	253	585	29.1246	26.4879	26.2861	27.2288	381.185	-0.0464672	0.187576	-0.247725	0.804347	0.86652
mhpD	391	436	322	663	35.5697	36.7799	40.6585	36.595	435.029	0.0957047	0.180298	0.530812	0.595549	0.705626
mhpE	330	286	325	629	23.9808	19.2725	32.7813	27.7336	377.251	0.486342	0.20964	2.31989	0.0203467	0.0415505
mhpF	420	609	478	977	32.5429	43.7568	51.4077	45.9311	593.402	0.349706	0.224829	1.55543	0.119843	0.194709
mhpR	73	99	381	253	6.44978	8.11107	46.724	13.5627	221.525	2.02526	0.816006	2.48192	0.0130677	0.028148
mhpT	99	104	80	178	6.01895	5.86327	6.751	6.56615	109.69	0.171914	0.286405	0.600249	0.54834	0.666068
miaA	6791	6764	2783	6958	526.188	485.996	299.305	327.112	5595.9	-0.682717	0.148652	-4.59273	4.37491e-06	1.80037e-05
miaB	1388	1925	4485	9995	71.7733	92.305	321.906	313.589	4098.23	1.95553	0.187679	10.4195	2.01963e-25	4.92594e-24
micA	1	0	0	0	0.944699	0	0	0	0.259733	-1.52854	4.9938	-0.306087	0.759539	NA
micC	0	0	0	0	0	0	0	0	0	NA	NA	NA	NA	NA
micF	0	0	0	0	0	0	0	0	0	NA	NA	NA	NA	NA
minC	3099	3240	1869	3750	328.096	318.086	274.651	240.888	2900.89	-0.323568	0.132585	-2.44045	0.0146689	0.0311938
minD	7217	8798	6132	12583	654.115	739.44	771.423	691.969	8341.19	0.0721813	0.149055	0.48426	0.628202	0.734309
minE	1404	1524	999	2226	387.475	390.016	382.679	372.741	1469.98	-0.0358346	0.13964	-0.256621	0.797471	0.862079
mioC	1249	1284	1360	2534	207.285	197.602	313.283	255.163	1549.83	0.48937	0.156175	3.13348	0.00172745	0.00449565
mipA	8293	8813	8970	22445	818.049	806.144	1228.15	1343.36	11272.9	0.671065	0.145484	4.61263	3.976e-06	1.64638e-05
mlaA	2166	2397	2398	5217	211.118	216.648	324.421	308.526	2880.66	0.569602	0.131364	4.33606	1.45059e-05	5.46875e-05
mlaB	621	611	505	1184	155.644	142.005	175.681	180.052	690.078	0.267063	0.165646	1.61225	0.106907	0.175979
mlaC	2318	2320	2285	5093	268.562	249.253	367.46	358.022	2840.08	0.492934	0.130644	3.77309	0.000161237	0.000507034
mlaD	676	758	930	2001	90.2393	93.8295	172.316	162.069	1028.14	0.865006	0.150202	5.75895	8.46391e-09	4.94965e-08
mlaE	970	1206	1201	2401	91.2847	105.243	156.878	137.096	1379.14	0.580866	0.169015	3.43678	0.000588679	0.00166743
mlaF	1190	1496	1182	2841	108.255	126.199	149.25	156.812	1574.73	0.390493	0.174831	2.23355	0.0255128	0.0509237
mlc	2443	2471	1379	2952	147.433	138.282	115.513	108.092	2231.75	-0.348678	0.130945	-2.66277	0.00774995	0.0176035
mliC	113	109	78	102	25.232	22.5695	24.1747	13.8191	101.251	-0.359446	0.366875	-0.979751	0.327209	0.451946
mlrA	260	246	63	133	26.1728	22.9632	8.80259	8.12332	173.349	-1.53348	0.252755	-6.06705	1.30282e-09	8.31146e-09
mltA	830	1109	949	2277	55.7011	69.0142	88.3985	92.7158	1208.14	0.543406	0.193375	2.81012	0.00495233	0.0117076
mltB	588	801	564	1236	39.8966	50.3978	53.1166	50.8841	758.511	0.205847	0.200848	1.02489	0.305415	0.427004
mltC	319	388	322	672	21.7648	24.5481	30.4939	27.8188	405.865	0.33323	0.194816	1.71049	0.087176	0.14807
mltD	1451	2018	2252	5576	78.6749	101.464	169.484	183.441	2608.01	0.975109	0.200636	4.86008	1.17336e-06	5.3093e-06
mltF	129	149	176	319	6.10505	6.53893	11.5613	9.16	186.333	0.705013	0.251882	2.79898	0.00512637	0.0120905
mmuM	513	587	232	521	40.5157	42.9898	25.4324	24.966	448.663	-0.721991	0.183069	-3.94382	8.01952e-05	0.000266651
mmuP	87	74	51	138	4.56604	3.60142	3.71522	4.39446	82.1183	0.0154868	0.349967	0.0442523	0.964703	0.977905
mnaT	347	321	153	439	49.2663	42.2617	30.1512	37.8173	297.5	-0.406057	0.243591	-1.66696	0.0955223	0.160355
mngA	25	18	30	53	0.931797	0.622121	1.55201	1.19857	30.4726	0.819636	0.539643	1.51885	0.1288	0.206991
mngB	320	368	233	525	8.95204	9.54644	9.04734	8.91121	345.003	-0.0363472	0.19554	-0.185882	0.852538	0.900251
mngR	144	150	76	205	14.6762	14.1763	10.7512	12.6768	135.888	-0.277771	0.280773	-0.989307	0.322513	0.446694
mnmA	1384	2064	3119	6712	92.1248	127.401	288.17	271.08	3099.85	1.34941	0.210426	6.41278	1.42888e-10	1.0468e-09
mnmC	1179	1426	904	2036	43.2867	48.5491	46.0683	45.3548	1321.71	-0.00189554	0.160912	-0.01178	0.990601	0.99353
mnmE	1372	1701	1162	2464	74.0644	85.1493	87.0672	80.7052	1603.39	0.0775503	0.162683	0.476695	0.633579	0.736938
mnmG	1183	1941	3552	8150	46.1223	70.1735	192.217	192.792	3410.03	1.72782	0.239983	7.19976	6.03169e-13	5.55916e-12
mnmH	213	351	207	446	14.3335	21.9029	19.3347	18.2102	290.596	0.0499055	0.284382	0.175488	0.860696	0.90552
mntH	204	162	195	334	12.1324	8.93414	16.097	12.0523	218.318	0.414549	0.272023	1.52395	0.127521	0.205384
mntP	53	62	125	196	6.8878	7.47167	22.548	15.4549	106.322	1.3886	0.338043	4.10775	3.9954e-05	0.000139005
mntR	70	67	102	203	11.0215	9.78224	22.2913	19.3929	104.938	1.00329	0.300886	3.33447	0.000854616	0.00233981
mntS	0	1	1	15	0	0.529687	0.79285	5.1987	3.09419	3.5352	2.22594	1.58819	0.112244	NA
moaA	3364	2885	4296	10986	250.385	199.122	443.823	496.132	4947.56	1.07572	0.179709	5.9859	2.152e-09	1.3471e-08
moaB	4455	4612	4114	11912	639.909	614.301	820.215	1038.15	5749.8	0.579347	0.190432	3.04229	0.00234788	0.00592898
moaC	2389	2369	2397	7386	362.216	333.072	504.444	679.464	3291.06	0.782261	0.212826	3.67558	0.000237306	0.000722392
moaD	628	552	571	1882	188.11	153.325	237.401	342.041	816.536	0.782955	0.256622	3.051	0.00228079	0.00578882
moaE	726	718	805	2722	118.094	108.302	181.752	268.648	1106.17	1.01048	0.250987	4.02601	5.67304e-05	0.000193619
mobA	443	459	194	398	55.8002	53.6125	33.9177	30.4173	364.636	-0.765023	0.187904	-4.07135	4.67414e-05	0.000161456
mobB	137	151	64	124	19.1194	19.5412	12.3973	10.4998	116.601	-0.76203	0.286061	-2.66387	0.00772467	0.0175561
mocA	728	487	226	538	92.649	57.4724	39.9219	41.5429	480.276	-0.866961	0.269007	-3.22283	0.00126933	0.00338714
modA	683	750	539	1348	65.0231	66.2109	71.2244	77.865	780.142	0.194899	0.172973	1.12676	0.259845	0.375092
modB	419	400	353	743	44.7459	39.6114	52.3247	48.143	457.665	0.256906	0.179231	1.43338	0.151748	0.238645
modC	380	465	338	746	26.4409	30.0031	32.6439	31.4946	458.873	0.188263	0.190606	0.98771	0.323295	0.447063
modE	527	617	329	814	49.2177	53.434	42.6481	46.1254	542.986	-0.198886	0.188651	-1.05425	0.291767	0.41181
modF	955	1032	700	1351	47.7737	47.8725	48.6045	41.0058	978.974	-0.0948137	0.15759	-0.601647	0.547409	0.665341
moeA	2345	2654	1757	4125	139.802	146.721	145.39	149.21	2581.33	0.0466805	0.144016	0.324135	0.745836	0.822084
moeB	975	1152	813	1794	95.7925	104.954	110.869	106.943	1127.86	0.121865	0.157307	0.774694	0.438521	0.568584
mog	756	748	671	1692	94.7398	86.9228	116.715	128.652	902.765	0.445661	0.171641	2.59647	0.00941877	0.0209655
mokA	1	0	1	3	0.398305	0	0.552852	0.725008	1.11418	1.75498	2.73159	0.642477	0.520564	NA
mokB	92	126	80	149	40.3521	52.0607	48.7037	39.6525	108.541	-0.0621565	0.318049	-0.195431	0.845056	0.894712
mokC	51	48	30	64	18.948	16.269	14.6111	15.1158	46.5233	-0.241597	0.418442	-0.577373	0.563688	0.678529
motA	14	19	9	35	1.16172	1.46201	1.0366	1.76217	17.3862	0.141626	0.711649	0.199011	0.842254	0.892895
motB	26	30	25	41	2.06672	2.21132	2.7583	1.97741	29.9469	0.125507	0.524697	0.239199	0.810951	0.870119
mpaA	715	670	404	844	72.2714	62.7996	56.6806	51.7617	636.753	-0.312234	0.16953	-1.84176	0.06551	0.116307
mpl	3359	4068	2073	4635	180.14	202.304	154.31	150.819	3394.27	-0.321771	0.150763	-2.13429	0.0328192	0.0631442
mppA	1474	2106	2246	5013	67.2949	89.1588	142.327	138.863	2540.37	0.847609	0.199506	4.24854	2.15169e-05	7.92518e-05
mprA	2708	2890	2280	5300	375.787	371.888	439.158	446.246	3115.91	0.250833	0.13407	1.87092	0.0613565	0.109516
mqo	69	94	1154	1069	3.08705	3.89981	71.6627	29.0187	630.397	3.83165	0.626331	6.11761	9.49902e-10	6.14823e-09
mqsA	447	444	188	543	83.1764	76.612	48.5561	61.3053	383.851	-0.518658	0.228566	-2.26918	0.0232574	0.0469373
mqsR	367	382	151	517	91.0537	87.8853	51.9998	77.8265	330.115	-0.436196	0.279014	-1.56335	0.11797	0.192134
mraY	1819	1746	1595	3075	123.763	110.16	150.631	126.943	1986.55	0.248935	0.150889	1.64978	0.0989871	0.165392
mraZ	1439	1457	779	2084	231.013	216.898	173.582	202.992	1360.33	-0.237161	0.17724	-1.33808	0.18087	0.276665
mrcA	462	672	1159	2478	13.3346	17.9857	46.4316	43.3954	1111.97	1.5202	0.211025	7.2039	5.85153e-13	5.41808e-12
mrcB	1483	1657	1498	3089	43.1073	44.6636	60.4387	54.4795	1844.82	0.391096	0.13993	2.79493	0.00519109	0.0122071
mrdA	750	1015	960	2145	29.0562	36.464	51.6228	50.4208	1145.97	0.641796	0.19164	3.34897	0.000811138	0.00222993
mrdB	476	436	614	1524	31.5137	26.7671	56.4227	61.2185	704.116	1.02568	0.184599	5.55627	2.75605e-08	1.54185e-07
mreB	3683	4891	5734	12731	259.95	320.115	561.744	545.199	6332.63	0.934835	0.173468	5.38908	7.0819e-08	3.75697e-07
mreC	827	1054	1502	2829	55.1981	65.235	139.15	114.566	1482.53	1.07299	0.182148	5.89075	3.84442e-09	2.33703e-08
mreD	184	175	346	654	27.7266	24.4534	72.3683	59.7946	323.32	1.3402	0.211472	6.33749	2.33537e-10	1.64753e-09
mrp	6092	6514	3814	9457	404.413	400.99	351.43	380.911	6134.47	-0.12894	0.144832	-0.890271	0.37332	0.50245
mrr	1575	1689	530	1206	126.837	126.13	59.2428	58.9277	1218.96	-1.09057	0.145632	-7.48849	6.96728e-14	6.98474e-13
msbA	1376	1837	2151	4169	57.9718	71.7676	125.786	106.57	2274.01	0.839428	0.185816	4.51752	6.25694e-06	2.51535e-05
mscK	1021	1303	1496	3488	22.3711	26.4744	45.4973	46.3706	1702.12	0.915946	0.173713	5.27277	1.34382e-07	6.88255e-07
mscL	1104	1152	393	1031	197.932	191.523	97.7984	112.153	884.95	-0.876715	0.178558	-4.90999	9.10832e-07	4.1638e-06
mscM	952	991	1026	1882	21.104	20.3714	31.5695	25.3135	1172.38	0.454462	0.164381	2.76469	0.00569774	0.0132583
mscS	1904	1933	686	1889	162.949	153.404	81.4895	98.0894	1534.15	-0.802664	0.183318	-4.37854	1.19478e-05	4.5472e-05
msrA	1770	1934	496	1099	204.108	206.807	79.3893	76.8936	1300.75	-1.3888	0.144404	-9.61747	6.74682e-22	1.29747e-20
msrB	550	619	1357	2257	97.8927	102.164	335.244	243.739	1155.61	1.52886	0.196413	7.78391	7.03157e-15	7.6223e-14
msrC	1150	1066	1066	2143	170.16	146.264	218.932	192.392	1300.06	0.382135	0.156446	2.4426	0.0145819	0.0310632
msyB	187	186	48	142	36.745	33.8915	13.0915	16.9297	135.584	-1.19959	0.298622	-4.01708	5.89236e-05	0.00020025
mtfA	2876	2440	3179	6201	265.567	208.928	407.445	347.418	3517.67	0.674527	0.171245	3.93896	8.18365e-05	0.000271431
mtgA	1031	1132	425	862	104.212	106.103	59.6269	52.8656	844.389	-0.902226	0.156547	-5.7633	8.2485e-09	4.83783e-08
mtlA	3913	4188	4152	7480	150.645	149.511	221.869	174.724	4781.75	0.401665	0.155647	2.58062	0.0098623	0.0218313
mtlD	2993	3602	2130	3606	191.944	214.207	189.601	140.313	3032.76	-0.303679	0.1874	-1.62048	0.105128	0.173479
mtlR	741	764	549	884	92.86	88.7821	95.494	67.2153	725.29	-0.165851	0.208081	-0.797053	0.42542	0.556833
mtn	4222	4514	2031	4847	445.071	441.259	297.176	310.02	3749.7	-0.537923	0.137948	-3.89946	9.64077e-05	0.000314288
mtr	295	333	200	381	17.4599	18.2761	16.4302	13.682	294.13	-0.251921	0.20976	-1.201	0.229753	0.337996
mug	284	316	149	406	41.2761	42.5881	30.0579	35.8023	272.99	-0.329519	0.232452	-1.41758	0.156312	0.244716
mukB	10145	9960	8331	17973	167.574	152.558	191.005	180.128	11069.8	0.218832	0.123632	1.77002	0.0767242	0.132454
mukE	1589	1627	1549	3285	166.082	157.691	224.721	208.324	1915.59	0.423993	0.132624	3.19694	0.00138893	0.00367686
mukF	1666	2116	1712	3424	92.7904	109.286	132.35	115.709	2138.61	0.295791	0.169487	1.74521	0.0809483	0.138529
murA	2191	2739	3419	7395	128.133	148.536	277.53	262.398	3697.93	0.967214	0.15724	6.15118	7.69084e-10	5.04317e-09
murB	923	1171	723	1644	66.0959	77.759	71.8628	71.4298	1062.1	-0.00127552	0.177076	-0.00720322	0.994253	0.996245
murC	2735	3034	1912	3971	136.54	140.455	132.49	120.284	2807.04	-0.12926	0.133209	-0.970349	0.331873	0.457598
murD	2129	2124	1519	3412	119.118	110.199	117.965	115.829	2190.01	0.0347925	0.134576	0.258535	0.795994	0.861466
murE	2933	2969	2473	4693	145.244	136.338	169.982	141.007	3162.2	0.144612	0.144402	1.00145	0.316607	0.439733
murF	3175	3681	2419	5055	172.152	185.078	182.053	166.301	3443.19	-0.033786	0.139258	-0.242614	0.808305	0.868366
murG	1166	1275	706	1472	80.448	81.5733	67.6105	61.6211	1116.52	-0.323641	0.145817	-2.21951	0.026452	0.0522767
murI	1899	1948	923	2024	163.089	155.135	110.026	105.467	1643.54	-0.55657	0.135421	-4.10991	3.95813e-05	0.000137914
murJ	375	630	1137	2146	17.9899	28.0258	75.7095	62.4643	1015.99	1.58127	0.260012	6.08153	1.19044e-09	7.64327e-09
murP	783	1037	871	1282	40.4888	49.7248	62.515	40.2223	985.109	0.177635	0.249553	0.711811	0.476582	0.606531
murQ	814	968	1008	1775	66.8683	73.7381	114.934	88.4706	1106.63	0.528738	0.186483	2.83532	0.00457802	0.0109261
murR	122	125	63	168	10.4776	9.95479	7.5099	8.75417	113.171	-0.306217	0.297857	-1.02807	0.303917	0.425059
mutH	164	176	103	255	17.5139	17.429	15.2675	16.5228	165.487	-0.121094	0.251414	-0.481653	0.630052	0.735168
mutL	1522	1580	1164	2544	60.6877	58.4204	64.4217	61.5472	1626.2	0.0862571	0.134899	0.639418	0.522551	0.648126
mutM	137	137	258	591	12.463	11.557	32.5773	32.6209	259.799	1.44968	0.216407	6.69889	2.1001e-11	1.67339e-10
mutS	1676	2156	2157	4691	48.204	57.5015	86.1097	81.8615	2520.12	0.670564	0.16794	3.99287	6.52793e-05	0.000220244
mutT	12	10	16	53	2.26728	1.75204	4.19601	6.07581	20.1083	1.39255	0.673913	2.06636	0.0387944	0.073223
mutY	532	728	807	1666	37.2281	47.2403	78.3838	70.7359	883.812	0.819665	0.198951	4.11994	3.78966e-05	0.000132806
mzrA	314	376	223	373	60.2541	66.9061	59.3956	43.4281	316.655	-0.318298	0.235103	-1.35387	0.175779	0.269911
nac	38	49	26	56	3.0502	3.64723	2.89675	2.72734	40.6416	-0.250443	0.452217	-0.55381	0.579709	0.693017
nadA	347	342	109	275	24.4916	22.3839	10.6784	11.7767	259.827	-1.04265	0.222749	-4.68084	2.85705e-06	1.21061e-05
nadB	167	179	86	202	7.58204	7.53605	5.41952	5.5645	152.156	-0.448803	0.25482	-1.76126	0.0781947	0.134702
nadC	828	975	467	1139	68.2466	74.5206	53.4269	56.9612	813.491	-0.361917	0.175461	-2.06267	0.0391443	0.0737528
nadD	366	403	503	1089	42.0082	42.8923	80.1335	75.8379	555.561	0.881707	0.16849	5.23299	1.66792e-07	8.4026e-07
nadE	1965	2183	1293	3169	174.872	180.149	159.716	171.114	2041.17	-0.0933551	0.152485	-0.612225	0.540389	0.660938
nadK	785	792	308	677	65.8065	61.5667	35.8379	34.4344	623.37	-0.851343	0.162916	-5.22564	1.7355e-07	8.73206e-07
nadR	1283	1083	961	2135	76.6746	60.017	79.7152	77.4155	1300.05	0.209667	0.176239	1.18968	0.234174	0.343868
nagA	6590	8185	3551	7446	422.623	486.752	316.091	289.732	6252.63	-0.584076	0.153984	-3.79309	0.000148786	0.000470469
nagB	7213	7591	3973	8288	663.547	647.554	507.302	462.605	6556.72	-0.43112	0.121892	-3.53689	0.000404868	0.00118296
nagC	3498	4385	981	2463	211.102	245.394	82.174	90.1866	2759.42	-1.39743	0.177031	-7.89374	2.93256e-15	3.28578e-14
nagE	21777	23703	13516	26306	824.176	831.853	710.008	604.063	20746.6	-0.331862	0.132719	-2.50049	0.012402	0.0268649
nagK	1573	1531	1200	2468	127.093	114.707	134.576	120.988	1627.48	0.0837644	0.141964	0.590039	0.555164	0.671792
nagZ	1302	1504	818	1857	93.5086	100.164	81.543	80.9204	1312.71	-0.247794	0.152167	-1.62843	0.103433	0.171231
nanA	14216	15648	32006	54573	1171.73	1196	3661.63	2729.19	28062.4	1.43133	0.169828	8.42813	3.51244e-17	4.62163e-16
nanC	232	301	2290	3011	23.8428	28.6851	326.661	187.752	1451.76	3.28142	0.277122	11.8411	2.39313e-32	8.32394e-31
nanE	1710	1984	4655	6007	182.614	196.473	690.004	389.226	3595.66	1.50094	0.26077	5.75581	8.62286e-09	5.03524e-08
nanK	1616	1740	3873	4990	135.933	135.723	452.194	254.677	3062.75	1.37192	0.259054	5.29587	1.18454e-07	6.09016e-07
nanM	425	547	2132	2577	28.2898	33.7636	196.979	104.078	1434.79	2.2665	0.296326	7.64868	2.03047e-14	2.11507e-13
nanR	1469	1614	765	1862	136.674	139.248	98.791	105.111	1365.41	-0.427077	0.1553	-2.75002	0.00595917	0.0138264
nanS	141	191	1044	1054	10.591	13.3037	108.846	48.0358	631.526	2.69723	0.367152	7.34636	2.03675e-13	1.93516e-12
nanT	4950	5770	14484	20890	244.633	264.428	993.555	626.403	11356	1.66442	0.225083	7.39469	1.41742e-13	1.36949e-12
napA	18031	22820	2897	12677	534.235	626.973	119.139	227.895	13504.2	-1.72459	0.511008	-3.37488	0.000738468	0.00204551
napB	894	934	271	780	146.391	141.822	61.5939	77.4953	690.938	-1.03179	0.208015	-4.96018	7.0427e-07	3.25674e-06
napC	1389	1550	504	1309	169.736	175.64	85.4858	97.0545	1143.83	-0.907544	0.174432	-5.20285	1.96254e-07	9.78824e-07
napD	299	207	19	73	83.4556	53.5767	7.36089	12.3627	148.112	-2.72844	0.393431	-6.935	4.06234e-12	3.46468e-11
napF	2794	2620	169	844	415.919	361.664	34.9191	76.2308	1578.63	-2.77925	0.576723	-4.81904	1.44253e-06	6.41127e-06
napG	2398	2344	629	1989	253.88	230.122	92.432	127.767	1761.09	-1.11829	0.223826	-4.99626	5.84517e-07	2.72502e-06
napH	2099	2273	680	2233	179.014	179.761	80.4963	115.55	1724.41	-0.854797	0.234398	-3.64677	0.000265559	0.000799876
narG	75865	89008	36511	164617	1493.12	1624.44	997.399	1965.77	82210.6	-0.0540716	0.321541	-0.168164	0.866454	0.909663
narH	35966	41606	15351	50986	1722.03	1847.25	1020.19	1481.17	33640.4	-0.499732	0.233449	-2.14065	0.0323024	0.0622696
narI	10370	11772	4142	10455	1127.03	1186.4	624.829	689.426	8837.94	-0.80793	0.154063	-5.24417	1.56987e-07	7.94166e-07
narJ	9419	11152	4525	11976	976.165	1071.75	650.923	753.07	8825.46	-0.536271	0.172612	-3.1068	0.00189123	0.00489007
narK	18171	19935	4421	24835	961.895	978.557	324.835	797.661	15382.5	-0.765428	0.582757	-1.31346	0.189028	0.287352
narL	2868	3225	1469	3813	324.628	338.499	230.793	261.866	2704.89	-0.419036	0.165359	-2.5341	0.0112736	0.0246283
narP	1024	1053	939	2340	116.443	111.036	148.208	161.449	1251.46	0.455419	0.160469	2.83804	0.00453913	0.0108397
narQ	357	443	305	605	15.4651	17.7954	18.339	15.9017	412.255	0.0396658	0.201296	0.197052	0.843787	0.893605
narU	71	96	21	54	3.76655	4.72257	1.54632	1.73814	58.8046	-1.34903	0.411119	-3.28136	0.00103307	0.0027902
narV	47	55	34	46	5.08556	5.51855	5.10638	3.01998	45.6692	-0.421217	0.466048	-0.903806	0.366098	0.494707
narW	24	40	16	21	2.54091	3.92699	2.35121	1.34897	25.3896	-0.855594	0.626731	-1.36517	0.1722	0.265331
narX	1516	1731	1204	3265	62.164	65.8201	68.5266	81.2322	1796.13	0.237451	0.182597	1.30041	0.193459	0.292676
narY	130	150	46	110	6.20016	6.63395	3.04516	3.18315	105.789	-1.02882	0.302555	-3.40043	0.000672802	0.00187541
narZ	350	427	186	407	6.89395	7.79919	5.08518	4.86407	331.148	-0.558731	0.206707	-2.70301	0.00687154	0.0157334
ndh	7767	7753	1257	5800	438.562	405.946	98.5158	198.706	5359.21	-1.48447	0.525833	-2.82308	0.00475652	0.0113116
ndk	301	404	4936	4381	51.3418	63.9009	1168.62	453.401	2666.65	3.79805	0.624125	6.0854	1.16204e-09	7.48494e-09
nei	237	318	201	390	22.0501	27.4354	25.9568	22.0157	277.179	-0.0496864	0.238488	-0.208339	0.834964	0.886609
nemA	536	628	422	885	35.9708	39.0811	39.3089	36.0358	593.022	0.00736422	0.173088	0.0425461	0.966063	0.978171
nemR	135	144	102	164	16.5795	16.3991	17.3872	12.2204	134.531	-0.172655	0.293669	-0.587924	0.556583	0.672446
nepI	76	77	45	106	4.70208	4.41762	3.8644	3.97912	72.5594	-0.203912	0.343494	-0.593641	0.552752	0.670003
nfi	854	913	533	972	93.6433	92.8348	81.122	64.6681	800.645	-0.358781	0.173528	-2.06757	0.0386801	0.0730503
nfo	1085	1211	630	1462	93.1817	96.442	75.099	76.1822	1050.77	-0.318436	0.153918	-2.06887	0.038558	0.0728541
nfrA	653	766	613	1358	16.1848	17.6053	21.0885	20.422	804.396	0.301375	0.163934	1.8384	0.066004	0.117028
nfrB	182	198	222	455	5.99238	6.04525	10.1455	9.08959	251.277	0.677126	0.212331	3.18902	0.00142758	0.00376919
nfsA	1812	2006	1418	3224	184.675	189.584	200.594	199.365	2011.06	0.101813	0.138864	0.733183	0.463447	0.592832
nfsB	3312	3176	2006	4760	373.165	331.827	313.714	325.404	3156.7	-0.132648	0.144512	-0.9179	0.358671	0.486625
nfuA	3501	3804	2158	3730	447.876	451.26	383.186	289.521	3245.58	-0.420719	0.169975	-2.47518	0.0133171	0.0286081
nhaA	682	766	327	754	43.0627	44.8505	28.6588	28.8864	609.693	-0.603342	0.16994	-3.55032	0.000384768	0.00112753
nhaB	1957	2462	3522	7388	93.5178	109.097	233.607	214.208	3603.74	1.14586	0.159596	7.17975	6.98378e-13	6.37788e-12
nhaR	231	325	212	430	18.7876	24.5112	23.9325	21.2194	287.924	0.0578019	0.244158	0.23674	0.812858	0.871464
nhoA	107	102	54	149	9.31969	8.23833	6.52836	7.87425	97.1827	-0.25925	0.32227	-0.804449	0.421138	0.552312
nikA	2739	4834	416	2748	128.144	209.718	27.0143	78.0062	2519.82	-1.66375	0.821809	-2.0245	0.042919	0.0798864
nikB	904	1466	184	1234	70.4895	106.001	19.9144	58.3817	870.327	-1.14839	0.803889	-1.42854	0.153136	0.240591
nikC	467	524	177	963	41.2609	42.9313	21.7064	51.6242	474.722	-0.173291	0.638484	-0.271411	0.786075	0.854197
nikD	695	657	227	1226	66.944	58.6831	30.3491	71.651	628.538	-0.273212	0.635517	-0.429905	0.667265	0.761066
nikE	630	579	211	1064	57.5248	49.0246	26.7418	58.9469	559.644	-0.283649	0.377003	-0.752378	0.451824	0.581124
nikR	257	229	133	354	47.108	38.9241	33.8381	39.3705	229.971	-0.212014	0.247413	-0.856922	0.391488	0.522158
ninE	0	0	0	0	0	0	0	0	0	NA	NA	NA	NA	NA
nirB	45579	51574	1208	8630	1320.19	1385.23	48.5658	151.666	26547.9	-3.72798	0.777088	-4.79737	1.60764e-06	7.08993e-06
nirC	811	1119	53	298	74.0518	94.7471	6.71712	16.5096	557.726	-2.83191	0.66866	-4.2352	2.28344e-05	8.3796e-05
nirD	2037	2358	57	487	459.02	492.726	17.8282	66.5847	1217.57	-3.46021	0.862586	-4.01144	6.03493e-05	0.000204765
nlpA	214	231	197	486	19.2539	19.2725	24.6016	26.5305	264.032	0.42128	0.216809	1.94309	0.0520055	0.0949005
nlpC	1414	1385	689	1558	224.07	203.52	151.547	149.799	1216.54	-0.496837	0.147262	-3.37382	0.000741315	0.00204925
nlpD	7137	7701	5783	13608	461.316	461.585	518.835	533.682	8092.68	0.196259	0.131783	1.48925	0.136421	0.217751
nlpE	443	550	323	706	45.9116	52.857	46.4637	44.3944	484.422	-0.117213	0.191548	-0.611923	0.540589	0.660938
nlpI	4254	4408	3229	8630	354.195	340.336	373.169	435.974	4786.58	0.230864	0.166771	1.38431	0.166263	0.257075
nmpC	50392	53019	38614	93675	1699.38	1654.87	1807.92	1921.06	55611.6	0.156963	0.135023	1.16249	0.245036	0.357667
nnr	1201	1351	569	1234	57.1689	59.634	37.5943	35.64	1056.18	-0.669309	0.150241	-4.45491	8.39285e-06	3.29131e-05
nohD	12	8	8	14	1.75444	1.12631	1.49857	1.47392	10.2863	0.00547237	0.868946	0.00629771	0.994975	0.996311
nohQ	0	0	0	0	0	0	0	0	0	NA	NA	NA	NA	NA
norR	285	270	421	1100	13.8618	12.1776	28.4217	32.4618	473.962	1.24	0.205088	6.04616	1.48335e-09	9.41809e-09
norV	81	79	41	101	4.14487	3.74864	2.91207	3.13583	72.0997	-0.365744	0.348647	-1.04904	0.294161	0.41402
norW	42	55	28	77	2.72913	3.31405	2.52538	3.03578	47.3723	-0.0976214	0.436813	-0.223485	0.823158	0.879207
npr	117	123	53	130	31.5799	30.7859	19.8561	21.2899	101.502	-0.582921	0.302129	-1.92938	0.0536836	0.097297
nrdA	5504	7170	5880	12537	177.415	214.315	263.076	245.194	7393.2	0.377534	0.16683	2.26298	0.0236367	0.0476183
nrdB	3383	3335	2404	5205	220.408	201.485	217.397	205.755	3430.56	0.00996968	0.129063	0.0772465	0.938427	0.961504
nrdD	5206	6854	6117	12091	179.342	218.949	292.488	252.723	7247.66	0.452811	0.174537	2.59436	0.00947683	0.0210713
nrdE	119	94	241	449	4.08797	2.9944	11.4913	9.35863	214.791	1.55967	0.264399	5.8989	3.65925e-09	2.23466e-08
nrdF	21	31	52	128	1.61189	2.20648	5.54004	5.96118	52.9627	1.5983	0.435248	3.67217	0.0002405	0.000728788
nrdG	374	263	401	716	59.2661	38.6467	88.2008	68.842	424.498	0.684474	0.263229	2.6003	0.00931427	0.020756
nrdH	8	15	29	59	2.39631	4.16644	12.0571	10.7228	25.9484	1.7859	0.6144	2.90674	0.00365213	0.00885903
nrdI	21	19	43	88	3.765	3.15879	10.7006	9.57269	40.127	1.55364	0.470777	3.30016	0.000966308	0.00262405
nrdR	1104	1294	526	1319	180.778	196.486	119.551	131.047	1015.55	-0.580106	0.175078	-3.31342	0.000921634	0.00251126
nrfA	3639	4795	165	613	186.601	228.003	11.7438	19.072	2300.14	-3.72455	0.278733	-13.3624	1.00215e-40	5.13924e-39
nrfB	758	1133	37	176	98.5086	136.539	6.67421	13.8779	521.501	-3.46494	0.368204	-9.4104	4.94242e-21	8.78653e-20
nrfC	481	703	29	135	52.7429	71.4818	4.41377	8.98168	332.788	-3.15584	0.372097	-8.48123	2.22829e-17	2.98099e-16
nrfD	562	873	67	224	43.2725	62.3321	7.16051	10.4648	424.494	-2.55442	0.31174	-8.19408	2.52518e-16	3.0889e-15
nrfE	180	207	47	116	7.99492	8.52576	2.89756	3.12611	134.327	-1.43715	0.282181	-5.09301	3.52423e-07	1.68623e-06
nrfF	37	45	15	24	7.1	8.00738	3.99522	2.7943	30.1525	-1.1864	0.538343	-2.2038	0.0275385	0.0542631
nrfG	61	57	22	45	7.52911	6.52394	3.76903	3.37001	45.3564	-0.976367	0.431459	-2.26294	0.0236394	0.0476183
nsrR	160	159	111	275	27.6757	25.5033	26.6498	28.8613	166.386	0.0779709	0.251818	0.309632	0.756841	0.83215
nth	277	258	417	970	32.093	27.7186	67.0594	68.188	445.902	1.18744	0.189605	6.26274	3.78283e-10	2.60885e-09
nudB	1446	1421	1760	3597	235.211	214.341	397.37	355.006	1954.17	0.746731	0.138936	5.37464	7.67369e-08	4.06015e-07
nudC	381	476	347	848	36.272	42.0219	45.8532	48.9833	482.004	0.285022	0.201944	1.41139	0.15813	0.246982
nudE	421	430	805	1371	55.2977	52.3739	146.762	109.262	731.101	1.24602	0.196305	6.34737	2.19028e-10	1.55339e-09
nudF	288	276	210	460	33.6853	29.9349	34.0926	32.6445	294.786	0.0762558	0.20212	0.377279	0.705966	0.792775
nudG	68	63	97	168	12.2811	10.5509	24.316	18.4095	95.8319	0.895912	0.326808	2.7414	0.00611772	0.0141532
nudI	162	208	137	338	28.0216	33.3628	32.8921	35.4732	198.838	0.165928	0.253882	0.653564	0.513393	0.641033
nudJ	207	246	169	320	33.0154	36.3833	37.4133	30.9671	228.423	-0.0273157	0.231887	-0.117798	0.906228	0.940558
nudK	295	300	113	284	37.7388	35.5884	20.0649	22.0439	238.779	-0.782271	0.225562	-3.4681	0.000524161	0.00150297
nudL	366	446	219	528	46.579	52.6339	38.6853	40.7707	371.883	-0.310746	0.206645	-1.50376	0.132642	0.212482
nuoA	4397	4944	6019	9913	729.729	760.86	1386.51	998.195	6165.49	0.675256	0.184158	3.66671	0.000245691	0.000742829
nuoB	7945	9038	12507	20092	883.016	931.468	1929.39	1354.89	12110.2	0.852971	0.191023	4.46527	7.99663e-06	3.14518e-05
nuoC	17720	19597	24235	38887	729.048	747.658	1383.98	970.738	24581.5	0.670582	0.188443	3.55854	0.000372925	0.00109362
nuoE	3723	3959	4311	7553	547.575	539.954	880.078	674.023	4744.2	0.5142	0.163603	3.14297	0.00167241	0.00436376
nuoF	12331	12753	13673	23344	679.094	651.277	1045.17	780.032	15130.3	0.455701	0.168077	2.71126	0.00670277	0.0153733
nuoG	30056	30904	25619	53366	812.146	774.353	960.855	874.929	33497.8	0.214716	0.118159	1.81718	0.0691889	0.121919
nuoH	11454	10986	8241	17615	862.991	767.556	861.831	805.262	11573.9	0.0375924	0.127994	0.293705	0.768983	0.842721
nuoI	5426	5331	4064	8297	736.322	670.839	765.482	683.147	5563.58	0.0459139	0.129674	0.354072	0.723285	0.805888
nuoJ	4784	4784	3424	7773	635.164	588.989	630.989	626.165	4945.31	0.0452202	0.128343	0.352339	0.724584	0.806887
nuoK	3772	4013	3072	5691	917.312	904.973	1036.95	839.729	4019.44	0.0426668	0.148494	0.287331	0.773859	0.845314
nuoL	21008	22044	15386	33885	840.394	817.73	854.313	822.453	22058.1	0.0213661	0.117704	0.181524	0.855956	0.902667
nuoM	17675	18511	13058	29045	851.248	826.7	872.903	848.737	18678.9	0.0425958	0.118837	0.35844	0.720014	0.803587
nuoN	15167	15828	12033	26632	766.532	741.785	844.107	816.657	16593.1	0.144345	0.118552	1.21757	0.223388	0.329968
nupC	3541	3807	1378	3101	216.894	216.235	117.156	115.247	2874.09	-0.892066	0.130856	-6.81715	9.28648e-12	7.66253e-11
nupG	3345	3848	341	632	196.087	209.175	27.746	22.4789	2053.83	-3.01864	0.164493	-18.3512	3.23045e-75	5.61818e-73
nupX	30	30	16	34	1.76706	1.6386	1.30811	1.21511	26.6136	-0.428524	0.540441	-0.792915	0.427827	0.559068
nusA	4878	5431	8886	20718	241.561	249.394	610.779	622.498	9227.05	1.33475	0.133435	10.003	1.47775e-23	3.19514e-22
nusB	2035	2350	2275	4776	357.029	382.321	554.004	508.403	2717.89	0.525679	0.140057	3.75332	0.000174508	0.000542371
nusG	2092	2512	4251	9156	282.33	314.366	796.305	749.733	4204.64	1.37649	0.145659	9.45008	3.38567e-21	6.1279e-20
obgE	511	587	2152	5312	32.1004	34.194	187.64	202.467	1927.93	2.5643	0.163291	15.7038	1.42443e-55	1.23864e-53
ogrK	18	25	8	25	6.05643	7.80019	3.73617	5.10375	17.904	-0.610319	0.681946	-0.894967	0.370805	0.499905
ogt	183	166	724	1730	26.133	21.982	143.506	149.896	634.177	2.61944	0.190983	13.7156	8.19114e-43	4.55063e-41
ohsC	0	0	0	0	0	0	0	0	0	NA	NA	NA	NA	NA
ompA	188513	203623	117369	297925	13343.8	13365.5	11531.4	12795.3	190982	-0.126779	0.148318	-0.854779	0.392674	0.523216
ompC	357329	386504	121912	310098	23849.9	23921.8	11294.3	12558.1	284024	-0.993977	0.148955	-6.673	2.50622e-11	1.9734e-10
ompF	49861	54060	68992	169712	3373.81	3392.01	6479.65	6967.51	79184.9	0.998256	0.140095	7.12554	1.03674e-12	9.34003e-12
ompG	22	14	4	24	1.7893	1.05587	0.451557	1.18434	14.6099	-0.703184	0.84374	-0.833414	0.404612	0.535555
ompL	4	5	9	4	0.425319	0.492999	1.32828	0.25806	6.15901	0.693245	1.26921	0.546203	0.584926	NA
ompN	22	12	15	26	1.42954	0.723065	1.35288	1.02507	18.3681	0.140268	0.700459	0.200252	0.841284	0.892372
ompR	2953	3197	2296	5027	302.217	303.403	326.152	312.155	3216.44	0.0806874	0.127758	0.631566	0.527671	0.65208
ompT	9846	9459	25251	60146	760.5	677.495	2707.14	2818.72	23900.1	1.95024	0.138524	14.0788	5.13048e-45	3.06297e-43
ompW	18526	20925	374	1189	2136.33	2237.56	59.8621	83.1906	10354.8	-4.91508	0.216817	-22.6693	8.99978e-114	3.59991e-111
ompX	16479	17245	12125	34011	2353.26	2283.61	2403.33	2946.88	18543.8	0.217268	0.1784	1.21787	0.223273	0.329931
omrA	0	0	0	0	0	0	0	0	0	NA	NA	NA	NA	NA
omrB	0	0	0	0	0	0	0	0	0	NA	NA	NA	NA	NA
opgB	1789	2319	2154	4672	57.5153	69.1346	96.1196	91.1342	2585.85	0.566386	0.170005	3.33159	0.000863525	0.00236097
opgC	85	81	130	274	5.40877	4.77954	11.482	10.5788	134.089	1.11944	0.272086	4.11428	3.88383e-05	0.000135561
opgD	1192	1606	1449	3152	53.0401	66.2666	89.493	85.0979	1749.51	0.551127	0.18454	2.98649	0.00282202	0.00702432
opgG	4440	5962	5433	11958	213	265.222	361.767	348.065	6560.41	0.572002	0.176448	3.24176	0.00118795	0.00317846
opgH	4908	5031	6061	12341	142.159	135.128	243.673	216.883	6737.65	0.735496	0.125079	5.88024	4.09673e-09	2.48287e-08
oppA	13175	17269	12269	26509	594.865	723.03	768.9	726.217	16498.5	0.184089	0.167213	1.10093	0.270929	0.38815
oppB	1784	1784	2442	4475	142.733	132.356	271.186	217.233	2521.36	0.828778	0.156345	5.30095	1.15201e-07	5.9382e-07
oppC	2243	2468	3569	7032	181.825	185.52	401.572	345.866	3637.23	1.02638	0.137698	7.45384	9.06636e-14	8.95443e-13
oppD	3665	3437	4220	9461	266.332	231.607	425.653	417.15	4883.15	0.766432	0.13803	5.55266	2.81362e-08	1.57185e-07
oppF	4336	4788	4457	11317	317.915	325.535	453.584	503.452	5786.4	0.581045	0.153907	3.7753	0.000159815	0.000502958
orn	808	927	486	1171	109.045	116.01	91.0384	95.8865	808.427	-0.258795	0.169478	-1.52701	0.126758	0.204366
osmB	76	70	26	63	25.5716	21.8405	12.1426	12.8614	56.9037	-0.90365	0.392369	-2.30306	0.0212753	0.0432644
osmC	965	1017	279	644	164.601	160.859	66.0543	66.6493	710.347	-1.2846	0.162167	-7.9215	2.34659e-15	2.63662e-14
osmE	3053	2787	582	1319	663.613	561.754	175.592	173.956	1913.65	-1.80067	0.15535	-11.5911	4.57417e-31	1.52472e-29
osmF	423	476	84	116	33.9536	35.4302	9.35874	5.64948	277.65	-2.2446	0.280049	-8.01505	1.10095e-15	1.27277e-14
osmY	723	790	280	688	87.9131	89.0766	47.257	50.7585	598.603	-0.840075	0.177118	-4.74303	2.10549e-06	9.04616e-06
otsA	1032	1176	231	456	53.3646	56.39	16.5798	14.3068	719.043	-1.83239	0.172405	-10.6284	2.19784e-26	5.52915e-25
otsB	334	380	55	89	30.7257	32.4161	7.02281	4.96765	215.794	-2.4279	0.266825	-9.09919	9.1008e-20	1.50426e-18
oweE	2	1	3	2	0.629799	0.292007	1.31125	0.382127	2.17068	0.799303	1.86938	0.427577	0.668959	NA
oweS	1	2	1	2	0.104077	0.193022	0.14446	0.126296	1.44648	-0.148081	2.11502	-0.0700142	0.944182	NA
oxc	35	34	52	100	1.52155	1.37062	3.13772	2.63769	52.7014	0.995124	0.40502	2.45697	0.0140113	0.0298943
oxyR	3296	3576	1582	3546	264.565	266.173	176.256	172.699	2899.52	-0.599207	0.130931	-4.5765	4.7282e-06	1.9267e-05
oxyS	0	0	0	0	0	0	0	0	0	NA	NA	NA	NA	NA
paaA	29	35	55	62	2.29775	2.57155	6.04868	2.98059	46.1587	0.855082	0.514598	1.66165	0.0965827	0.161712
paaB	3	2	9	8	0.767568	0.474512	3.19618	1.24191	5.81553	1.79008	1.26525	1.4148	0.157128	NA
paaC	21	12	21	20	2.07151	1.09767	2.87528	1.19702	19.2537	0.320659	0.758157	0.422946	0.672335	0.765539
paaD	12	14	15	17	1.77558	1.92091	3.08065	1.5262	14.776	0.267546	0.76533	0.349582	0.726652	0.80784
paaE	34	38	25	57	2.33925	2.4244	2.38743	2.37946	36.6717	0.0100577	0.46524	0.0216182	0.982752	0.988269
paaF	30	24	29	44	2.87838	2.1353	3.86205	2.56144	31.416	0.338228	0.533695	0.633748	0.526245	0.650899
paaG	17	18	14	19	1.58767	1.55885	1.81481	1.07664	17.046	-0.161095	0.692233	-0.232717	0.815981	0.873875
paaH	52	54	46	87	2.68326	2.58389	3.29466	2.72386	57.8015	0.18599	0.381348	0.487716	0.625751	0.732301
paaI	17	23	12	24	2.9614	3.71532	2.90149	2.53667	18.4074	-0.302761	0.652002	-0.464356	0.642393	0.743725
paaJ	102	109	244	309	6.23219	6.17573	20.693	11.4552	191.958	1.35626	0.335955	4.03703	5.41323e-05	0.000185226
paaK	105	115	360	412	5.88819	5.98015	28.0213	14.0183	252.705	1.80751	0.352265	5.13111	2.88038e-07	1.40335e-06
paaX	614	579	314	573	47.5747	41.6013	33.7699	26.9381	510.786	-0.558271	0.193199	-2.88962	0.00385711	0.00934492
paaY	247	269	136	245	30.7962	31.101	23.536	18.5341	220.326	-0.56692	0.23443	-2.41829	0.0155935	0.032915
paaZ	33	26	16	33	1.18849	0.868314	0.799826	0.72111	26.2305	-0.430571	0.557721	-0.772018	0.440104	0.570267
pabA	180	198	193	349	23.517	23.9881	34.9993	27.6656	222.827	0.392352	0.234488	1.67323	0.0942828	0.158592
pabB	477	609	673	1442	25.8065	30.5527	50.5381	47.3349	754.917	0.798058	0.183227	4.35557	1.32722e-05	5.02734e-05
pabC	284	301	221	461	25.8358	25.3916	27.9054	25.4454	304.065	0.060952	0.196566	0.310083	0.756498	0.832002
pagP	74	39	16	29	9.71979	4.75019	2.91701	2.31115	39.4542	-1.47193	0.561325	-2.62225	0.00873514	0.0195526
pal	10877	11616	9516	24652	1535.42	1520.53	1864.51	2111.42	13203.2	0.388551	0.15526	2.50258	0.0123293	0.0267446
panB	3286	3528	1559	3348	304.571	303.229	200.567	188.283	2843.91	-0.640066	0.128106	-4.99637	5.84195e-07	2.72502e-06
panC	3978	4228	2212	4645	344.043	339.082	265.538	243.747	3646.15	-0.419985	0.125652	-3.34243	0.000830477	0.00227997
panD	1753	1855	2261	4753	339.035	332.681	606.955	557.745	2512.53	0.797827	0.129485	6.16153	7.20467e-10	4.77131e-09
panE	1300	1343	653	1660	105.036	100.621	73.2317	81.3779	1180.54	-0.399644	0.165449	-2.41551	0.0157133	0.033133
panF	229	349	599	1177	11.6214	16.4236	42.1931	36.2412	555.376	1.4801	0.240463	6.1552	7.4981e-10	4.94109e-09
panM	304	311	159	385	58.3352	55.3399	42.3494	44.8252	277.023	-0.36911	0.209948	-1.7581	0.0787307	0.135392
paoA	25	15	7	18	2.6698	1.48543	1.0376	1.16632	15.7132	-0.882867	0.745763	-1.18384	0.236475	0.346611
paoB	31	53	16	37	2.38692	3.78419	1.70997	1.72855	33.1002	-0.83907	0.540435	-1.55258	0.120523	0.195654
paoC	125	96	49	96	4.18864	2.98301	2.27904	1.95182	89.7874	-0.760574	0.346005	-2.19816	0.0279379	0.0549958
paoD	56	47	35	56	4.31185	3.35579	3.74056	2.61619	48.0297	-0.288766	0.439429	-0.657138	0.511092	0.638466
parC	2972	3240	3171	6512	96.9439	98.0027	143.569	128.882	3790.62	0.485706	0.129505	3.75049	0.000176489	0.00054683
parE	1634	2357	3213	6747	63.6047	85.0782	173.597	159.35	3277.11	1.16315	0.200435	5.80314	6.50848e-09	3.85117e-08
patA	302	290	84	136	16.1256	14.3591	6.2256	4.40609	203.208	-1.54054	0.263668	-5.84275	5.13474e-09	3.07931e-08
patD	295	302	86	205	15.2544	14.4811	6.17255	6.4318	216.539	-1.22316	0.229381	-5.33245	9.68964e-08	5.04669e-07
pauD	0	0	0	0	0	0	0	0	0	NA	NA	NA	NA	NA
pawZ	0	0	0	0	0	0	0	0	0	NA	NA	NA	NA	NA
pbl	1	0	3	1	0.146494	0	0.610006	0.0888843	1.49597	2.20268	2.63594	0.835632	0.403362	NA
pbpC	296	317	269	506	9.42984	9.36468	11.8948	9.78066	335.758	0.201801	0.201289	1.00254	0.316081	0.439442
pbpG	918	1094	606	1310	72.5018	80.1207	66.4312	62.7744	944.469	-0.237096	0.162723	-1.45706	0.145101	0.22959
pck	59096	68080	39461	66282	2683.04	2866.23	2486.74	1825.87	57382	-0.365754	0.178035	-2.05439	0.0399379	0.0750713
pcm	1237	1245	748	1591	145.375	135.679	122.015	113.448	1162.21	-0.250665	0.142963	-1.75336	0.0795404	0.13659
pcnB	1850	3162	3423	8262	97.5108	154.548	250.427	264.223	3859.98	1.03135	0.254894	4.04619	5.20585e-05	0.000178588
pdhR	1359	1454	756	2319	130.902	129.871	101.074	135.529	1369.58	-0.12481	0.216818	-0.575647	0.564854	0.679727
pdxA	1581	1676	1220	2234	117.675	115.677	126.039	100.888	1633.99	-0.0415659	0.159345	-0.260854	0.794205	0.860227
[truncated: 2,493 more rows]

## Sheet: ∆tusAk vs BW25113
RNA-seq data for ΔtusA-k
	Total gene reads				RPKM
Feature ID	BW25113-1	BW25113-2	∆tusAk-1	∆tusAk-2	BW25113-1	BW25113-2	∆tusAk-1	∆tusAk-2	baseMean	log2FoldChange	lfcSE	stat	pvalue	padj
aaaE	40	28	26	37	1.58326	1.04572	1.09075	1.48304	32.4286	0.00585858	0.519885	0.011269	0.991009	0.994869
aaeA	160	142	164	169	7.69738	6.4458	8.36234	8.23323	158.455	0.265595	0.274688	0.966896	0.333596	0.473109
aaeB	191	144	227	209	4.35625	3.0989	5.48739	4.8271	193.375	0.508811	0.281452	1.80781	0.0706362	0.139915
aaeR	932	935	698	919	44.9819	42.5794	35.7057	44.9157	862.363	-0.0910459	0.200927	-0.45313	0.650455	0.762501
aaeX	80	70	85	82	17.6021	14.5324	19.8223	18.2704	79.1902	0.28133	0.350997	0.801517	0.422832	0.566524
aas	1809	2084	1322	1566	37.5915	40.8615	29.1168	32.9536	1675.45	-0.311264	0.189487	-1.64267	0.100452	0.187874
aat	944	784	938	892	60.1018	47.0974	63.2964	57.5097	887.988	0.210598	0.209653	1.00451	0.315135	0.456326
abgA	115	123	165	177	3.93731	3.9735	5.98752	6.13672	145.474	0.646099	0.280441	2.30387	0.0212301	0.0502313
abgB	183	176	197	208	5.68051	5.15484	6.48132	6.53823	190.685	0.297688	0.256526	1.16046	0.245863	0.381897
abgR	313	260	556	610	15.4556	12.1138	29.0989	30.5022	438.931	1.14786	0.221182	5.18963	2.10709e-07	1.26671e-06
abgT	97	76	83	79	2.85126	2.10788	2.58586	2.35155	83.3749	0.0322585	0.351723	0.0917157	0.926924	0.958775
abrB	1241	1155	1105	893	53.2022	46.7203	50.2089	38.7677	1093.06	-0.128796	0.221956	-0.580277	0.561728	0.689864
accA	4741	5452	5003	6674	221.668	240.522	247.927	315.995	5443.28	0.311323	0.194704	1.59895	0.109831	0.202659
accB	3850	4559	6115	6014	366.897	409.939	617.648	580.374	5158.9	0.654539	0.189935	3.44613	0.000568674	0.00203578
accC	6335	8281	13967	13273	210.629	259.788	492.192	446.89	10575.3	1.0253	0.208462	4.91839	8.72593e-07	4.84983e-06
accD	9146	10434	10674	11968	448.657	482.948	554.973	594.519	10536.1	0.331076	0.176262	1.87832	0.0603379	0.123063
aceA	65402	65102	22212	18698	2249.5	2112.78	809.734	651.254	41776.6	-1.54146	0.198911	-7.74948	9.2266e-15	9.90898e-14
aceB	24933	30383	16920	20034	698.581	803.227	502.462	568.422	22751.2	-0.462634	0.188052	-2.46014	0.0138884	0.034566
aceE	38209	39530	97153	104530	643.778	628.439	1734.95	1783.5	70863.3	1.49855	0.165083	9.07757	1.11025e-19	1.51112e-18
aceF	28841	24908	53906	56039	683.856	557.261	1354.73	1345.57	41360.6	1.15731	0.17702	6.53774	6.24562e-11	5.0603e-10
aceK	7682	7388	3072	2634	198.509	180.135	84.137	68.9257	5079.68	-1.26974	0.198402	-6.39983	1.55549e-10	1.23362e-09
ackA	15862	17494	11937	19178	591.83	615.877	472.058	724.608	15943.9	0.00839876	0.22395	0.0375029	0.970084	0.98368
acnA	23570	23542	6538	6114	395.347	372.587	116.232	103.85	14520.1	-1.76845	0.180274	-9.8098	1.0217e-22	1.60209e-21
acnB	145104	153031	62607	50957	2506.95	2494.66	1146.43	891.518	100719	-1.25926	0.206899	-6.08636	1.15509e-09	8.49125e-09
acpH	346	334	230	234	26.6844	24.3049	18.8005	18.275	282.596	-0.42654	0.232729	-1.83278	0.0668354	0.133736
acpP	8967	9729	11662	13728	1698.26	1738.56	2340.94	2632.84	11029.4	0.561348	0.172093	3.2619	0.0011067	0.00370456
acpS	942	916	629	874	110.976	101.822	78.54	104.268	830.243	-0.191289	0.209854	-0.911533	0.362014	0.503354
acpT	693	552	409	423	52.9006	39.7587	33.0911	32.6985	512.663	-0.45655	0.222892	-2.04831	0.0405299	0.0878787
acrA	4914	6165	5785	7888	184.729	218.675	230.497	300.281	6168.1	0.41774	0.209536	1.99364	0.046191	0.0984454
acrB	8792	11210	22617	18705	125.28	150.718	341.578	269.906	15562.2	1.17894	0.223052	5.28552	1.25351e-07	7.68125e-07
acrD	439	463	628	646	6.32777	6.29699	9.59415	9.4293	545.93	0.622732	0.204687	3.04236	0.00234729	0.0072511
acrE	34	36	53	68	1.31788	1.31663	2.17737	2.66911	47.9432	0.907451	0.43115	2.10472	0.0353154	0.0785125
acrF	358	325	324	317	5.17519	4.43294	4.96419	4.64048	329.457	0.0347944	0.229238	0.151783	0.879358	0.928674
acrR	742	604	809	940	51.3965	39.4759	59.3935	65.9353	773.614	0.498862	0.207653	2.40238	0.0162888	0.0397956
acrS	22	4	18	7	1.48941	0.255515	1.29159	0.479899	12.8247	0.0974702	0.965641	0.100938	0.919599	0.955512
acrZ	52	53	66	87	15.5603	14.9643	20.9324	26.3629	64.523	0.660281	0.381013	1.73296	0.0831024	0.159848
acs	8478	7793	1690	849	194.251	168.477	41.041	19.6988	4547.4	-2.53047	0.314166	-8.05459	7.97464e-16	9.01025e-15
actP	1931	1860	580	445	52.5295	47.7419	16.7228	12.2586	1171.47	-1.75241	0.229652	-7.63073	2.33431e-14	2.42486e-13
acuI	6606	7092	1623	2295	304.116	308.059	79.1916	106.99	4274	-1.69229	0.199339	-8.48953	2.07473e-17	2.55408e-16
ada	843	781	743	619	35.529	31.0579	33.1898	26.4184	742.627	-0.121778	0.222918	-0.546294	0.584864	0.709823
add	4077	5248	3361	4809	182.632	221.818	159.575	218.149	4327.94	-0.0782571	0.221538	-0.353245	0.723905	0.821062
ade	2309	2531	2157	2241	58.6533	60.6633	58.0736	57.6462	2295.73	-0.0139106	0.180144	-0.077219	0.938449	0.964561
adhE	92806	96044	33016	35630	1556.66	1520.04	586.954	605.195	62812.2	-1.33693	0.165047	-8.10032	5.48137e-16	6.26182e-15
adhP	906	942	434	353	40.2237	39.4612	20.4223	15.8704	646.015	-1.09934	0.228931	-4.80206	1.57041e-06	8.35663e-06
adiA	467	451	410	395	9.24227	8.42178	8.60015	7.91625	428.206	-0.0627156	0.216864	-0.289194	0.772433	0.855918
adiC	733	715	189	290	24.5897	22.6319	6.72003	9.85161	468.21	-1.48368	0.240431	-6.17092	6.78941e-10	5.09082e-09
adiY	3278	3460	654	1005	193.09	192.305	40.8308	59.9483	2032.31	-1.91104	0.218273	-8.75525	2.03658e-18	2.63288e-17
adk	3977	5050	5010	7007	276.758	331.59	369.525	493.785	5249.88	0.526076	0.215459	2.44165	0.0146201	0.0360606
aegA	2072	2321	775	1433	46.9709	49.6456	18.621	32.8963	1612.35	-0.888094	0.261394	-3.39753	0.00067996	0.00240082
aer	328	300	2286	2330	9.67942	8.35338	71.501	69.6293	1349.16	3.00312	0.193011	15.5594	1.37459e-54	6.82988e-53
aes	923	906	461	703	43.1554	39.9694	22.8452	33.2851	735.242	-0.540384	0.228222	-2.3678	0.0178942	0.0431049
afuB	26	21	37	26	3.3535	2.5557	5.05811	3.39594	27.718	0.558107	0.56359	0.990271	0.322042	0.46227
afuC	103	86	101	130	4.41566	3.47874	4.58923	5.64368	104.698	0.407595	0.321552	1.26759	0.204945	0.330093
agaA	413	407	196	272	33.4012	31.0579	16.8007	22.2762	316.056	-0.693769	0.239844	-2.89258	0.00382093	0.0110347
agaB	12	7	19	13	1.12919	0.621513	1.89496	1.23877	12.9214	0.888697	0.804757	1.1043	0.269461	0.40855
agaC	27	13	17	23	1.50734	0.68479	1.00591	1.30028	19.8411	0.117946	0.669012	0.176299	0.860059	0.915395
agaD	59	28	38	34	3.34373	1.49728	2.28257	1.95128	39.477	-0.143297	0.52386	-0.273541	0.784438	0.863132
agaI	38	26	27	46	2.25614	1.45654	1.69905	2.76568	33.9708	0.300671	0.524941	0.572771	0.5668	0.693314
agaR	1628	1487	2435	2804	90.214	77.7493	143.014	157.347	2099.37	0.871089	0.178716	4.87417	1.09269e-06	6.02442e-06
agaS	199	243	248	263	7.7335	8.91035	10.2149	10.35	238.008	0.332464	0.252597	1.31618	0.188113	0.30836
agaV	422	445	245	331	39.9612	39.7605	24.5897	31.7406	355.225	-0.474084	0.23225	-2.04126	0.0412248	0.088918
agaW	353	314	177	209	42.2521	35.4625	22.4547	25.3326	258.832	-0.668535	0.241391	-2.76951	0.00561406	0.0155073
agp	20368	20835	7010	8826	736.091	710.464	268.511	323.004	13911.1	-1.26199	0.175027	-7.21027	5.58421e-13	5.34322e-12
agrA	0	0	0	0	0	0	0	0	0
agrB	0	0	0	0	0	0	0	0	0
ahpC	54933	58545	31222	36125	4371.79	4396.24	2633.58	2911.35	44486.3	-0.632254	0.168007	-3.76326	0.000167714	0.000658716
ahpF	8928	10062	7828	9485	255.898	272.122	237.807	275.303	9005.13	-0.0146869	0.179083	-0.0820119	0.934637	0.96337
ahr	2502	2674	241	285	110.101	111.028	11.2404	12.7002	1369.57	-3.17855	0.1933	-16.4437	9.31011e-61	5.1885e-59
aidB	1472	1510	258	330	40.6342	39.3303	7.54857	9.22484	862.47	-2.22459	0.20178	-11.0249	2.89978e-28	5.94959e-27
ais	14	8	25	13	1.04211	0.561879	1.97237	0.979922	15.2739	0.932986	0.775609	1.20291	0.229012	0.361055
alaA	1883	2093	1795	2292	69.3917	72.7767	70.1104	85.5328	2003.6	0.156692	0.190477	0.822631	0.410718	0.554799
alaC	3111	3516	2493	3251	112.702	120.184	95.723	119.264	3062.79	-0.0901587	0.1919	-0.469821	0.638483	0.753392
alaE	1079	986	1319	1526	107.625	92.7972	139.443	154.137	1228.92	0.583177	0.18552	3.14348	0.00166953	0.00533318
alaS	13391	17154	19818	17705	228.453	276.131	358.347	305.873	17064.1	0.426236	0.211824	2.01222	0.0441967	0.094488
alaT	0	0	0	0	0	0	0	0	0
alaU	0	0	0	0	0	0	0	0	0
alaV	0	0	0	0	0	0	0	0	0
alaW	0	0	3	2	0	0	1.8779	1.19614	1.31304	3.90233	2.71271	1.43853	0.150282
alaX	0	0	0	1	0	0	0	0.59807	0.246919	1.54576	4.99381	0.309535	0.756914
aldA	14589	12909	23781	17835	454.745	379.665	785.657	562.958	17448.1	0.734307	0.227789	3.22363	0.00126577	0.00417271
aldB	4221	4263	318	394	123.107	117.313	9.83001	11.6365	2205.59	-3.45603	0.186667	-18.5144	1.57991e-76	1.12337e-74
alkA	406	434	262	323	21.4646	21.6497	14.6811	17.2926	351.463	-0.403221	0.224649	-1.79489	0.0726706	0.143189
alkB	191	184	176	132	13.1691	11.9704	12.8617	9.21634	169.997	-0.149725	0.298029	-0.502384	0.615397	0.73541
allA	177	150	219	283	16.4487	13.1527	21.5706	26.6321	207.572	0.736045	0.263626	2.792	0.00523827	0.0145668
allB	137	140	136	160	4.5149	4.35333	4.75037	5.33959	142.646	0.216092	0.28071	0.769804	0.441416	0.585714
allC	274	288	224	303	9.95032	9.86835	8.62174	11.1427	269.899	0.0230827	0.245359	0.0940774	0.925048	0.958037
allD	81	66	31	53	3.46259	2.6621	1.40455	2.29431	56.5652	-0.696131	0.426149	-1.63354	0.102355	0.190915
allE	322	410	249	377	18.3882	22.0918	15.071	21.8014	335.56	-0.114128	0.265416	-0.429995	0.667199	0.77661
allR	3245	3716	3230	4468	178.496	192.866	188.312	248.879	3644.17	0.259181	0.201467	1.28647	0.198278	0.321296
allS	75	88	87	100	3.6315	4.02044	4.46483	4.90327	87.296	0.319015	0.337689	0.9447	0.344812	0.485748
alpA	13	16	27	21	2.73948	3.18135	6.03045	4.48131	19.4701	0.85885	0.651823	1.31761	0.187634	0.307797
alr	1472	1709	2269	1740	61.1771	67.0176	99.9485	73.2303	1807.33	0.468624	0.233191	2.00961	0.044472	0.0950271
alsA	126	133	68	71	3.68921	3.67434	2.11024	2.10514	97.8159	-0.774189	0.323217	-2.39526	0.0166086	0.0404332
alsB	520	502	195	254	24.9363	22.7142	9.91115	12.3345	359.459	-1.06918	0.228202	-4.68523	2.79642e-06	1.44336e-05
alsC	177	191	68	76	8.09858	8.24584	3.29766	3.52136	125.027	-1.2318	0.300869	-4.09414	4.2373e-05	0.000186495
alsE	208	200	50	68	13.414	12.17	3.41764	4.44084	127.65	-1.67245	0.309373	-5.40594	6.44698e-08	4.07157e-07
alsK	340	344	157	159	16.4097	15.6656	8.03123	7.77105	245.108	-0.989315	0.243319	-4.06592	4.78427e-05	0.000208786
alsR	1615	1675	1468	1815	81.3579	79.6173	78.3815	92.5901	1632.96	0.115218	0.183969	0.626291	0.531124	0.663543
alx	101	130	146	143	4.69298	5.6995	7.1902	6.72859	130.239	0.448675	0.3055	1.46866	0.141926	0.247172
amiA	1655	1629	1626	1971	85.3854	79.2998	88.9133	102.975	1713.13	0.250429	0.180583	1.38678	0.165509	0.278482
amiB	1837	1939	1202	1505	61.6251	61.3751	42.738	51.1265	1599.61	-0.362321	0.186469	-1.94306	0.0520085	0.108434
amiC	1592	1866	2001	2496	56.9837	63.0209	75.9128	90.4716	1986.85	0.496677	0.194186	2.55773	0.0105357	0.0271219
amiD	3438	3015	1924	2281	185.699	153.659	110.146	124.764	2625.8	-0.497753	0.182569	-2.72638	0.00640329	0.017396
amn	5525	6577	2915	4298	170.441	191.441	95.3105	134.267	4741.54	-0.634916	0.215714	-2.94333	0.00324705	0.00964757
ampC	870	900	379	471	34.4359	33.6124	15.8998	18.8788	641.544	-0.939762	0.202838	-4.63308	3.60274e-06	1.83428e-05
ampD	1720	1484	996	961	139.86	113.858	85.8392	79.1316	1272.48	-0.583957	0.197959	-2.94989	0.00317886	0.00948597
ampE	1728	1867	709	1190	90.7157	92.4802	39.4499	63.2625	1344.11	-0.812947	0.240779	-3.37632	0.000734629	0.00257482
ampG	1156	1302	958	1350	35.1541	37.359	30.8777	41.5731	1180.71	0.02278	0.211974	0.107466	0.914419	0.953252
ampH	1863	1838	1246	1548	72.2119	67.2214	51.1888	60.7614	1604.27	-0.28732	0.18384	-1.56288	0.11808	0.214144
amtB	389	336	372	372	13.5668	11.0568	13.7509	13.138	366.136	0.163137	0.226644	0.719794	0.471652	0.613401
amyA	3002	3300	1172	1052	90.555	93.925	37.4706	32.135	2081.57	-1.3734	0.198784	-6.90901	4.88052e-12	4.32844e-11
anmK	1464	1699	1006	1355	59.2002	64.8247	43.1162	55.4858	1363.09	-0.30679	0.206219	-1.48769	0.136833	0.240743
ansA	972	1251	1149	1270	42.8993	52.0963	53.7483	56.7608	1157.22	0.243618	0.209632	1.16212	0.245186	0.381263
ansB	95148	110399	21184	38271	4079.04	4465.69	962.557	1661.45	64220.9	-1.68502	0.251575	-6.69786	2.11489e-11	1.79461e-10
ansP	200	202	283	267	5.98472	5.70336	8.97554	8.09069	238.99	0.579515	0.248174	2.33512	0.0195373	0.0466273
apaG	1335	1232	623	861	158.524	138.035	78.4082	103.533	994.266	-0.675664	0.20762	-3.25434	0.00113658	0.00379228
apaH	1751	1702	825	1240	93.2316	85.5071	46.5577	66.8589	1354.15	-0.629914	0.216664	-2.90733	0.00364534	0.0106093
apbE	443	494	760	742	18.8298	19.8122	34.2385	31.9378	614.039	0.807023	0.209047	3.86049	0.000113161	0.000460234
aphA	9372	9208	3011	4695	589.168	546.182	200.622	298.884	6408.33	-1.15954	0.215554	-5.37935	7.47541e-08	4.671e-07
appA	430	479	293	347	14.8581	15.617	10.7306	12.1419	382.31	-0.386335	0.221278	-1.74592	0.0808242	0.156048
appY	304	200	67	71	18.1935	11.2938	4.2499	4.30291	155.832	-1.74448	0.323133	-5.39864	6.71472e-08	4.22771e-07
apt	1353	1344	1373	1464	110.018	103.117	118.331	120.55	1379.01	0.196546	0.179786	1.09322	0.274296	0.413904
aqpZ	241	165	128	160	15.5422	10.0403	8.74916	10.449	171.137	-0.376114	0.300257	-1.25264	0.210336	0.336604
araC	5028	4377	4083	4326	256.75	210.891	220.981	223.699	4423.49	-0.0373881	0.17888	-0.209013	0.834438	0.896518
araD	55	55	37	31	3.64114	3.43561	2.5962	2.07825	43.9672	-0.56446	0.449479	-1.25581	0.209185	0.335022
araE	780	778	672	761	24.6727	23.2203	22.5295	24.3763	742.622	0.000814101	0.191794	0.00424466	0.996613	0.997958
araF	1914	1718	508	585	86.7784	73.4951	24.4115	26.8588	1148.39	-1.61129	0.190297	-8.46725	2.51257e-17	3.0476e-16
araG	1229	1171	333	443	36.412	32.7352	10.4568	13.291	772.108	-1.5124	0.206645	-7.31882	2.50153e-13	2.46802e-12
araH	801	817	361	329	36.4267	35.057	17.4002	15.1511	565.339	-1.1012	0.214688	-5.12928	2.90849e-07	1.71597e-06
araJ	294	253	338	313	11.1361	9.04217	13.5695	12.0058	299.882	0.379413	0.242758	1.56293	0.11807	0.214144
arcA	20689	21572	14305	17543	1295.17	1274.21	949.148	1112.12	18307.9	-0.289691	0.17213	-1.68298	0.0923798	0.17508
arcB	7471	7900	3815	4863	143.491	143.166	77.6607	94.5825	5905.22	-0.707708	0.180144	-3.92858	8.54505e-05	0.000357765
arcZ	170	116	47	58	63.0621	40.6016	18.479	21.7875	95.2577	-1.32545	0.360225	-3.67951	0.000233683	0.000892322
arfA	85	49	47	44	17.4213	9.47594	10.2098	9.13217	55.5984	-0.430298	0.443281	-0.970711	0.331692	0.471526
arfB	756	671	335	491	80.2207	67.1819	37.6764	52.7602	552.654	-0.675424	0.231677	-2.91537	0.00355267	0.0103689
argA	506	501	466	682	17.051	15.9296	16.6436	23.2726	535.578	0.301982	0.229046	1.31843	0.187359	0.30767
argB	679	869	245	402	39.2241	47.3663	15.0007	23.5164	535.144	-1.14964	0.264739	-4.34255	1.40838e-05	6.6002e-05
argC	617	634	310	518	27.5565	26.7174	14.6744	23.4277	510.638	-0.486722	0.254008	-1.91617	0.0553434	0.114634
argD	778	833	623	732	28.6002	28.8935	24.2738	27.2496	734.753	-0.129575	0.195935	-0.661313	0.508412	0.643126
argE	2540	2941	870	1497	98.966	108.122	35.9279	59.0656	1913.45	-1.1047	0.247171	-4.46937	7.84495e-06	3.79725e-05
argF	501	609	319	486	22.3757	25.6638	15.1005	21.9804	471.669	-0.352194	0.250015	-1.40869	0.158927	0.269385
argG	2281	2586	1238	1824	76.1782	81.4891	43.8215	61.6866	1948.31	-0.556583	0.215101	-2.58755	0.00966625	0.0250715
argH	1270	1720	495	804	41.4879	53.0166	17.1389	26.5971	1046.45	-1.09423	0.258996	-4.22488	2.39073e-05	0.000109064
argI	110	144	98	144	4.91283	6.0683	4.63901	6.51271	122.863	0.04338	0.324957	0.133495	0.893802	0.938717
argK	65	63	46	60	2.92927	2.67887	2.19717	2.73815	57.8727	-0.154244	0.394745	-0.390743	0.695988	0.799291
argO	1160	893	600	674	81.8664	59.4655	44.8807	48.1691	819.217	-0.566059	0.215584	-2.6257	0.00864716	0.0227284
argP	1842	2372	2000	2478	92.4819	112.369	106.428	125.988	2162.46	0.205325	0.20797	0.987278	0.323506	0.463726
argQ	0	0	0	0	0	0	0	0	0
argR	1732	1595	1804	2128	165.056	143.42	182.214	205.36	1810.66	0.361222	0.180674	1.9993	0.0455758	0.0972849
argS	2740	3747	4122	3704	70.9261	91.5177	113.09	97.0929	3586.58	0.39971	0.225576	1.77195	0.0764024	0.149197
argT	683	641	1406	1200	39.1529	34.671	85.4258	69.6602	995.667	1.10838	0.214381	5.17011	2.33951e-07	1.39223e-06
argU	0	0	0	0	0	0	0	0	0
argV	0	1	1	0	0	0.550022	0.617838	0	0.512103	0.164705	4.01428	0.0410298	0.967272
argW	0	0	0	0	0	0	0	0	0
argX	0	0	1	0	0	0	0.617838	0	0.273068	1.61907	4.98878	0.324543	0.745527
argY	2	2	7	5	1.16585	1.10004	4.32487	2.95151	4.09913	1.71957	1.39904	1.22911	0.219032
argZ	2	0	0	0	1.16585	0	0	0	0.47499	-2.31439	4.56498	-0.506987	0.612164
ariR	16	12	5	7	2.68976	1.90345	0.89089	1.19166	9.76211	-1.10484	0.901177	-1.226	0.2202	0.349831
arnA	300	363	281	248	6.79052	7.75272	6.74138	5.68453	295.986	-0.196695	0.253427	-0.77614	0.437666	0.582049
arnB	370	307	198	241	14.5681	11.4052	8.26277	9.60899	274.832	-0.505223	0.244934	-2.06269	0.0391424	0.0854544
arnC	158	171	98	130	7.31877	7.47382	4.81136	6.09797	137.259	-0.41215	0.292475	-1.40918	0.158781	0.269249
arnD	92	92	74	93	4.63463	4.37301	3.95111	4.74428	87.0113	-0.0212043	0.335618	-0.0631798	0.949623	0.971938
arnE	145	84	173	80	19.3702	10.5879	24.4947	10.8222	121.51	0.294789	0.44339	0.664853	0.506145	0.641864
arnF	347	194	636	427	40.2461	21.2305	78.1829	50.1513	407.889	1.11515	0.334135	3.33742	0.000845605	0.00291335
arnT	178	161	127	123	4.83339	4.125	3.65507	3.38219	145.809	-0.313054	0.284026	-1.1022	0.270375	0.409635
aroA	1180	1497	720	1194	41.2498	49.3773	26.6767	42.2673	1129.51	-0.376241	0.253443	-1.48452	0.137672	0.241497
aroB	4835	5576	5749	6170	199.284	216.853	251.148	257.527	5574.51	0.318159	0.179839	1.76913	0.0768714	0.14989
aroC	3121	3574	3280	3245	128.994	139.378	143.684	135.816	3292.45	0.0888085	0.186622	0.475875	0.634164	0.75034
aroD	642	709	496	692	37.9663	39.5617	31.0889	41.441	628.257	-0.0712113	0.22036	-0.323158	0.746575	0.839587
aroE	1060	1319	1208	2099	58.0934	68.2074	70.1695	116.491	1415.18	0.581211	0.258534	2.24811	0.0245694	0.0572465
aroF	1301	1396	724	924	54.5246	55.2035	32.1599	39.2146	1068.53	-0.593378	0.195548	-3.03445	0.00240978	0.00742745
aroG	3594	4151	4759	5968	153.198	166.953	215.007	257.612	4618.94	0.587339	0.187693	3.12925	0.00175254	0.00557676
aroH	597	746	961	1296	25.5937	30.1761	43.6659	56.2631	902.53	0.863837	0.221946	3.89211	9.93769e-05	0.000409421
aroK	3973	3780	4155	4801	341.628	306.684	378.674	418.048	4167.18	0.328906	0.170883	1.92475	0.0542607	0.112618
aroL	627	452	582	703	53.606	36.4628	52.7387	60.8641	589.463	0.372029	0.23552	1.5796	0.114198	0.208887
aroM	269	237	185	293	17.8085	14.8043	12.981	19.6428	243.402	0.0290493	0.275501	0.105442	0.916025	0.953962
aroP	990	1020	803	1077	32.341	31.4401	27.8032	35.6282	964.141	0.0191488	0.202006	0.0947931	0.924479	0.958037
arpA	120	81	40	40	2.46285	1.56858	0.870115	0.831336	68.6607	-1.20352	0.40044	-3.00549	0.00265157	0.00807018
arpB	13	12	20	17	0.30711	0.267484	0.500774	0.406687	15.6148	0.695268	0.709033	0.980587	0.326797	0.46732
arrS	0	0	0	0	0	0	0	0	0
arsB	215	220	362	376	7.48089	7.22276	13.3501	13.2484	295.341	0.886845	0.230558	3.84651	0.000119813	0.000482056
arsC	192	154	167	211	20.23	15.3102	18.6497	22.5133	180.113	0.246195	0.275597	0.893317	0.371688	0.513161
arsR	80	66	124	122	10.1436	7.89607	16.6642	15.6647	98.7605	0.878828	0.329063	2.6707	0.00756925	0.0201912
artI	11283	13098	3227	3911	691.86	757.817	209.726	242.852	7657.43	-1.65351	0.18383	-8.99479	2.3669e-19	3.17951e-18
artJ	634	687	316	444	38.8761	39.7481	20.5372	27.57	510.71	-0.683181	0.225785	-3.02581	0.00247972	0.00760325
artM	2712	3039	839	917	181.957	192.387	59.6625	62.303	1826.04	-1.58913	0.184513	-8.61255	7.14547e-18	9.03924e-17
artP	5708	4752	1706	1996	351.448	276.07	111.331	124.451	3450.22	-1.37781	0.187891	-7.33302	2.25027e-13	2.2308e-12
artQ	3655	3848	1118	1407	228.809	227.293	74.1802	89.195	2440.56	-1.45349	0.18339	-7.92571	2.26843e-15	2.50134e-14
ascB	413	500	277	389	13.0089	14.8602	9.24763	12.408	389.294	-0.340945	0.244014	-1.39724	0.162342	0.274273
ascF	393	313	320	392	12.0987	9.09195	10.4414	12.2206	352.328	0.131624	0.237381	0.554486	0.579246	0.705288
ascG	951	1035	561	937	42.2215	43.357	26.3984	42.1264	857.813	-0.298752	0.245847	-1.2152	0.224291	0.355077
asd	17618	19254	9426	13015	716.296	738.622	406.185	535.847	14574.2	-0.602295	0.193429	-3.11377	0.0018471	0.00585058
aslA	308	240	177	185	8.34824	6.13792	5.08485	5.07781	224.53	-0.4737	0.262235	-1.8064	0.0708566	0.140217
aslB	180	199	129	173	6.5367	6.81875	4.9652	6.36199	168.26	-0.21131	0.277086	-0.762618	0.445691	0.588536
asmA	3300	3431	2663	3330	79.893	78.3757	68.3324	81.6394	3153.28	-0.049723	0.179564	-0.27691	0.781849	0.861434
asnA	856	1265	668	1024	38.6927	53.9525	32.0031	46.8723	940.93	-0.215911	0.264949	-0.814914	0.415122	0.558734
asnB	3012	3814	2475	3429	81.198	97.0145	70.7174	93.6092	3149.54	-0.0956254	0.215579	-0.443575	0.65735	0.767429
asnC	233	213	345	324	22.7849	19.6534	35.7579	32.0847	280.461	0.712679	0.241707	2.94853	0.00319291	0.009521
asnS	8440	10839	11169	12933	270.401	327.659	379.264	419.591	10838.7	0.442143	0.19758	2.23779	0.025235	0.0586342
asnT	0	0	0	0	0	0	0	0	0
asnU	0	0	0	0	0	0	0	0	0
asnV	0	0	0	0	0	0	0	0	0
asnW	0	0	0	0	0	0	0	0	0
aspA	142567	149940	69237	64555	4453.15	4419.07	2292.17	2041.92	104546	-1.00016	0.181077	-5.52337	3.32559e-08	2.17005e-07
aspC	11500	13810	10430	13456	433.402	491.08	416.618	513.535	12202.9	0.0327489	0.194209	0.168627	0.86609	0.919329
aspS	9338	11406	13057	12368	236.401	272.455	350.348	317.071	11563.5	0.420941	0.197018	2.13656	0.0326339	0.0733418
aspT	0	0	0	0	0	0	0	0	0
aspU	0	0	0	0	0	0	0	0	0
aspV	0	0	0	0	0	0	0	0	0
asr	109	100	49	52	15.8333	13.706	7.54402	7.6491	76.0106	-0.925672	0.357221	-2.59132	0.00956099	0.0248297
astA	378	266	77	25	16.3929	10.8846	3.53929	1.09791	180.556	-2.50255	0.449197	-5.57116	2.53052e-08	1.66974e-07
astB	732	595	113	108	24.4465	18.7494	3.99986	3.6525	373.596	-2.45948	0.248128	-9.91214	3.68672e-23	5.87029e-22
astC	377	387	86	48	13.859	13.4235	3.3508	1.78686	217.378	-2.37109	0.330588	-7.17236	7.37143e-13	6.98846e-12
astD	659	575	175	128	19.9996	16.4653	5.62905	3.93375	373.347	-1.89118	0.267043	-7.08192	1.42166e-12	1.31456e-11
astE	440	342	50	39	20.3814	14.9476	2.45477	1.82939	209.531	-3.00488	0.311338	-9.65149	4.8445e-22	7.34512e-21
atoA	8	10	8	4	0.551587	0.650563	0.584621	0.279283	7.46253	-0.443989	1.02415	-0.433518	0.664638	0.774066
atoB	143	70	89	108	5.41655	2.50179	3.57303	4.14258	101.665	0.00809246	0.394793	0.020498	0.983646	0.989887
atoC	2298	2051	801	1261	74.4203	62.6719	27.4938	41.354	1566.12	-0.966252	0.227594	-4.24551	2.18097e-05	0.000100048
atoD	21	14	26	34	1.42171	0.894303	1.86563	2.33094	23.8289	0.895734	0.596472	1.50172	0.133169	0.23672
atoE	54	23	37	38	1.83206	0.736272	1.33048	1.30554	37.809	0.0879999	0.541243	0.162589	0.870842	0.92299
atoS	1712	1356	1397	1097	42.0601	31.4334	36.3767	27.2919	1383.07	-0.164058	0.238026	-0.689245	0.490669	0.6314
atpA	36038	41042	96463	78210	1049.01	1127.24	2976.06	2305.38	64021.8	1.31339	0.21275	6.1734	6.68373e-10	5.02988e-09
atpB	13938	16553	22315	22352	766.682	859.126	1300.98	1245.06	18879.6	0.676267	0.186144	3.63304	0.000280107	0.00105494
atpC	10039	9465	28233	24105	1072.87	954.425	3197.96	2608.69	18308.2	1.55583	0.197786	7.8662	3.65572e-15	3.98841e-14
atpD	38125	38039	104391	84382	1237.35	1164.87	3590.92	2773.28	67488.5	1.44305	0.207259	6.96253	3.34224e-12	3.00292e-11
atpE	8169	8932	16934	14419	1527.79	1576.19	3356.71	2730.8	12259.6	1.006	0.201078	5.00305	5.64307e-07	3.21437e-06
atpF	13380	14341	29196	22271	1275.09	1289.52	2948.95	2149.24	20077.3	1.02812	0.221925	4.63275	3.60842e-06	1.83491e-05
atpG	19419	18172	55904	38544	1008.83	890.757	3078.18	2027.72	33738.5	1.46846	0.243113	6.04022	1.53905e-09	1.11744e-08
atpH	9701	11221	21374	18143	815.417	889.94	1904.19	1544.31	15302.6	1.04892	0.206342	5.08341	3.70719e-07	2.15331e-06
atpI	4618	3869	4414	4460	544.044	430.075	551.154	532.078	4328.16	0.190225	0.187365	1.01527	0.309979	0.451874
avtA	2177	2240	2624	3280	77.923	75.6521	99.5478	118.889	2578.89	0.536484	0.180624	2.97017	0.00297632	0.00894631
azoR	649	753	601	875	48.0703	52.6251	47.181	65.6298	714.296	0.1868	0.228403	0.817855	0.41344	0.557392
azuC	0	0	0	0	0	0	0	0	0
bacA	1149	1107	977	1176	62.7412	57.0356	56.5442	65.0281	1094.66	0.0520226	0.18688	0.278374	0.780725	0.860885
baeR	634	662	676	695	39.3601	38.7784	44.4809	43.693	665.016	0.205769	0.197918	1.03967	0.298495	0.439655
baeS	197	188	139	186	6.29802	5.67102	4.70992	6.02159	175.608	-0.127753	0.271148	-0.471157	0.637528	0.752877
bamA	15812	18679	19541	22031	291.709	325.149	382.094	411.583	18996.1	0.390565	0.180908	2.15891	0.0308569	0.0698813
bamB	5175	6327	5827	5225	197.016	227.276	235.124	201.436	5622.73	0.0717482	0.205919	0.348429	0.727518	0.82391
bamC	8469	10089	6642	9340	367.279	412.837	305.298	410.178	8542.91	-0.102335	0.206231	-0.496216	0.619742	0.738248
bamD	5853	6197	4596	6168	355.981	355.628	296.271	379.886	5649.38	-0.0475989	0.18827	-0.252823	0.800405	0.874867
bamE	2557	2037	2664	2525	335.59	252.252	370.573	335.584	2445.11	0.303967	0.204455	1.48672	0.137089	0.240855
barA	2024	2114	1462	1726	32.9518	32.4742	25.2276	28.4557	1811.42	-0.256395	0.179066	-1.43184	0.152189	0.260643
basR	1517	1226	747	692	101.78	77.6131	53.1202	47.016	1028.19	-0.801927	0.214317	-3.74178	0.00018272	0.000712229
basS	1431	1228	491	672	58.8196	47.6262	21.3907	27.9713	933.396	-1.07752	0.213357	-5.0503	4.41105e-07	2.53712e-06
bax	3761	3459	2760	3741	204.623	177.569	159.155	206.11	3397.43	-0.0360977	0.192824	-0.187205	0.8515	0.909737
bcp	4693	5728	2775	4881	447.234	515.054	280.29	471.035	4446.73	-0.339335	0.252585	-1.34345	0.179127	0.296674
bcr	1201	1418	1482	2220	45.2622	50.4237	59.1973	84.724	1577.03	0.610537	0.224124	2.72411	0.0064476	0.0175049
bcsA	205	257	225	216	3.51336	4.15593	4.08707	3.74873	224.893	0.0591273	0.263763	0.224168	0.822626	0.889256
bcsB	349	392	325	344	6.69444	7.09481	6.60743	6.68202	350.275	-0.0240542	0.22449	-0.10715	0.91467	0.953272
bcsC	1529	1268	903	760	19.7552	15.4582	12.3658	9.94373	1100.47	-0.618022	0.223404	-2.76638	0.00566819	0.0156254
bcsE	5665	5570	2026	2631	161.753	150.063	61.313	76.0736	3879.71	-1.15388	0.182798	-6.31233	2.74869e-10	2.14283e-09
bcsF	439	493	106	197	102.629	108.747	26.2646	46.637	299.693	-1.51447	0.292239	-5.18229	2.19174e-07	1.31186e-06
bcsG	2225	2268	487	919	59.4464	57.1747	13.7907	24.864	1430.46	-1.57187	0.263046	-5.97566	2.29165e-09	1.63508e-08
bcsQ	265	182	118	147	15.7963	10.2364	7.45508	8.87335	174.96	-0.634827	0.299365	-2.12058	0.0339572	0.0758645
bcsZ	157	143	138	132	6.36586	5.4709	5.93058	5.41991	141.745	-0.0252766	0.286591	-0.0881975	0.92972	0.960703
bdcA	156	133	127	133	9.80689	7.88903	8.46196	8.46679	136.361	-0.0283883	0.289718	-0.0979861	0.921943	0.956973
bdcR	432	438	285	339	32.6439	31.229	22.8257	25.9405	368.825	-0.359516	0.218507	-1.64533	0.099902	0.186931
bdm	8	5	7	10	1.66242	0.980362	1.54173	2.10432	7.4758	0.503164	1.0048	0.500758	0.616541	0.736137
beeE	14	7	5	24	1.52523	0.719567	0.577349	2.64777	12.2896	0.552475	0.926152	0.596527	0.550823	0.680526
bepA	3581	3779	2560	3787	109.791	109.322	83.1887	117.576	3387.92	-0.101779	0.208066	-0.489167	0.624723	0.742039
betA	1032	1004	3095	2589	27.7209	25.4465	88.1149	70.4241	1969.5	1.61341	0.20947	7.70236	1.33578e-14	1.4125e-13
betB	1283	1299	6190	5368	39.0957	37.3488	199.919	165.644	3630.97	2.29328	0.198935	11.5278	9.55667e-31	2.16548e-29
betI	545	500	3491	2756	41.6029	36.0133	282.448	213.043	1882.74	2.7141	0.225587	12.0313	2.43254e-33	5.93598e-32
betT	523	424	1798	1472	11.5413	8.82847	42.0537	32.8944	1080	1.92117	0.233008	8.24506	1.65078e-16	1.93404e-15
bfd	50	22	34	16	11.5091	4.77814	8.29487	3.7295	30.3685	-0.378478	0.637118	-0.594047	0.552481	0.681343
bfr	2521	2438	302	408	237.224	216.464	30.1199	38.8783	1364.7	-2.68805	0.200521	-13.4053	5.62673e-41	1.82714e-39
bglA	4184	5259	3577	3935	130.417	154.672	118.174	124.207	4199.16	-0.208128	0.195172	-1.06638	0.286252	0.426839
bglB	48	46	63	60	1.52477	1.37875	2.12111	1.93008	54.4138	0.51453	0.405448	1.26904	0.204426	0.329704
bglF	553	196	553	408	13.217	4.42009	14.0086	9.87484	429.935	0.498479	0.750646	0.664067	0.506648	0.641909
bglG	21	10	14	14	1.12616	0.505994	0.795734	0.76027	14.6576	-0.0206008	0.757058	-0.0272117	0.978291	0.987654
bglH	40	27	54	61	1.11034	0.707171	1.58873	1.71469	45.7615	0.901684	0.451841	1.99558	0.0459797	0.0980457
bglJ	37	13	40	26	2.4495	0.812052	2.8067	1.74305	29.2374	0.54057	0.637249	0.848287	0.396278	0.539891
bglX	3449	4156	3736	4400	67.3671	76.5942	77.3432	87.0298	3919.18	0.216953	0.189527	1.14471	0.25233	0.389303
bhsA	38	47	70	58	6.61102	7.71522	12.9075	10.2182	53.6955	0.720973	0.423706	1.70159	0.0888326	0.169538
bioA	119	122	190	205	4.14059	4.00535	7.00695	7.2232	159.926	0.835795	0.272001	3.07276	0.00212086	0.00663613
bioB	122	128	196	196	5.26034	5.2075	8.95717	8.55797	161.488	0.774211	0.27375	2.82817	0.00468155	0.0132692
bioC	66	41	86	102	3.91856	2.29685	5.4118	6.13259	74.1447	0.934066	0.388224	2.406	0.0161282	0.0394266
bioD	43	57	62	91	2.84671	3.56054	4.35038	6.10066	63.2371	0.726936	0.402909	1.80422	0.0711967	0.140688
bioF	77	90	131	145	2.99236	3.30013	5.39579	5.70626	111.375	0.846779	0.311498	2.71841	0.00655961	0.0177855
bioH	770	902	772	850	44.8271	49.5476	47.6352	50.1106	819.17	0.0782604	0.200762	0.389816	0.696673	0.799593
birA	823	965	588	704	38.2408	42.3078	28.9578	33.1254	760.522	-0.34949	0.205264	-1.70264	0.0886359	0.169307
bisC	1980	2278	1669	1884	38.0776	41.3355	34.0189	36.6898	1935.71	-0.139917	0.185794	-0.753078	0.451403	0.594946
blc	2729	2137	263	237	229.386	169.486	23.4304	20.1731	1289.28	-3.15364	0.22468	-14.0361	9.36742e-45	3.44922e-43
blr	124	64	181	198	44.1729	21.512	68.3398	71.4266	143.063	1.13532	0.352934	3.2168	0.0012963	0.00425293
bluF	124	89	185	160	4.59223	3.10998	7.26164	6.00044	140.748	0.826415	0.316285	2.61288	0.00897821	0.0234788
bluR	1262	1185	1640	1595	77.3843	68.5611	106.586	99.041	1424.64	0.52964	0.188371	2.81169	0.00492817	0.013854
bolA	3874	3293	896	997	546.811	438.566	134.044	142.506	2198.04	-1.79828	0.187509	-9.59032	8.78094e-22	1.30731e-20
borD	824	900	269	296	125.801	129.648	43.5282	45.7625	557.371	-1.48722	0.207499	-7.16737	7.64528e-13	7.23145e-12
brnQ	2610	3060	1309	1685	88.7506	98.1788	47.1771	58.0218	2124.81	-0.804672	0.197356	-4.07726	4.55689e-05	0.000199497
bsmA	7553	6175	1080	975	1027.33	792.489	155.695	134.294	3805.5	-2.61018	0.205605	-12.6951	6.29485e-37	1.76598e-35
bssR	2091	1843	3704	4541	244.415	203.266	458.886	537.509	3069.85	1.18639	0.183832	6.45367	1.09174e-10	8.74239e-10
bssS	2518	2329	776	1046	443.221	386.812	144.773	186.448	1624.9	-1.29586	0.197335	-6.56679	5.14109e-11	4.24887e-10
btuB	2890	3679	3129	3640	70.3082	84.4508	80.6816	89.6748	3318.99	0.163168	0.199512	0.817839	0.413449	0.557392
btuC	787	770	629	700	36.009	33.2424	30.5033	32.4335	715.569	-0.106332	0.192669	-0.551891	0.581023	0.706617
btuD	1136	1305	833	910	67.9864	73.6919	52.8383	55.15	1033.9	-0.363535	0.194055	-1.87336	0.0610185	0.124037
btuE	935	967	450	609	76.0287	74.1921	38.7828	50.1468	726.459	-0.729266	0.20915	-3.48681	0.000488811	0.00177452
btuF	842	972	529	646	47.1829	51.393	31.4187	36.6577	736.276	-0.507864	0.205586	-2.47032	0.0134994	0.0336994
btuR	740	697	646	690	56.2016	49.9477	52.0008	53.0673	689.13	0.0184049	0.195329	0.0942251	0.92493	0.958037
cadA	3261	7218	161	144	68.143	142.316	3.5658	3.04715	2579.35	-4.97523	0.335584	-14.8256	1.00081e-49	4.39077e-48
cadB	6804	10100	40	45	228.764	320.413	1.42542	1.53213	4052.2	-7.51466	0.282974	-26.556	2.19009e-155	3.92693e-153
cadC	448	415	186	244	13.066	11.4204	5.74963	7.20637	316.636	-0.887733	0.235644	-3.76726	0.000165048	0.000648863
caiA	373	329	438	421	14.6476	12.1905	18.2303	16.7418	390.785	0.418303	0.225508	1.85493	0.063606	0.128207
caiB	257	302	187	258	9.47089	10.501	7.30398	9.62804	247.994	-0.213981	0.258937	-0.826381	0.408588	0.552827
caiC	243	267	278	272	7.01875	7.27664	8.51058	7.95579	264.609	0.234868	0.241253	0.973532	0.330289	0.470046
caiD	65	59	84	75	3.71189	3.17907	5.08419	4.33715	70.9969	0.487351	0.369685	1.31829	0.187407	0.30767
caiE	57	50	84	98	4.32905	3.58305	6.76172	7.5371	72.6247	0.887229	0.363218	2.44269	0.0145784	0.0359792
caiF	375	340	271	409	42.5051	36.3625	32.5566	46.9455	345.324	0.0400075	0.250638	0.159623	0.873178	0.924393
caiT	67	54	60	48	1.98503	1.50956	1.8841	1.4401	57.0562	-0.0322116	0.413578	-0.0778852	0.937919	0.964561
can	3453	3644	5076	6278	233.769	232.774	364.228	430.401	4627.37	0.796052	0.177192	4.4926	7.03596e-06	3.42982e-05
carA	506	673	388	409	19.7667	24.8065	16.0649	16.1796	487.983	-0.441695	0.235069	-1.879	0.0602449	0.122934
carB	1238	1703	2138	1557	17.2465	22.3851	31.568	21.9649	1669.37	0.465575	0.262499	1.77362	0.0761253	0.148787
casA	38	40	45	35	1.13031	1.12264	1.41869	1.05425	39.5164	0.168458	0.473775	0.355565	0.722166	0.81984
casB	27	40	25	35	2.50912	3.50738	2.4624	3.29372	31.4426	-0.0440395	0.529604	-0.0831555	0.933728	0.962914
casC	136	124	148	155	5.59012	4.80916	6.44769	6.4517	140.626	0.344871	0.283495	1.2165	0.223795	0.354564
casD	129	132	165	137	8.57809	8.2821	11.6291	9.22534	141.074	0.341474	0.299414	1.14048	0.254087	0.391429
casE	125	175	126	238	9.35112	12.3526	9.99044	18.0298	164.691	0.383561	0.345539	1.11004	0.266983	0.405733
cbdA	209	203	179	178	6.07187	5.56465	5.51176	5.23669	190.991	-0.0812126	0.258505	-0.314163	0.753397	0.843151
cbdB	156	154	151	155	6.15841	5.73628	6.31803	6.19636	153.366	0.105763	0.274432	0.38539	0.699948	0.80198
cbdX	0	0	0	0	0	0	0	0	0
cbeA	41	32	73	54	4.98726	3.67277	9.41157	6.6517	50.654	0.933507	0.447194	2.08748	0.036845	0.081343
cbl	85	47	132	104	4.01184	2.09309	6.60327	4.97071	93.1463	0.972394	0.395415	2.45918	0.0139256	0.0346168
cbpA	6598	6605	2101	2658	321.557	303.727	108.526	131.178	4375.84	-1.35461	0.178563	-7.5862	3.29425e-14	3.3879e-13
cbpM	1069	1120	337	520	156.805	155.013	52.3931	77.2409	742.023	-1.2416	0.230876	-5.37779	7.54077e-08	4.70471e-07
cbrA	70	38	60	65	2.95021	1.51114	2.6802	2.77415	58.1418	0.334879	0.43727	0.76584	0.443771	0.587139
cbrB	91	65	100	114	8.72771	5.88217	10.1653	11.072	92.6049	0.578018	0.344583	1.67744	0.0934562	0.176714
cbrC	138	108	144	122	10.5343	7.77888	11.6507	9.43079	128.036	0.24363	0.316131	0.770662	0.440908	0.585605
cbtA	28	22	36	46	3.35144	2.48463	4.56706	5.57561	33.0974	0.832226	0.508455	1.63678	0.101677	0.189908
cca	3559	3799	1893	2544	128.932	129.858	72.685	93.3278	2898.42	-0.614474	0.191908	-3.20191	0.00136519	0.00445768
ccmA	1626	1757	1358	1870	116.961	119.25	103.533	136.214	1638.72	0.0467726	0.201232	0.232431	0.816203	0.885562
ccmB	577	593	328	590	39.0631	37.8801	23.5356	40.4486	514.031	-0.243857	0.268973	-0.906624	0.364606	0.506349
ccmC	950	1014	600	1423	57.7793	58.1905	38.6777	87.6423	983.208	0.139188	0.31863	0.436832	0.662233	0.772137
ccmD	156	195	127	290	33.3434	39.3265	28.7707	62.7688	189.947	0.347338	0.362302	0.958698	0.337711	0.477777
ccmE	454	493	388	723	42.4541	43.4987	38.4553	68.464	510.14	0.335015	0.278983	1.20084	0.229812	0.362149
ccmF	834	1164	1076	1678	19.2564	25.3587	26.3319	39.2339	1184.46	0.57248	0.255458	2.241	0.0250262	0.0582109
ccmH	405	475	847	1118	17.2636	19.1045	38.2666	48.2591	717.071	1.27479	0.216538	5.88713	3.92958e-09	2.76075e-08
cdaR	4804	4818	5919	5055	186.208	176.209	243.167	198.417	5157.06	0.321195	0.198889	1.61495	0.106322	0.197154
cdd	3437	3378	1374	1650	174.318	161.654	73.8599	84.7434	2406.34	-1.05281	0.176694	-5.95838	2.54745e-09	1.81132e-08
cdh	351	377	392	437	20.8396	21.1198	24.6678	26.2739	388.423	0.309286	0.216168	1.43077	0.152496	0.260952
cdsA	2468	2720	2134	2129	129.111	134.262	118.324	112.786	2344.73	-0.157644	0.183763	-0.857865	0.390967	0.533536
cedA	60	39	84	97	11.0828	6.79718	16.4452	18.1439	70.4609	0.992168	0.389498	2.5473	0.0108559	0.0279114
cfa	8460	8221	8479	11146	330.488	303.023	351.067	440.925	9041.82	0.35061	0.182037	1.92603	0.0541003	0.112341
chaA	620	664	1121	1244	25.276	25.5418	48.4377	51.3569	919.243	1.00319	0.189833	5.28458	1.25994e-07	7.69775e-07
chaB	279	209	46	70	54.2122	38.3182	9.47352	13.7737	146.065	-1.95787	0.325938	-6.00689	1.89112e-09	1.36108e-08
chaC	721	606	611	717	46.4976	36.8751	41.7635	46.8247	659.975	0.121726	0.207496	0.586644	0.557443	0.685828
chbA	68	84	52	99	8.69574	10.1354	7.04793	12.8202	74.8731	0.0965174	0.403196	0.239381	0.81081	0.881894
chbB	609	564	442	524	85.1563	74.4123	65.5062	74.1979	529.532	-0.15995	0.205693	-0.777617	0.436795	0.581078
chbC	350	331	188	226	11.5599	10.3152	6.58118	7.55883	269.384	-0.598145	0.236421	-2.52999	0.0114065	0.0291632
chbF	164	186	171	196	5.44065	5.82218	6.01262	6.58451	178.5	0.189353	0.265392	0.713485	0.475546	0.617102
chbG	316	357	394	444	18.9117	20.1594	24.992	26.9084	377.605	0.437741	0.221165	1.97926	0.0477873	0.101376
chbR	254	266	248	317	13.5242	13.3636	13.9955	17.0922	269.901	0.23735	0.239787	0.989836	0.322254	0.462385
cheA	88	109	6773	6581	2.01013	2.34928	163.977	152.228	3521.42	6.20953	0.21828	28.4476	5.22247e-178	1.19653e-175
cheB	27	37	818	862	1.1542	1.49239	37.062	37.315	451.471	4.83787	0.282146	17.1467	6.6522e-66	3.9759e-64
cheR	42	24	1090	993	2.18953	1.18053	60.2267	52.4218	558.546	5.10971	0.298784	17.1017	1.44247e-65	8.49824e-64
cheW	54	49	2516	2378	4.80915	4.11752	237.49	214.46	1298.75	5.69825	0.243339	23.4169	2.87749e-121	3.70837e-119
cheY	30	31	583	645	3.45272	3.36641	71.1163	75.1728	332.996	4.45358	0.286682	15.5349	2.01452e-54	9.89035e-53
cheZ	126	106	1897	1749	8.7683	6.96012	139.918	123.252	1005.13	4.10308	0.22644	18.12	2.21761e-73	1.49925e-71
chiA	749	669	912	874	12.4793	10.5172	16.1051	14.7462	802.643	0.460277	0.203221	2.26491	0.0235183	0.0551418
chiP	1048	738	1337	1254	33.4327	22.2143	45.2067	40.5106	1100.03	0.665609	0.234248	2.84147	0.00449055	0.0127806
chiQ	48	59	61	73	6.58868	7.64143	8.87457	10.1471	60.1851	0.444256	0.392535	1.13176	0.257735	0.394689
chiX	0	0	0	0	0	0	0	0	0
cho	390	379	632	690	19.7132	18.0758	33.8586	35.3184	526.17	0.904413	0.203272	4.44927	8.61626e-06	4.15596e-05
chpB	480	393	390	367	61.3817	47.4194	52.8595	47.5252	405.054	-0.0777377	0.233247	-0.333284	0.73892	0.83328
chpS	147	94	75	60	26.1831	15.7978	14.1588	10.8222	92.6763	-0.703626	0.377595	-1.86344	0.0624003	0.126085
chrR	2420	2752	1095	1428	191.574	205.559	91.8748	114.475	1884.17	-0.919319	0.196361	-4.68178	2.84398e-06	1.46607e-05
cirA	205	125	293	268	4.61923	2.65761	6.99751	6.1152	224.749	0.895094	0.304826	2.93641	0.00332037	0.00981003
citA	471	452	349	420	12.7432	11.5388	10.0079	11.5072	418.911	-0.143703	0.213745	-0.672311	0.501386	0.638979
citB	1232	935	216	352	81.2023	58.148	15.0894	23.4942	661.99	-1.82124	0.261526	-6.96389	3.31002e-12	2.98046e-11
citC	64	60	31	40	2.71262	2.39953	1.39262	1.71684	47.8836	-0.685975	0.429737	-1.59627	0.110429	0.20349
citD	8	15	5	10	1.20903	2.13897	0.800901	1.53041	9.32002	-0.509937	0.936438	-0.54455	0.586063	0.711069
citE	78	93	96	85	3.85155	4.33301	5.02427	4.25031	87.9575	0.210432	0.346027	0.608138	0.543096	0.673197
citF	44	53	31	50	1.28829	1.46421	0.962022	1.4825	43.9297	-0.148366	0.459917	-0.322594	0.747003	0.839587
citG	39	28	35	38	1.9915	1.34909	1.89428	1.96499	34.8956	0.247081	0.495914	0.498234	0.618319	0.737249
citT	63	42	108	83	1.93154	1.21501	3.50952	2.57693	74.9873	0.997395	0.399621	2.49585	0.0125656	0.0317527
citX	12	16	11	17	0.975769	1.22758	0.948023	1.39983	13.8759	0.112982	0.751148	0.150412	0.88044	0.92934
clcA	2672	2310	1425	1439	84.3416	68.7991	47.6739	45.9967	1931.2	-0.672941	0.188625	-3.56762	0.000360244	0.00133045
clcB	245	248	274	301	8.74854	8.35578	10.37	10.8842	266.61	0.344418	0.233482	1.47514	0.140176	0.244951
clpA	53317	54927	29494	41955	1051.01	1021.63	616.22	837.503	44205.4	-0.486156	0.195171	-2.49092	0.0127413	0.0320983
clpB	84043	77091	8522	11602	1465.54	1268.43	157.506	204.875	43579.1	-2.88626	0.189134	-15.2604	1.40292e-52	6.35785e-51
clpP	9377	10170	9928	11957	674.503	690.251	756.907	870.97	10321.4	0.281994	0.174048	1.62021	0.105188	0.195139
clpS	617	417	683	594	86.275	55.0176	101.223	84.1098	579.387	0.43591	0.26012	1.6758	0.0937774	0.177078
clpX	19790	21854	18082	23310	696.691	725.924	674.686	830.993	20617.2	0.107746	0.182887	0.589143	0.555765	0.683968
clsA	3714	4111	3083	4673	114.103	119.17	100.39	145.382	3860.45	0.0980805	0.215064	0.456052	0.648353	0.761303
clsB	729	755	93	95	26.3458	25.7452	3.56227	3.4767	402.458	-2.85662	0.233943	-12.2107	2.72395e-34	6.89177e-33
clsC	978	1008	760	766	30.8705	30.0214	25.4261	24.4847	869.889	-0.254799	0.192272	-1.3252	0.185106	0.30462
cmk	2294	2599	3352	3093	150.537	160.924	233.138	205.537	2845.11	0.525887	0.194992	2.69697	0.00699729	0.0188238
cmoA	886	932	1109	1387	53.4522	53.0534	70.9127	84.7362	1078.51	0.575166	0.192093	2.9942	0.00275164	0.00835009
cmoB	725	904	1198	1443	33.4793	39.3888	58.6349	67.4785	1071.71	0.815894	0.207887	3.92469	8.68414e-05	0.000362851
cmtA	63	45	50	72	2.03584	1.37208	1.71251	2.35611	57.1503	0.291126	0.417598	0.697145	0.485712	0.626809
cmtB	23	20	32	25	2.32514	1.90773	3.42872	2.55931	25.1542	0.538816	0.576211	0.935102	0.349736	0.490248
cnu	303	209	500	593	62.9642	40.9791	110.124	124.786	404.876	1.21471	0.252613	4.80858	1.52003e-06	8.1305e-06
coaA	1652	1683	1068	1452	77.9712	74.9504	53.4264	69.3987	1444.8	-0.289178	0.197875	-1.46141	0.143902	0.249639
coaD	404	450	403	353	37.7785	39.7047	39.9419	33.4271	400.723	-0.0462133	0.234609	-0.19698	0.843843	0.904839
coaE	1196	1119	839	1089	86.4459	76.3148	64.2741	79.708	1049.52	-0.146964	0.196831	-0.746652	0.455274	0.599281
cobB	1571	1495	1112	1323	96.7283	86.8528	72.5676	82.4893	1360.79	-0.212581	0.182957	-1.16192	0.245269	0.381263
cobC	163	243	213	227	11.9548	16.8161	16.5575	16.8593	211.011	0.238665	0.28788	0.829041	0.407081	0.55115
cobS	686	689	510	726	41.3862	39.2208	32.6109	44.3536	646.145	-0.0399455	0.21919	-0.182242	0.855393	0.912325
cobT	1196	1268	902	1202	49.7064	49.724	39.7327	50.5878	1130.24	-0.112134	0.199556	-0.561916	0.574173	0.700145
cobU	414	375	382	414	34.034	29.0877	33.284	34.4646	394.498	0.135857	0.216434	0.627707	0.530196	0.662871
codA	1109	1417	992	1190	38.7678	46.7385	36.7546	42.1257	1166.81	-0.0923128	0.210742	-0.438036	0.66136	0.771556
codB	391	508	374	362	13.9287	17.0751	14.121	13.0588	405.802	-0.162546	0.241031	-0.674379	0.500071	0.638085
cof	340	286	229	304	18.6337	14.7895	13.302	16.8716	286.708	-0.115162	0.247236	-0.465797	0.641361	0.755706
cohE	1054	962	1339	1269	70.0877	60.359	94.3718	85.4522	1159.25	0.499273	0.196221	2.54444	0.0109453	0.0281061
copA	4767	4630	2771	2818	85.4166	78.2787	52.6253	51.1327	3691.36	-0.624319	0.173705	-3.59413	0.000325481	0.00121584
corA	1463	1540	1291	1282	69.0508	68.5821	64.5819	61.2735	1384.65	-0.0970855	0.186384	-0.520889	0.602444	0.724639
cpdA	7171	6486	6255	6021	388.735	331.755	359.387	330.525	6448.2	-0.0263283	0.181788	-0.14483	0.884845	0.932966
cpdB	7412	8421	3067	4391	171.137	183.458	75.0556	102.667	5694.95	-0.973273	0.205007	-4.74751	2.05939e-06	1.08053e-05
cpsB	81	63	53	57	2.53007	1.85675	1.75463	1.80295	62.8433	-0.265074	0.38789	-0.683373	0.494371	0.63336
cpsG	73	87	55	44	2.38996	2.68752	1.90849	1.45875	64.0164	-0.561915	0.396453	-1.41735	0.156379	0.265832
cptA	2195	1967	2006	1949	241.479	204.181	233.903	217.129	2020.5	0.0534639	0.187824	0.284649	0.775913	0.857429
cpxA	5897	6200	2893	3564	192.641	191.106	100.168	117.901	4552.53	-0.787398	0.176565	-4.45953	8.21394e-06	3.96655e-05
cpxP	1274	1300	642	786	114.14	109.895	60.9625	71.31	982.702	-0.731194	0.190605	-3.83618	0.000124964	0.000500828
cpxR	5734	6233	3071	3726	368.201	377.651	209.01	242.288	4610.31	-0.697317	0.177451	-3.92964	8.50715e-05	0.000356539
cra	6665	6733	6837	7160	297.673	283.735	323.642	323.827	6827.23	0.18729	0.168512	1.11143	0.266382	0.405074
creA	1312	1460	1225	1589	124.24	130.45	122.948	152.374	1387.45	0.138173	0.196515	0.703116	0.481983	0.62369
creB	1233	1694	1212	1885	80.2082	103.976	83.5639	124.173	1494.16	0.191054	0.250357	0.763126	0.445388	0.588536
creC	625	601	414	601	19.6866	17.862	13.8214	19.1701	553.543	-0.159128	0.226573	-0.702324	0.482477	0.624133
creD	106	103	115	77	3.51652	3.22411	4.04357	2.58677	100.211	0.0149002	0.359089	0.0414944	0.966902	0.982558
crfC	262	295	1503	1994	5.27589	5.60509	32.0785	40.6612	1035.52	2.76602	0.211043	13.1064	3.0257e-39	9.38196e-38
crl	806	796	1467	1768	89.994	83.8605	173.608	199.904	1218.84	1.13318	0.185691	6.1025	1.04421e-09	7.73131e-09
croE	17	16	14	4	3.79627	3.37128	3.31358	0.904543	12.6726	-0.720876	0.865379	-0.833018	0.404835	0.548649
crp	20009	23320	16747	21433	1418.82	1560.25	1258.63	1539.02	20191.6	-0.0658775	0.188341	-0.349778	0.726505	0.823333
crr	15948	17382	10803	12784	1403.59	1443.44	1007.72	1139.36	14049	-0.379211	0.172566	-2.19749	0.0279857	0.064154
csdA	1691	1946	1609	1932	62.9363	68.3386	63.4708	72.8157	1783.18	0.0804661	0.189464	0.424704	0.671052	0.778678
csdE	649	641	589	669	65.6095	61.1428	63.1099	68.4871	633.382	0.08516	0.196284	0.433862	0.664389	0.773994
csgA	115	115	112	116	11.3198	10.6808	11.6847	11.5627	114.027	0.111564	0.302456	0.36886	0.712232	0.811842
csgB	16	17	7	12	1.57493	1.5789	0.730295	1.19614	12.738	-0.684695	0.786501	-0.870559	0.383995	0.526287
csgC	2	4	5	5	0.269582	0.508729	0.714317	0.682482	4.03107	0.860977	1.35706	0.634445	0.52579
csgD	61	41	37	50	4.20585	2.66731	2.70387	3.49104	46.7371	-0.112044	0.45184	-0.247974	0.804155	0.877434
csgE	12	6	2	3	1.38109	0.651564	0.243967	0.349641	5.57104	-1.73041	1.23856	-1.39711	0.16238
csgF	7	28	8	7	0.753471	2.84376	0.912682	0.763005	12.2684	-1.09655	0.919748	-1.19223	0.233172	0.366727
csgG	54	41	91	66	2.90625	2.08204	5.19088	3.59702	63.771	0.860246	0.415795	2.06892	0.0385539	0.0843034
csiD	941	984	228	234	43.1872	42.6115	11.0908	10.8753	578.732	-1.93455	0.207886	-9.30583	1.32952e-20	1.8972e-19
csiE	14122	12498	2998	3030	494.825	413.201	111.339	107.512	7908.19	-2.01702	0.178556	-11.2963	1.36898e-29	2.94047e-28
csiR	1037	863	490	487	70.2053	55.1274	35.1599	33.3873	706.622	-0.833393	0.211023	-3.94929	7.83838e-05	0.000329852
cspA	503	281	1697	1131	105.997	55.8724	379.025	241.351	929.291	1.99221	0.320357	6.21871	5.01266e-10	3.80703e-09
cspB	0	0	0	0	0	0	0	0	0
cspC	10795	11609	14101	19394	2307.32	2341.24	3194.45	4197.72	13978	0.694447	0.191707	3.62244	0.000291842	0.00109613
cspD	16389	17052	9189	12258	3269.45	3209.69	1942.9	2476.3	13504.3	-0.525405	0.184539	-2.84712	0.00441166	0.0125821
cspE	10711	10228	12157	16087	2289.37	2062.73	2754.05	3481.94	12280.5	0.547666	0.183106	2.99098	0.00278085	0.00842014
cspF	0	0	0	0	0	0	0	0	0
cspG	25	18	78	31	5.26824	3.57901	17.4213	6.61527	39.1938	1.49536	0.592673	2.52307	0.0116334	0.0296883
cspH	1	1	7	4	0.210729	0.198834	1.56345	0.853583	3.37568	2.60055	1.67429	1.55323	0.120369
cspI	0	0	0	0	0	0	0	0	0
csrA	2584	2587	1668	1866	623.569	589.052	426.627	455.999	2148.3	-0.427289	0.173812	-2.45833	0.0139583	0.0346354
csrB	1448	1446	231	245	176.136	165.963	29.7818	30.179	813.111	-2.48056	0.19822	-12.5142	6.24377e-36	1.69403e-34
csrC	3706	3695	2079	2110	678.96	638.732	403.695	391.455	2852.1	-0.695835	0.17533	-3.96872	7.22589e-05	0.00030658
csrD	2122	1900	1247	1583	49.071	41.4571	30.5637	37.0698	1689.52	-0.389389	0.190722	-2.04166	0.0411854	0.0888794
cstA	11142	10965	27979	28879	237.47	220.506	632.032	623.289	20038.1	1.48765	0.167451	8.8841	6.44412e-19	8.51781e-18
cueO	1584	1764	1288	1111	45.8404	48.1678	39.5066	32.5587	1423.89	-0.350208	0.20974	-1.66972	0.0949743	0.179126
cueR	602	578	596	657	66.2279	59.9982	69.4947	73.1932	606.109	0.20905	0.197821	1.05676	0.29062	0.430812
curA	2151	2427	526	783	93.0139	99.0245	24.1076	34.287	1427.96	-1.69424	0.219462	-7.71997	1.16356e-14	1.24314e-13
cusA	253	209	237	219	3.61196	2.81536	3.58617	3.16612	228.837	0.109427	0.260759	0.41965	0.674741	0.781419
cusB	53	48	91	84	1.94357	1.66085	3.53692	3.11934	69.6513	0.920792	0.373634	2.46442	0.0137235	0.0341968
cusC	39	32	83	72	1.27404	0.986356	2.8738	2.38183	57.3542	1.25624	0.414764	3.02881	0.00245518	0.00755046
cusF	27	26	41	32	3.63935	3.30674	5.8574	4.36788	31.7245	0.594071	0.521237	1.13973	0.254397	0.391761
cusR	377	401	284	322	24.7394	24.829	19.7528	21.3976	342.448	-0.239101	0.221766	-1.07817	0.280958	0.421795
cusS	322	358	213	247	10.016	10.5072	7.02229	7.78029	281.2	-0.443307	0.23551	-1.88232	0.0597921	0.122163
cutA	624	489	404	412	82.6209	61.0913	56.6953	55.2412	477.135	-0.322374	0.227974	-1.41408	0.157338	0.267022
cutC	660	769	662	830	39.6578	43.599	42.1602	50.5037	726.278	0.17992	0.20876	0.861852	0.388769	0.53124
cvpA	654	747	511	410	60.0307	64.6967	49.7139	38.1101	574.655	-0.472528	0.239226	-1.97524	0.0482409	0.101971
cvrA	1238	1449	1401	1679	31.9908	35.3296	38.3711	43.9356	1437.53	0.316035	0.193989	1.62914	0.103284	0.192213
cyaA	6741	7997	9224	13307	118.796	132.975	172.288	237.474	9317.05	0.724718	0.210021	3.45069	0.000559159	0.00200345
cyaR	0	0	0	0	0	0	0	0	0
cyaY	479	414	340	394	66.9785	54.6218	50.3894	55.79	402.85	-0.161813	0.220189	-0.734883	0.462411	0.605712
cybB	827	936	1931	2382	69.9062	74.6538	173.003	203.898	1535.6	1.4088	0.192138	7.3322	2.26397e-13	2.23899e-12
cybC	403	292	307	267	49.423	33.7888	39.9046	33.1586	315.268	-0.145192	0.267512	-0.542749	0.587303	0.711595
cycA	1418	1323	1286	1221	45.0442	39.6541	43.2976	39.2771	1305.66	-0.00104215	0.192658	-0.00540935	0.995684	0.997619
cydA	64779	87627	50939	96463	1853.17	2365.3	1544.52	2794.49	74059	0.0544723	0.275331	0.197843	0.843168	0.90435
cydB	42468	58724	35633	62200	1672.1	2181.63	1487.01	2480	49211.6	0.0566321	0.262792	0.215502	0.829376	0.893929
cydC	2056	2404	2988	2900	53.5914	59.1251	82.5492	76.5474	2594.92	0.527282	0.192872	2.73384	0.00626001	0.0170517
cydD	1991	2333	1810	2474	50.5754	55.9176	48.7312	63.6398	2135.65	0.10103	0.205236	0.492262	0.622534	0.740291
cydX	673	938	575	1028	264.981	348.472	239.954	409.877	794.896	0.0978978	0.283108	0.345796	0.729496	0.825361
cynR	215	252	228	339	10.7226	11.8585	12.052	17.1207	257.263	0.392361	0.266857	1.4703	0.14148	0.246732
cynS	95	88	74	68	9.05331	7.91284	7.4744	6.56226	80.5946	-0.2384	0.349408	-0.682296	0.495052	0.634035
cynT	85	87	91	62	5.78069	5.58272	6.55938	4.26986	81.1413	-0.0325428	0.378655	-0.0859432	0.931512	0.961831
cynX	83	113	99	114	3.22553	4.1435	4.07773	4.4863	101.906	0.240478	0.332592	0.723041	0.469654	0.612154
cyoA	6231	5810	35013	24880	295.022	259.56	1757.06	1192.91	18572.9	2.45271	0.237192	10.3406	4.6159e-25	8.13503e-24
cyoB	14269	12156	84398	47356	321.521	258.447	2015.62	1080.57	41034	2.4644	0.29208	8.43742	3.24424e-17	3.88931e-16
cyoC	6622	4592	27459	16860	483.302	316.226	2124.1	1246.09	14331.6	2.1266	0.291743	7.28928	3.11612e-13	3.03803e-12
cyoD	5472	3573	17513	11323	744.281	458.553	2524.71	1559.6	9731.75	1.81502	0.290373	6.25065	4.08753e-10	3.13327e-09
cyoE	16659	9602	39399	26351	839.22	456.409	2103.65	1344.26	23516.8	1.46554	0.302894	4.83847	1.30843e-06	7.08131e-06
cysA	1769	946	3846	5019	72.3153	36.4888	166.637	207.769	2935.76	1.82487	0.282943	6.4496	1.12148e-10	8.96318e-10
cysB	2129	2486	2340	2869	98.0112	107.986	114.176	133.749	2447.26	0.29293	0.190342	1.53897	0.123812	0.222194
cysC	294	161	951	875	21.7761	11.2518	74.6575	65.6298	584.05	2.13471	0.292557	7.29675	2.94799e-13	2.88093e-12
cysD	422	267	1869	1086	20.8379	12.4399	97.8162	54.3039	942.563	2.24628	0.326122	6.88784	5.66462e-12	4.981e-11
cysE	3552	4136	1698	2151	193.957	213.098	98.2723	118.942	2827.02	-0.880985	0.192566	-4.57498	4.76255e-06	2.38648e-05
cysG	3639	4350	1024	1439	118.878	134.083	35.4551	47.6036	2538.98	-1.58405	0.211119	-7.50312	6.23146e-14	6.28327e-13
cysH	1443	787	2148	2145	88.1219	45.348	139.031	132.649	1647.02	1.0722	0.278876	3.8447	0.000120699	0.000485149
cysI	2480	1392	7738	5831	64.9829	34.4154	214.9	154.722	4474.51	1.94648	0.292892	6.64571	3.01757e-11	2.52936e-10
cysJ	840	419	3203	1682	20.9465	9.85852	84.6545	42.4736	1589.61	2.10591	0.700313	3.0071	0.00263755	0.00803937
cysK	16812	15250	38369	35876	776.351	664.468	1877.93	1677.66	26973.9	1.33999	0.183566	7.29978	2.88246e-13	2.82357e-12
cysM	855	809	1525	1621	42.08	37.5685	79.55	80.7893	1213.12	1.04262	0.183806	5.67239	1.4082e-08	9.47378e-08
cysN	1606	1238	5382	4216	50.4803	36.7166	179.3	134.195	3188	1.89	0.236927	7.97714	1.49758e-15	1.66919e-14
cysP	214	190	1194	371	9.44491	7.91231	55.8533	16.5813	513.891	2.11743	0.848764	2.49472	0.0126057	0.0318345
cysQ	4927	4618	2050	2503	298.448	263.941	131.614	153.535	3451.83	-0.949002	0.17724	-5.35435	8.58663e-08	5.34107e-07
cysS	2029	2790	1793	2592	65.7088	85.2533	61.5435	85.0036	2278.41	-0.0240875	0.236557	-0.101825	0.918895	0.955225
cysT	0	0	0	0	0	0	0	0	0
cysU	169	103	1375	501	9.09548	5.23048	78.4336	27.3047	563.932	2.94628	0.799702	3.68422	0.000229403	0.000879236
cysW	350	191	1841	1492	17.9337	9.23421	99.9804	77.4159	999.9	2.7577	0.297005	9.28503	1.61658e-20	2.28314e-19
cysZ	747	704	652	848	44.0018	39.128	40.706	50.5832	733.117	0.164837	0.204021	0.80794	0.419125	0.56302
cytR	3541	4032	1745	2274	154.911	166.435	80.9121	100.742	2842.76	-0.797833	0.1932	-4.12958	3.63425e-05	0.000161788
dacA	2557	2840	3305	4607	94.6963	99.2399	129.728	172.775	3326.18	0.665677	0.200426	3.32131	0.000895967	0.00306636
dacB	1326	1621	766	1007	41.5049	47.8745	25.4124	31.9187	1160.21	-0.617167	0.212028	-2.91078	0.0036053	0.0105002
dacC	6904	6750	2887	3598	257.596	237.634	114.169	135.944	4929.91	-0.95607	0.17607	-5.43006	5.63352e-08	3.57425e-07
dacD	143	120	128	177	5.50009	4.35493	5.21801	6.89395	141.303	0.329555	0.298017	1.10583	0.268802	0.407701
dadA	4831	3958	18397	14385	166.929	129.044	673.757	503.345	10669	2.03432	0.226681	8.9744	2.84894e-19	3.79001e-18
dadX	3144	2256	9168	6400	131.764	89.2113	407.24	271.616	5369.72	1.667	0.26508	6.28868	3.20186e-10	2.48204e-09
dam	1056	1156	1201	1166	56.6296	58.4929	68.2626	63.3197	1142.98	0.22427	0.194316	1.15415	0.248437	0.384159
damX	6772	7828	8300	7777	236.18	257.598	306.807	274.662	7666.24	0.26692	0.191271	1.39551	0.162863	0.274815
dapA	12858	14683	9685	13360	656.583	707.451	524.175	690.849	12507	-0.143105	0.197515	-0.724525	0.468743	0.611245
dapB	2266	2554	1785	2212	123.735	131.589	103.307	122.315	2182.27	-0.152127	0.187826	-0.809938	0.417976	0.562026
dapD	10000	11913	7865	11431	544.065	611.558	453.534	629.79	10192.8	-0.0714036	0.211602	-0.337442	0.735784	0.830425
dapE	3015	3167	3376	3880	119.973	118.908	142.383	156.346	3352.99	0.351877	0.172572	2.03901	0.041449	0.0893547
dapF	5092	4749	4941	5762	277.038	243.792	284.922	317.457	5116.48	0.241658	0.171634	1.40798	0.159137	0.26963
dauA	819	860	1717	1384	21.8816	21.68	48.6213	37.4449	1210.67	1.01839	0.221958	4.58821	4.47067e-06	2.25116e-05
dbpA	482	549	400	335	15.7458	16.9222	13.8496	11.0821	437.648	-0.357169	0.239664	-1.49029	0.136148	0.239844
dcd	4438	4880	4198	5079	342.27	355.114	343.151	396.662	4620.94	0.112469	0.178198	0.631148	0.527944	0.660972
dcm	1456	1627	937	1177	46.0557	48.5597	31.414	37.7016	1281.19	-0.426719	0.194268	-2.19655	0.0280529	0.0642722
dcp	4307	4938	3378	3612	94.4874	102.215	78.5452	80.2431	4017.54	-0.280238	0.180529	-1.55232	0.120585	0.217734
dcrB	3678	4287	3344	3894	295.857	325.379	285.1	317.196	3772.89	-0.0180165	0.183911	-0.0979627	0.921962	0.956973
dctA	7728	7508	21151	14351	269.521	247.068	781.84	506.838	12949.2	1.36019	0.246674	5.51411	3.50553e-08	2.28025e-07
dctR	46	41	19	10	3.88837	3.27009	1.70225	0.855994	28.3827	-1.4458	0.58925	-2.45363	0.0141421	0.0350492
dcuA	39503	45814	17573	21541	1361.83	1490.24	642.097	752.004	30450.4	-1.00695	0.182558	-5.51578	3.47228e-08	2.26219e-07
dcuB	1776	1922	695	780	59.4455	60.7009	24.6559	26.4382	1263.6	-1.20444	0.185507	-6.4927	8.431e-11	6.77767e-10
dcuC	16714	15533	1733	2313	541.28	474.638	59.4841	75.8539	8726.77	-2.87876	0.186952	-15.3983	1.679e-53	7.77999e-52
dcuD	147	96	109	78	4.82321	2.97205	3.79058	2.59164	106.883	-0.241628	0.37119	-0.650953	0.515077	0.648666
dcuR	1622	1844	1160	1547	101.117	108.467	76.6462	97.6615	1524.74	-0.241109	0.20128	-1.19788	0.230964	0.363687
dcuS	1140	1205	890	697	31.3537	31.2707	25.9439	19.4123	973.915	-0.429315	0.229318	-1.87214	0.0611876	0.124121
dcyD	2060	2055	1038	1110	93.6817	88.179	50.0317	51.1177	1537.98	-0.81449	0.178583	-4.56086	5.09457e-06	2.54667e-05
ddlA	3037	3763	4239	4805	124.49	145.543	184.168	199.455	3964.74	0.53231	0.192875	2.75987	0.00578238	0.0159083
ddlB	4717	5477	3524	3653	229.885	251.857	182.029	180.283	4293.75	-0.382047	0.183505	-2.08194	0.0373483	0.082322
ddpA	176	128	130	112	5.09337	3.49517	3.98747	3.28225	135.549	-0.198639	0.317632	-0.625375	0.531725	0.663892
ddpB	78	72	77	68	3.42234	2.98076	3.5808	3.02133	73.5519	0.0798928	0.363888	0.219553	0.826219	0.891971
ddpC	132	93	135	134	6.6052	4.39097	7.1599	6.79013	123.531	0.383922	0.319134	1.20301	0.228971	0.361055
ddpD	90	90	85	95	4.09289	3.86185	4.09701	4.37494	89.5558	0.121958	0.329161	0.370512	0.711001	0.810887
ddpF	224	223	126	179	10.8461	10.1882	6.46631	8.77685	185.109	-0.436591	0.273191	-1.59812	0.110017	0.202821
ddpX	56	51	43	26	4.31887	3.71123	3.51488	2.03056	43.6523	-0.494348	0.481272	-1.02717	0.304341	0.446179
deaD	1729	2012	9713	8180	41.0618	45.0855	244.488	196.724	5563.67	2.38962	0.210883	11.3315	9.16436e-30	1.98915e-28
dedA	736	825	1049	1156	50.054	52.9396	75.6131	79.6121	943.887	0.62044	0.192708	3.21958	0.00128378	0.00422195
dedD	2171	2251	2337	2319	146.978	143.791	167.691	158.984	2264.43	0.200392	0.180273	1.1116	0.266309	0.405074
def	4023	3888	3781	3633	354.066	322.869	352.697	323.788	3814.34	0.0337392	0.180166	0.187267	0.851451	0.909737
degP	4828	6075	3436	3709	152.075	180.552	114.711	118.306	4452.85	-0.487126	0.195447	-2.49237	0.0126893	0.0320065
degQ	3353	3761	1933	2643	110.015	116.436	67.222	87.8166	2875.78	-0.522051	0.19865	-2.628	0.0085888	0.0226183
degS	1324	1199	1136	1341	55.6444	47.5465	50.6026	57.072	1242.37	0.0936809	0.186963	0.501066	0.616325	0.736091
deoA	9776	10169	1346	1505	331.67	325.528	48.4006	51.7061	5491.66	-2.6847	0.170548	-15.7417	7.83704e-56	4.04e-54
deoB	18379	20858	5071	5366	673.977	721.708	197.096	199.267	12060.4	-1.78696	0.176537	-10.1223	4.39737e-24	7.43227e-23
deoC	5223	5487	836	804	300.559	297.928	50.9891	46.8519	2978.83	-2.58035	0.184435	-13.9905	1.78082e-44	6.38619e-43
deoD	16117	19478	8494	9116	1004.75	1145.73	561.236	575.489	13054	-0.892382	0.185599	-4.80811	1.52362e-06	8.13914e-06
deoR	1206	1141	1023	1281	71.3198	63.667	64.1208	76.7137	1154.81	0.0914339	0.190426	0.480154	0.631118	0.748126
der	2749	3521	4119	3520	83.7677	101.236	133.031	108.619	3488.44	0.415836	0.221632	1.87624	0.0606221	0.123459
dfp	3769	4389	2267	2789	138.553	152.237	88.3286	103.824	3251.95	-0.572079	0.188599	-3.03331	0.0024189	0.00745
dgcZ	159	153	188	208	8.00985	7.27251	10.038	10.6109	177.03	0.466273	0.261992	1.77972	0.0751221	0.147175
dgkA	765	660	519	665	93.055	75.7509	66.9124	81.9145	645.37	-0.149618	0.211802	-0.706406	0.479936	0.621671
dgoA	206	213	115	205	14.9618	14.5969	8.85268	15.0776	181.86	-0.281267	0.307935	-0.913399	0.361033	0.502327
dgoD	287	248	106	202	11.2116	9.14118	4.38885	7.99092	206.265	-0.690601	0.315325	-2.19013	0.0285152	0.0652589
dgoK	394	436	484	560	20.1193	21.0072	26.1952	28.9577	468.232	0.451497	0.21153	2.13443	0.0328078	0.0736122
dgoR	606	781	866	1026	39.4211	47.9372	59.7082	67.5871	820.424	0.567273	0.216909	2.61526	0.00891595	0.0233456
dgoT	161	129	98	118	5.58897	4.22534	3.60573	4.1481	124.969	-0.304783	0.304336	-1.00147	0.3166	0.457733
dgt	1454	1575	905	1454	42.993	43.9419	28.3623	43.537	1327.94	-0.251481	0.232363	-1.08228	0.27913	0.419815
dhaK	1872	2156	1517	1913	78.4551	85.2569	67.3847	81.1878	1846.55	-0.114511	0.193714	-0.591135	0.55443	0.68314
dhaL	1344	1331	737	1195	95.3016	89.0522	55.3897	85.8084	1133.67	-0.36027	0.233805	-1.5409	0.123341	0.221457
dhaM	1561	1641	835	1342	49.3771	48.9775	27.9943	42.9868	1322.36	-0.447349	0.231138	-1.93542	0.0529383	0.110206
dhaR	983	1069	720	1010	22.9804	23.5802	17.8401	23.9103	934.983	-0.132287	0.212038	-0.623886	0.532702	0.664709
diaA	1548	1456	1252	1348	117.568	104.338	100.782	103.674	1390.41	-0.0850554	0.180884	-0.470221	0.638197	0.75327
dicA	505	301	825	598	55.5566	31.2447	96.1965	66.6203	564.823	0.958161	0.30533	3.13811	0.0017004	0.00541921
dicB	0	0	0	0	0	0	0	0	0
dicC	0	0	0	0	0	0	0	0	0
dicF	0	0	0	0	0	0	0	0	0
dinB	733	702	789	797	31.1562	28.1542	35.545	34.3052	754.132	0.269753	0.195424	1.38035	0.16748	0.281225
dinD	388	375	379	318	21.1097	19.2508	21.855	17.5202	363.799	0.000777573	0.240977	0.00322675	0.997425	0.998394
dinF	863	969	767	901	28.0696	29.7382	26.4412	29.6764	868.5	-0.0153419	0.196057	-0.0782524	0.937627	0.964524
dinG	1320	1371	1740	1864	27.5447	26.994	38.4835	39.3886	1576.61	0.544742	0.178875	3.04537	0.00232391	0.00720045
dinI	179	172	133	146	32.6605	29.6117	25.7206	26.9763	155.994	-0.208654	0.272165	-0.766644	0.443293	0.586883
dinJ	1139	874	1249	1013	195.879	141.821	227.66	176.415	1070.61	0.301946	0.239523	1.26061	0.207448	0.333145
dinQ	0	0	1	0	0	0	0.566352	0	0.273068	1.61907	4.98878	0.324543	0.745527
djlA	882	796	771	980	48.5158	41.3136	44.95	54.5885	852.259	0.179185	0.200532	0.89355	0.371563	0.513161
djlB	54	32	119	81	1.69735	0.949057	3.96446	2.57823	72.9694	1.35606	0.431982	3.13916	0.00169431	0.00540397
djlC	130	130	147	193	4.01866	3.79182	4.81633	6.04166	149.745	0.504063	0.283	1.78114	0.0748889	0.146804
dkgA	3761	3863	388	507	203.881	197.59	22.2929	27.8319	2047.75	-2.97369	0.191603	-15.52	2.5393e-54	1.23201e-52
dkgB	484	500	344	363	27.0205	26.3381	20.3548	20.5218	418.032	-0.353275	0.212389	-1.66334	0.0962446	0.181073
dksA	8656	7915	10502	10669	852.034	735.117	1095.65	1063.47	9449.86	0.478952	0.173777	2.75613	0.00584899	0.0160594
dld	8043	9066	4847	5902	210.381	223.753	134.376	156.332	6858.14	-0.552017	0.180279	-3.06202	0.00219852	0.00684795
dmlA	381	393	249	258	15.7471	15.3262	10.9077	10.7983	316.125	-0.486159	0.22622	-2.14905	0.0316303	0.0714367
dmlR	2746	2212	2475	2416	133.393	101.387	127.429	118.848	2453.31	0.107551	0.19962	0.538777	0.590041	0.714214
dmsA	29167	33681	5316	5863	535.448	583.414	103.436	108.995	17877.3	-2.36906	0.177624	-13.3375	1.40126e-40	4.44522e-39
dmsB	4460	5387	428	812	323.93	369.172	32.9474	59.7218	2664.28	-2.88562	0.267724	-10.7784	4.35611e-27	8.43408e-26
dmsC	4371	6447	567	941	227.076	316.02	31.2201	49.5041	2966.33	-2.73526	0.267777	-10.2147	1.70452e-24	2.92894e-23
dmsD	451	577	437	669	32.9159	39.7348	33.8043	49.4443	529.553	0.216278	0.253846	0.852004	0.394212	0.537431
dnaA	5733	6112	4514	5611	183.282	184.368	152.954	181.651	5440.63	-0.108421	0.177687	-0.610181	0.541742	0.672441
dnaB	3165	3703	3359	3457	100.326	110.754	112.853	110.969	3407.65	0.113496	0.186121	0.609797	0.541996	0.672441
dnaC	785	862	497	766	47.7439	49.4677	32.038	47.1778	717.337	-0.272098	0.233783	-1.16389	0.244469	0.380593
dnaE	3979	4389	7583	6205	51.2773	53.3682	103.575	80.9755	5596.92	0.853301	0.211029	4.04352	5.26549e-05	0.000227381
dnaG	2439	2900	5154	4014	62.7007	70.3435	140.432	104.496	3670.98	0.914434	0.228516	4.00162	6.29098e-05	0.000269688
dnaJ	8567	6514	2450	2567	339.994	243.925	103.055	103.164	4894.55	-1.46303	0.202426	-7.22747	4.92064e-13	4.73024e-12
dnaK	96830	80564	21105	24291	2267.21	1779.87	523.756	575.955	54015.3	-1.84508	0.18166	-10.1568	3.09151e-24	5.29021e-23
dnaN	2824	3083	3629	2945	115.128	118.592	156.807	121.58	3125.77	0.287429	0.214019	1.34301	0.17927	0.296792
dnaQ	1452	1378	1435	1636	89.0349	79.7276	93.2623	101.587	1470.05	0.239223	0.179735	1.33098	0.183196	0.3022
dnaT	1041	912	795	888	86.529	71.5272	70.0388	74.7454	901.585	-0.0924471	0.194181	-0.476088	0.634012	0.75034
dnaX	3464	3792	4415	4776	80.4777	83.125	108.715	112.363	4113.98	0.463886	0.174331	2.66095	0.007792	0.0207186
dosC	208	154	262	279	6.75066	4.71595	9.01248	9.16954	226.645	0.703702	0.266343	2.64209	0.00823957	0.0217681
dosP	272	221	314	358	5.08701	3.89988	6.2242	6.78012	291.566	0.568561	0.240835	2.36079	0.018236	0.0438515
dppA	62274	53183	5579	6511	1738.3	1400.74	165.058	184.046	30633.5	-3.13478	0.178802	-17.5321	8.14399e-69	5.08876e-67
dppB	3957	3887	126	190	174.129	161.393	5.87673	8.46679	1950.22	-4.51965	0.217523	-20.7778	6.86854e-96	6.43769e-94
dppC	2546	3133	155	116	126.554	146.941	8.166	5.83896	1424.53	-4.25656	0.247561	-17.1939	2.94765e-66	1.78766e-64
dppD	4771	6666	250	195	217.63	286.907	12.0868	9.00751	2842.91	-4.55138	0.253675	-17.9418	5.56536e-72	3.70186e-70
dppF	3918	5853	303	216	174.986	246.651	14.3431	9.76907	2465.65	-4.09915	0.276997	-14.7985	1.49677e-49	6.49757e-48
dps	38232	40618	5494	7116	3404.88	3413.17	518.589	641.757	22046.3	-2.52808	0.180571	-14.0005	1.54801e-44	5.60001e-43
dsbA	2490	2805	3208	3818	178.253	189.468	243.407	276.779	3080.59	0.527447	0.181723	2.90247	0.00370227	0.010722
dsbB	981	791	852	948	82.9238	63.0888	76.3327	81.1483	888.792	0.145138	0.205476	0.70635	0.479971	0.621671
dsbC	1951	2142	1594	2038	123.166	127.591	106.656	130.287	1913.86	-0.0554251	0.189918	-0.291837	0.770411	0.854539
dsbD	1500	1826	1076	1666	39.6514	45.5442	30.1467	44.5967	1497.91	-0.168453	0.233499	-0.721429	0.470645	0.612524
dsbE	231	346	499	607	18.5816	26.2611	42.5434	49.4447	423.708	1.05688	0.26045	4.0579	4.95158e-05	0.000214951
dsbG	745	684	419	406	44.7652	38.7798	26.6845	24.7042	555.098	-0.665837	0.209869	-3.17264	0.00151061	0.00487082
dsdA	930	1033	471	574	31.4096	32.9189	16.8601	19.6314	738.14	-0.790709	0.201755	-3.91916	8.88572e-05	0.000370523
dsdC	684	652	619	723	32.8008	29.5014	31.4616	35.1098	665.849	0.127004	0.196557	0.646145	0.518186	0.651524
dsdX	259	231	163	178	8.68857	7.31183	5.79558	6.04685	205.19	-0.400148	0.254174	-1.57431	0.115416	0.210423
dsrA	0	0	0	0	0	0	0	0	0
dsrB	112	89	76	51	26.5987	19.9434	19.1301	12.2652	81.2196	-0.525493	0.387537	-1.35598	0.175106	0.291301
dtd	2388	2491	1066	1511	244.717	240.863	115.784	156.804	1826.76	-0.807313	0.203343	-3.9702	7.18125e-05	0.000305
dtpA	3218	4467	4172	4241	96.1019	125.871	132.054	128.255	4018.45	0.255108	0.217333	1.17381	0.240471	0.375219
dtpB	15623	16609	4633	7567	477.037	478.516	149.938	233.976	10814.1	-1.29331	0.225971	-5.72332	1.04465e-08	7.07412e-08
dtpC	258	653	142	155	7.94268	18.9682	4.63336	4.83214	294.412	-1.49626	0.386082	-3.87549	0.000106411	0.000434923
dtpD	215	233	176	242	6.51171	6.65853	5.64976	7.4222	214.571	0.015399	0.261652	0.0588529	0.953069	0.973571
dusA	1120	1448	885	1116	48.4312	59.0802	40.5612	48.8689	1129.34	-0.242779	0.216867	-1.11948	0.262935	0.401311
dusB	2461	3034	5840	5337	114.351	133.018	287.608	251.122	4222.23	1.15297	0.205477	5.61119	2.00934e-08	1.33654e-07
dusC	216	258	229	244	10.227	11.5261	11.4919	11.699	235.751	0.120017	0.250791	0.478554	0.632256	0.748829
dut	2437	3054	2335	2503	239.881	283.645	243.606	249.495	2564.44	-0.0598089	0.197533	-0.30278	0.762058	0.848927
dxr	2115	2041	1858	2435	79.3087	72.2136	73.8443	92.4635	2098.78	0.163165	0.188508	0.865565	0.386729	0.529505
dxs	4028	4984	4538	5597	97.0468	113.301	115.882	136.555	4769.17	0.287289	0.196479	1.46218	0.143691	0.249613
eaeH	7	4	14	2	0.360318	0.194274	0.763795	0.104251	6.93539	0.7106	1.20282	0.590779	0.554668
eamA	315	281	573	557	15.7099	13.2231	30.2885	28.1305	435.982	1.04974	0.220756	4.75521	1.98241e-06	1.04412e-05
eamB	89	128	125	191	6.79387	9.21941	10.1134	14.7646	133.029	0.653636	0.333783	1.95826	0.0501991	0.105301
ebgA	882	1053	378	309	12.7995	14.4185	5.81403	4.54092	640.692	-1.36229	0.238156	-5.72016	1.06425e-08	7.19504e-08
ebgC	106	108	38	35	10.573	10.1644	4.01732	3.53526	70.009	-1.42511	0.378958	-3.76061	0.000169499	0.000665095
ebgR	1461	1481	813	1072	66.6438	63.7427	39.3062	49.5182	1187.69	-0.525991	0.195718	-2.6875	0.00719898	0.0193285
ecnA	43	47	47	56	15.318	15.7978	17.7457	20.2015	48.1086	0.314672	0.424123	0.741935	0.458127	0.602079
ecnB	97	47	11	6	29.6182	13.541	3.55992	1.85524	38.7569	-2.94603	0.623929	-4.72174	2.3384e-06	1.21608e-05
eco	4275	4597	3094	3467	392.403	398.14	301.007	322.263	3815.08	-0.313721	0.172878	-1.8147	0.0695697	0.138201
ecpA	198	159	202	175	15.1145	11.4522	16.3433	13.5278	183.401	0.208965	0.283852	0.736175	0.461624	0.605322
ecpB	30	24	46	30	2.0128	1.51934	3.27112	2.03826	32.8304	0.63083	0.535375	1.1783	0.238679	0.373171
ecpC	267	229	261	215	4.74442	3.83948	4.91555	3.86875	242.509	0.0725559	0.267812	0.270921	0.786452	0.864887
ecpD	364	321	330	292	9.93812	8.26939	9.54943	8.07321	325.391	-0.00950485	0.242014	-0.0392739	0.968672	0.982731
ecpE	165	169	180	176	10.4164	10.0667	12.0439	11.2515	172.194	0.217977	0.267584	0.814612	0.415294	0.558784
ecpR	4	6	6	3	0.303793	0.429966	0.48298	0.230727	4.76336	-0.0106491	1.25552	-0.00848188	0.993233
eda	4600	5087	4238	4886	321.609	335.581	314.045	345.927	4672.16	0.0341553	0.175505	0.194611	0.845698	0.905885
edd	1781	1979	1466	1684	44.1175	46.2549	38.4894	42.2425	1712.16	-0.134684	0.183313	-0.734721	0.462509	0.605712
efeB	182	146	215	174	6.42228	4.86112	8.04112	6.21767	179.797	0.378646	0.293807	1.28876	0.197483	0.320658
efeO	112	73	90	101	4.4567	2.74084	3.79576	4.06984	93.5639	0.168675	0.354579	0.475706	0.634284	0.75034
efeU	61	42	79	38	3.2988	2.1431	4.52808	2.08099	55.482	0.331579	0.496149	0.668305	0.503939	0.641037
efp	4445	4912	6056	6346	351.879	366.898	508.122	508.724	5450.45	0.530416	0.175424	3.02362	0.00249773	0.00764708
elaA	466	558	308	419	45.274	51.152	31.7157	41.2228	431.618	-0.379018	0.235352	-1.61043	0.107303	0.198489
elaB	6967	8223	1297	1896	1021.95	1138.1	201.643	281.632	4442.54	-2.138	0.213632	-10.0078	1.40784e-23	2.2858e-22
elaD	60	52	9	23	2.22205	1.81707	0.353269	0.862563	34.8163	-1.70271	0.557779	-3.05267	0.00226817	0.00705424
elbB	5192	5588	1242	1953	356.338	361.867	90.3461	135.734	3390.19	-1.64463	0.221062	-7.43967	1.00936e-13	1.01527e-12
elfA	57	53	45	52	4.7379	4.15674	3.96446	4.37698	51.3339	-0.060249	0.41139	-0.146452	0.883564	0.931923
elfC	142	134	175	171	2.45049	2.1819	3.20083	2.98828	155.765	0.452244	0.276704	1.6344	0.102176	0.190752
elfD	18	14	25	28	1.15091	0.84462	1.69421	1.81295	21.3618	0.85022	0.615111	1.38222	0.166903	0.280485
elfG	160	146	234	226	6.70556	5.77343	10.3942	9.59145	192.6	0.714784	0.262867	2.71919	0.00654425	0.0177556
emrA	627	841	535	765	23.9924	30.3647	21.6981	29.6435	684.922	-0.0624732	0.244824	-0.255176	0.798587	0.873752
emrB	584	617	736	666	17.0325	16.9792	22.7512	19.6698	651.608	0.352182	0.212591	1.65662	0.0975971	0.18295
emrD	1241	1541	1181	1349	47.0065	55.075	47.4129	51.7439	1318.67	-0.016338	0.202139	-0.0808259	0.93558	0.963379
emrE	163	151	185	251	21.9709	19.2045	26.4297	34.2606	187.3	0.589597	0.269951	2.18409	0.0289554	0.0660831
emrK	21	15	11	16	0.809788	0.545769	0.449578	0.624788	15.5274	-0.299141	0.714909	-0.418432	0.675631	0.782011
emrY	14	8	20	13	0.408314	0.220152	0.61824	0.383946	13.9085	0.723003	0.781567	0.925068	0.35493	0.495341
emtA	830	932	1066	1320	60.8739	64.4963	82.865	98.0365	1036.93	0.55548	0.196629	2.82502	0.00472774	0.0133634
endA	263	251	163	166	16.6735	15.0145	10.9527	10.6571	207.958	-0.51891	0.252391	-2.05598	0.0397843	0.0864595
eno	53103	60468	59284	69033	1834.91	1971.45	2171.17	2415.53	60299.8	0.296204	0.175724	1.68562	0.0918685	0.174191
entA	149	153	124	141	8.95304	8.67444	7.89708	8.57954	140.635	-0.0671585	0.281331	-0.238717	0.811325	0.881894
entB	85	103	60	78	4.44669	5.08417	3.32682	4.13212	80.4515	-0.328646	0.354697	-0.926554	0.354158	0.494598
entC	45	29	33	29	1.71755	1.04439	1.33497	1.12087	33.7912	-0.125917	0.517541	-0.243298	0.807775	0.880122
entD	38	31	53	41	2.74661	2.11417	4.06022	3.00094	41.0312	0.578942	0.473631	1.22235	0.221576	0.351506
entE	85	78	74	48	2.36825	2.05055	2.18525	1.35429	70.8909	-0.280405	0.401625	-0.698177	0.485066	0.626303
entF	354	299	298	337	4.0931	3.26202	3.65196	3.94584	320.131	0.0815669	0.231845	0.351816	0.724976	0.822051
entH	19	23	28	31	2.05996	2.35287	3.21753	3.40351	25.3106	0.612243	0.565266	1.08311	0.278762	0.419567
entS	64	30	36	37	2.29629	1.01563	1.36902	1.34434	41.3372	-0.239006	0.514934	-0.464149	0.642541	0.756665
envC	2457	2629	1516	2019	87.5265	88.3671	57.2393	72.8335	2124.45	-0.409213	0.192793	-2.12255	0.0337912	0.0755721
envY	116	91	99	88	6.83294	5.05774	6.18081	5.2492	98.0642	-0.0174835	0.337398	-0.0518185	0.958673	0.977155
envZ	4901	4991	2597	3122	162.589	156.228	91.3145	104.882	3837.03	-0.671234	0.173519	-3.86835	0.000109574	0.000446085
epd	9169	9042	9523	9970	403.484	375.435	444.16	444.284	9401.16	0.222408	0.167518	1.32767	0.184288	0.303516
epmA	523	537	376	467	24.0031	23.2544	18.29	21.7042	470.556	-0.211997	0.211543	-1.00215	0.316273	0.457733
epmB	1222	1230	938	1234	53.3041	50.6244	43.3663	54.5086	1145.07	-0.0586457	0.195845	-0.299449	0.764597	0.851258
epmC	402	452	562	648	32.8669	34.8688	48.7	53.6498	516.985	0.623322	0.209468	2.97574	0.00292286	0.00879844
eptA	382	314	135	122	10.4296	8.08906	3.90659	3.37306	232.768	-1.30888	0.266296	-4.91514	8.87191e-07	4.92433e-06
eptB	1022	978	963	1090	27.1116	24.4799	27.0764	29.2814	1008.6	0.159295	0.185481	0.85882	0.39044	0.53317
eptC	1086	1190	2700	2549	28.1116	29.0649	74.0764	66.8169	1909.05	1.33321	0.192275	6.93387	4.09494e-12	3.6712e-11
era	2346	3072	2884	3191	116.226	143.603	151.437	160.09	2866.93	0.286749	0.20473	1.40062	0.161326	0.27278
erpA	1249	1235	926	1072	162.498	151.607	127.69	141.235	1109.4	-0.193383	0.183793	-1.05217	0.292719	0.432756
esrE	0	0	0	0	0	0	0	0	0
essD	16	15	30	34	3.32484	2.94109	6.60743	7.15469	23.9727	1.16746	0.586229	1.99148	0.0464285	0.0987983
essQ	0	0	0	0	0	0	0	0	0
etk	508	499	1004	1485	10.4547	9.68981	21.9	30.9483	880.761	1.41773	0.222103	6.38321	1.73413e-10	1.37003e-09
etp	62	76	217	262	6.22571	7.20073	23.095	26.6415	156.84	1.91448	0.293182	6.53002	6.57607e-11	5.31759e-10
eutA	80	69	48	56	2.55757	2.08138	1.62645	1.81295	62.4277	-0.397624	0.383674	-1.03636	0.300035	0.441436
eutB	4458	4554	4526	4663	146.916	141.608	158.089	155.616	4534.61	0.152799	0.171586	0.890512	0.373191	0.514213
eutC	1669	1822	1082	1045	84.3622	86.8972	57.9668	53.4895	1385.39	-0.588105	0.192024	-3.06265	0.00219383	0.00684337
eutD	183	159	102	102	8.07672	6.62135	4.77139	4.55874	134.507	-0.620065	0.293095	-2.11557	0.0343811	0.0767666
eutE	44	56	34	34	1.40666	1.68924	1.15207	1.10072	41.5153	-0.431934	0.459998	-0.938992	0.347735	0.488772
eutG	70	65	48	60	2.64476	2.31722	1.92216	2.29562	60.0843	-0.20285	0.387908	-0.522935	0.60102	0.723457
eutH	116	105	73	57	4.24344	3.62422	2.83037	2.11152	86.6564	-0.633525	0.355694	-1.7811	0.0748969	0.146804
eutJ	40	21	21	15	2.14506	1.06259	1.1936	0.814575	23.9577	-0.62594	0.63061	-0.992595	0.320907	0.461013
eutK	559	591	357	397	50.0817	49.9597	33.8997	36.0179	469.542	-0.487035	0.208139	-2.33995	0.0192864	0.0460817
eutL	791	928	506	615	53.7944	59.549	36.473	42.3542	699.711	-0.498006	0.208421	-2.38943	0.0168747	0.0409361
eutM	129	136	64	78	19.6946	19.5912	10.3561	12.059	99.8817	-0.780525	0.321795	-2.42553	0.0152859	0.0374563
eutN	7	18	9	10	1.09096	2.64698	1.48667	1.57824	10.8919	-0.275389	0.882496	-0.312057	0.754997	0.844483
eutP	35	42	31	26	3.27289	3.70577	3.07246	2.46205	33.2368	-0.304687	0.507608	-0.60024	0.548346	0.678278
eutQ	91	112	61	59	5.81847	6.75696	4.13388	3.82015	79.6093	-0.632972	0.35771	-1.76951	0.0768085	0.149838
eutR	428	387	332	341	18.244	15.5651	14.9994	14.7194	369.012	-0.151379	0.221304	-0.684031	0.493956	0.633221
eutS	20	12	18	12	2.67175	1.51256	2.54858	1.62333	15.4966	0.0435895	0.736934	0.0591498	0.952833	0.973571
eutT	86	93	58	52	4.80117	4.89889	3.43192	2.93977	71.3326	-0.574742	0.368911	-1.55794	0.119247	0.215935
evgA	1204	1175	1320	1754	87.8731	80.9158	102.109	129.634	1360.36	0.485685	0.195238	2.48765	0.0128589	0.0323005
evgS	934	1041	664	914	11.6647	12.2671	8.78932	11.5594	877.657	-0.209161	0.211932	-0.986924	0.32368	0.463814
exbB	3469	1334	1641	853	211.847	76.8668	106.215	52.7506	1801.47	-0.794811	0.822044	-0.966872	0.333608	0.473109
exbD	1426	569	360	267	150.25	56.5683	40.203	28.4883	638.91	-1.5319	0.376999	-4.0634	4.83629e-05	0.000210611
exoD	21	7	35	28	3.37847	1.06259	5.96801	4.56162	23.1318	1.30369	0.678564	1.92125	0.0547007	0.11336
exoX	1085	769	954	1014	73.4549	49.1228	68.4542	69.5168	952.383	0.210487	0.227891	0.92363	0.355679	0.495882
exuR	3475	3042	4401	3807	200.742	165.809	269.461	222.704	3694.23	0.46417	0.203691	2.27879	0.0226796	0.0533851
exuT	4039	3564	1049	1190	127.76	106.372	35.1689	38.118	2391.44	-1.64204	0.181734	-9.03541	1.63386e-19	2.20198e-18
eyeA	0	0	0	0	0	0	0	0	0
fabA	9210	9525	16052	14853	796.521	777.263	1471.39	1300.81	12514.9	0.850722	0.182938	4.65033	3.31406e-06	1.69692e-05
fabB	64877	81582	56811	72844	2384.95	2829.76	2213.51	2711.71	68408.8	-0.0594363	0.1999	-0.29733	0.766215	0.851258
fabD	10059	11318	14965	14571	485.486	515.415	765.525	712.151	12778.7	0.592999	0.182061	3.25714	0.00112541	0.0037611
fabF	10904	13996	24338	26194	394.066	477.257	932.242	958.618	19048.9	1.14371	0.196287	5.82674	5.65209e-09	3.89136e-08
fabG	18032	18816	26639	26833	1101.19	1084.2	1724.23	1659.39	22680	0.662735	0.170834	3.87942	0.000104705	0.000428378
fabH	7482	8548	9686	9431	352.025	379.478	483.016	449.34	8793.84	0.380621	0.18457	2.0622	0.0391884	0.0854642
fabI	12635	14724	15215	17021	718.792	790.35	917.403	980.558	14877.8	0.358143	0.178883	2.0021	0.0452735	0.0966897
fabR	4597	4667	3225	3737	318.423	305.023	236.766	262.128	4010.72	-0.291569	0.170436	-1.71072	0.0871325	0.166745
fabZ	3712	3667	4904	4445	365.383	340.578	511.624	443.07	4194.8	0.470792	0.188629	2.49586	0.0125651	0.0317527
fadA	787	682	614	401	30.3478	24.8143	25.0946	15.6587	616.609	-0.39296	0.27707	-1.41827	0.156112	0.265686
fadB	754	568	1110	571	15.4537	10.9844	24.1126	11.8511	758.939	0.495638	0.333262	1.48723	0.136953	0.240851
fadD	441	446	876	674	11.7405	11.2033	24.7179	18.1705	616.976	0.939969	0.242165	3.88152	0.000103804	0.000425114
fadE	1667	1498	1024	637	30.6028	25.948	19.9245	11.842	1190.89	-0.787849	0.276171	-2.85276	0.00433408	0.0124037
fadH	1294	1051	1178	965	28.7675	22.0464	27.7571	21.7248	1118.5	0.00321973	0.230127	0.0139911	0.988837	0.99328
fadI	982	867	1703	1269	33.6212	28.0083	61.7984	43.9971	1218.84	0.82109	0.24032	3.41665	0.00063396	0.0022519
fadJ	1763	1556	1827	2025	36.8918	30.7222	40.5207	42.9105	1789.55	0.337317	0.182796	1.84532	0.0649912	0.130552
fadK	69	73	132	99	1.88044	1.87715	3.81281	2.73217	94.3267	0.83606	0.354518	2.35831	0.0183586	0.0440692
fadL	3760	4685	3930	3654	125.853	147.962	139.421	123.853	3988.26	-0.0271779	0.204979	-0.132589	0.894519	0.939083
fadM	91	56	54	81	10.237	5.94409	6.43852	9.22736	69.7441	-0.00859232	0.409812	-0.0209665	0.983272	0.989887
fadR	1603	1524	1523	1662	99.9323	89.6443	100.631	104.921	1571.26	0.149347	0.178348	0.837389	0.402374	0.546211
fau	472	312	677	665	38.59	24.0687	58.6654	55.0573	535.745	0.902685	0.255056	3.53916	0.000401402	0.00147407
fbaA	38005	45147	22567	26760	1579.51	1770.42	994.067	1126.23	32587.6	-0.634038	0.183562	-3.45409	0.000552154	0.00198007
fbaB	7597	8880	989	1348	323.831	357.154	44.6821	58.1871	4529.79	-2.70304	0.201391	-13.4218	4.50554e-41	1.47467e-39
fbp	6196	8014	6512	7396	278.388	339.746	310.109	336.509	6991.58	0.0897142	0.1993	0.450147	0.652605	0.764152
fdhD	758	731	429	564	40.7951	37.1212	24.4713	30.7382	611.164	-0.467793	0.209212	-2.23598	0.0253533	0.0588059
fdhE	5746	5793	6114	5709	277.324	263.81	312.758	279.025	5828.57	0.163387	0.182446	0.895533	0.370502	0.512392
fdhF	5400	5216	1959	3001	112.84	102.843	43.3876	63.5034	3805.22	-0.986944	0.213594	-4.62065	3.82535e-06	1.94282e-05
fdnG	8715	14057	32312	75850	128.339	195.321	504.329	1131.11	32982.1	2.34318	0.621644	3.76933	0.000163689	0.000644134
fdnH	849	1708	7133	17863	43.0595	81.7363	383.437	917.438	6968.42	3.38205	0.74177	4.55943	5.12935e-06	2.55785e-05
fdnI	344	579	3850	9625	23.6094	37.4948	280.058	668.942	3648.01	3.96113	0.668302	5.92716	3.08219e-09	2.17653e-08
fdoG	55058	53778	110435	86376	809.996	746.505	1721.99	1286.82	77415	0.989455	0.214309	4.61696	3.89408e-06	1.9753e-05
fdoH	12431	11617	19936	13849	617.907	544.85	1050.31	697.102	14592.6	0.62951	0.241974	2.60157	0.00927993	0.0241852
fdoI	6225	6028	9719	6522	439.326	401.408	726.992	466.111	7183.66	0.546628	0.249917	2.18724	0.0287252	0.0656668
fdrA	34	40	46	21	0.91493	1.01563	1.31198	0.572254	35.3827	0.00320246	0.559853	0.00572018	0.995436	0.997613
fdx	2012	1903	2345	1896	268.778	239.867	332.024	256.486	2041.23	0.248851	0.215216	1.15628	0.247565	0.383707
feaB	598	624	332	358	17.8943	17.6183	10.5296	10.8482	470.235	-0.701617	0.208197	-3.36997	0.000751757	0.00262956
feaR	266	218	604	489	13.1783	10.1906	31.7157	24.5327	400.96	1.30847	0.255606	5.11907	3.07047e-07	1.80894e-06
fecA	1772	1330	261	191	34.2094	24.227	5.34051	3.73401	857.19	-2.6429	0.263334	-10.0363	1.05564e-23	1.72073e-22
fecB	493	496	179	181	24.5055	23.2629	9.43041	9.11079	329.218	-1.33315	0.2283	-5.83948	5.2364e-09	3.62331e-08
fecC	219	241	89	55	9.83973	10.217	4.23828	2.50243	147.502	-1.53754	0.339463	-4.52934	5.91671e-06	2.92222e-05
fecD	244	225	130	111	11.4441	9.95729	6.46244	5.27201	174.638	-0.830709	0.280569	-2.9608	0.00306842	0.00920302
fecE	336	297	206	205	19.6373	16.3782	12.7606	12.1327	257.662	-0.497361	0.243346	-2.04384	0.0409692	0.0886448
fecI	181	128	116	105	15.5637	10.3851	10.5719	9.14291	131.185	-0.354644	0.320339	-1.10709	0.268255	0.407044
fecR	138	155	130	130	6.49285	6.88103	6.48277	6.19385	137.423	-0.047395	0.288699	-0.164167	0.8696	0.922147
feoA	1862	978	931	560	366.564	181.666	194.259	111.64	1068.49	-0.784823	0.344155	-2.28043	0.022582	0.0531857
feoB	16252	9443	4523	3898	314.159	172.234	92.668	76.3036	8314.55	-1.47697	0.270415	-5.46186	4.71164e-08	3.0172e-07
feoC	1151	681	255	312	217.988	121.694	51.1867	59.8373	582.811	-1.57191	0.279878	-5.6164	1.94981e-08	1.29903e-07
fepA	228	225	225	186	4.56665	4.25217	4.77646	3.77256	215.299	-0.00902391	0.26865	-0.0335899	0.973204	0.985596
fepB	184	111	91	80	8.63	4.91226	4.52371	3.79965	114.835	-0.656633	0.358555	-1.83133	0.0670515	0.134103
fepC	62	27	14	31	3.41041	1.40134	0.816213	1.72678	32.6561	-0.878341	0.61164	-1.43604	0.15099	0.25902
fepD	103	48	30	22	4.60019	2.02277	1.42011	0.994998	49.5599	-1.40341	0.517872	-2.70996	0.0067291	0.0181894
fepE	6	0	9	6	0.237489	0	0.377568	0.240494	5.36409	1.46266	1.40689	1.03964	0.298507
fepG	96	68	72	62	4.33937	2.90021	3.44944	2.83797	74.0238	-0.161371	0.382331	-0.422071	0.672973	0.780073
fes	30	40	31	20	1.11934	1.4082	1.22592	0.755666	30.0897	-0.320785	0.554249	-0.578775	0.562741	0.690698
fetA	529	557	664	804	35.0212	34.7933	46.5912	53.9004	638.617	0.553929	0.200933	2.75678	0.00583741	0.0160383
fetB	579	735	661	967	33.3188	39.9083	40.3155	56.3504	732.469	0.421279	0.23895	1.76304	0.0778938	0.151454
ffh	7527	8467	5916	6722	248.056	263.283	206.641	224.33	7086.79	-0.218749	0.175579	-1.24587	0.212812	0.339642
ffs	4	1	10	11	1.57493	0.371506	4.17312	4.38584	6.6358	2.19425	1.1853	1.85122	0.0641373
fhlA	1101	1383	385	556	23.7705	28.1733	8.80991	12.1559	834.486	-1.28748	0.23381	-5.50652	3.65992e-08	2.36947e-07
fhuA	1852	1045	647	708	37.0444	19.7226	13.7166	14.3409	1041.13	-0.972367	0.275994	-3.52315	0.000426454	0.00156051
fhuB	299	342	361	369	6.76789	7.30422	8.66064	8.45803	342.452	0.312099	0.228443	1.3662	0.171877	0.287204
fhuC	432	351	190	252	24.2988	18.6284	11.327	14.3537	300.606	-0.70786	0.249454	-2.83764	0.0045449	0.0129263
fhuD	222	201	123	157	11.1836	9.55408	6.56739	8.00917	173.124	-0.476935	0.270944	-1.76027	0.078362	0.152149
fhuE	227	170	297	260	4.6525	3.28757	6.45175	5.39628	239.847	0.618989	0.27484	2.25218	0.0243108	0.0567711
fhuF	346	137	113	66	19.6836	7.35384	6.81345	3.80218	162.074	-1.28777	0.448825	-2.8692	0.00411508	0.0118097
fic	2301	1905	202	226	171.279	133.798	15.9367	17.0356	1112.8	-3.17442	0.208957	-15.1918	4.01017e-52	1.7976e-50
fieF	2760	2721	1596	1809	137.191	127.618	84.0835	91.0576	2188.39	-0.565352	0.173955	-3.24999	0.00115409	0.00383829
fimA	6590	7018	114052	123501	538.788	541.391	9883.16	10225	64881.3	4.2486	0.167296	25.3957	2.8118e-142	4.63834e-140
fimB	451	553	542	780	33.571	38.8399	42.761	58.7953	579.896	0.509854	0.237274	2.1488	0.0316503	0.0714427
fimC	75	98	1268	1777	4.63692	5.71689	83.0899	111.254	826.263	4.25115	0.24999	17.0053	7.50727e-65	4.3e-63
fimD	144	163	2866	2511	2.45108	2.61787	51.7049	43.2815	1475.79	4.26082	0.222847	19.1199	1.72501e-81	1.29345e-79
fimE	57	28	45	35	4.28554	1.98634	3.58594	2.66477	41.1604	0.0463666	0.518591	0.0894088	0.928757	0.959948
fimF	61	42	1243	869	5.15632	3.34985	111.363	74.3859	578.523	4.49674	0.310753	14.4705	1.86152e-47	7.28764e-46
fimG	65	55	1205	959	5.78879	4.62171	113.742	86.4875	594.426	4.30658	0.273126	15.7677	5.18797e-56	2.70825e-54
fimH	217	160	1977	2060	10.7864	7.50417	104.156	103.692	1138.29	3.54558	0.221182	16.0301	7.87398e-58	4.27267e-56
fimI	248	304	4057	5168	20.614	23.8424	357.418	435.005	2515.48	4.17962	0.206603	20.2302	5.30842e-91	4.37838e-89
fis	477	711	1904	1754	72.0886	101.387	304.983	268.435	1236.26	1.75041	0.245902	7.11831	1.09261e-12	1.01485e-11
fiu	196	140	189	191	3.8535	2.59712	3.93841	3.80271	178.785	0.303294	0.287801	1.05383	0.291961	0.432177
fixA	77	78	37	42	4.48271	4.2846	2.28304	2.47606	57.406	-0.850762	0.397475	-2.14042	0.0323209	0.0727573
fixB	57	74	41	44	2.71599	3.32699	2.07061	2.12308	53.286	-0.501464	0.416893	-1.20286	0.22903	0.361055
fixC	93	75	43	52	3.24346	2.46805	1.58948	1.8365	64.5964	-0.702127	0.385389	-1.82187	0.0684754	0.136356
fixX	21	18	9	14	3.27289	2.64698	1.48667	2.20954	15.2045	-0.647512	0.722037	-0.896785	0.369834	0.511639
fklB	3614	4022	3568	3817	261.217	274.297	273.337	279.38	3736.5	0.0749754	0.17698	0.423637	0.67183	0.779361
fkpA	3447	3696	3506	4745	190.307	192.536	205.157	265.284	3831.13	0.322953	0.191972	1.68229	0.0925124	0.175251
fkpB	1408	1474	1502	1626	140.441	138.725	158.79	164.238	1498.37	0.241067	0.179549	1.34263	0.179393	0.296877
flc	201	171	308	330	23.4947	18.8597	38.1579	39.0614	254.2	0.90184	0.244606	3.6869	0.000227	0.000871646
fldA	4818	4481	3695	4206	407.265	357.397	331.044	360.031	4262.89	-0.113646	0.171549	-0.662469	0.507671	0.642613
fldB	1810	1813	1980	2077	155.637	147.095	180.451	180.855	1916.76	0.287335	0.176369	1.62917	0.103278	0.192213
flgA	158	129	14492	14399	10.7453	8.27782	1044.6	991.64	7581.05	6.77989	0.205121	33.0531	1.40325e-239	5.26091e-237
flgB	81	85	18684	22365	8.71874	8.63283	2131.57	2437.8	10663.9	8.06936	0.208979	38.6132	0	0
flgC	100	96	18819	23483	11.0828	10.0389	2210.58	2635.51	10984	7.87169	0.207225	37.9862	0	0
flgD	187	193	27944	36166	12.0597	11.7441	1910.05	2361.87	16651.2	7.51494	0.196744	38.1964	0	0
flgE	368	354	39608	52129	13.6624	12.4007	1558.55	1959.83	23859.3	7.10542	0.190796	37.2409	1.48623e-303	1.53231e-300
flgF	140	161	15663	18930	8.3121	9.01933	985.64	1138.14	9022.98	6.9634	0.198576	35.0666	2.17611e-269	1.49571e-266
flgG	170	165	16440	18395	9.74523	8.92468	998.862	1067.83	9111.13	6.82212	0.187665	36.3526	2.38837e-289	1.96993e-286
flgH	64	75	5522	5968	4.10968	4.54417	375.824	388.076	3014.62	6.49205	0.218753	29.6775	1.49754e-193	4.11723e-191
flgI	60	66	4994	5428	2.45275	2.54573	216.377	224.7	2734	6.49284	0.220796	29.4065	4.54099e-190	1.10159e-187
flgJ	51	38	3077	3077	2.4301	1.70845	155.397	148.471	1621.2	6.23773	0.248823	25.069	1.08438e-138	1.65629e-136
flgK	211	182	7110	8303	5.76083	4.68857	205.747	229.561	4085.3	5.41404	0.193655	27.9572	5.39334e-172	1.17064e-169
flgL	224	221	8371	7920	10.5391	9.81102	417.44	377.348	4347.48	5.32203	0.196046	27.1468	2.76329e-162	5.17992e-160
flgM	154	108	5087	4793	23.5114	15.5578	823.152	741.012	2634.97	5.3655	0.231621	23.165	1.0272e-118	1.28369e-116
flgN	134	109	4076	3475	14.4236	11.0703	465.011	378.778	2028.95	5.08955	0.233241	21.821	1.46466e-105	1.6325e-103
flhA	219	176	3697	3977	4.72818	3.58533	84.598	86.9494	2085.61	4.40369	0.202783	21.7163	1.43954e-104	1.56228e-102
flhB	31	32	2372	2443	1.21101	1.17951	98.211	96.6427	1265.95	6.3808	0.263019	24.2598	5.20739e-130	7.15843e-128
flhC	297	438	1076	1879	23.0241	32.038	88.4095	147.507	933.016	2.11286	0.285781	7.39327	1.4326e-13	1.43399e-12
flhD	166	201	707	1003	21.2278	24.2527	95.8247	129.885	528.189	2.33349	0.242023	9.64159	5.33538e-22	8.05975e-21
flhE	12	5	602	394	1.37055	0.538825	72.8734	45.569	265.718	6.01333	0.471958	12.7412	3.48796e-37	9.92024e-36
fliA	69	50	13122	15333	4.30151	2.94109	867.028	967.966	7397.55	8.02223	0.230456	34.8103	1.70146e-265	1.0024e-262
fliC	762	570	68805	73774	22.8475	16.1259	2186.57	2239.99	37321.9	6.86602	0.202215	33.9541	1.06066e-252	4.86019e-250
fliD	107	90	4901	5176	3.41346	2.70906	165.713	167.211	2663.28	5.80089	0.209828	27.6459	3.1299e-168	6.45385e-166
fliE	16	19	2039	1976	2.27989	2.55454	307.944	285.129	1053.04	6.96874	0.316091	22.0466	1.03003e-107	1.21367e-105
fliF	66	100	11999	13835	1.78567	2.55284	344.084	379.051	6732.25	7.4021	0.233357	31.7201	8.21953e-221	2.60749e-218
fliG	77	90	10222	10420	3.47005	3.82696	488.25	475.526	5404	7.07459	0.213494	33.1372	8.67031e-241	3.57563e-238
fliH	33	48	4619	4106	2.15607	2.95907	319.858	271.661	2294.46	6.88078	0.267549	25.7178	7.38912e-146	1.2697e-143
fliI	70	69	5085	5462	2.28674	2.12683	176.064	180.688	2770.34	6.36893	0.215983	29.4881	4.08753e-191	1.05356e-188
fliJ	10	6	1173	1018	1.01093	0.57232	125.684	104.215	575.482	7.22831	0.42862	16.8641	8.25998e-64	4.66632e-62
fliK	78	81	3783	2975	3.10378	3.04121	159.548	119.879	1805.49	5.54385	0.252192	21.9827	4.21856e-107	4.8326e-105
fliL	49	50	9899	8555	4.72986	4.55394	1012.75	836.243	4839.08	7.67341	0.250002	30.6934	6.96431e-207	2.05149e-204
fliM	110	122	11548	13677	4.91283	5.1412	546.646	618.572	6585.79	6.88422	0.201076	34.237	6.8139e-257	3.51257e-254
fliN	30	33	2959	4072	3.25256	3.37586	340.024	447.067	1828.48	6.91665	0.274379	25.2084	3.23966e-140	5.13861e-138
fliO	10	21	1408	1905	1.22638	2.43001	183.015	236.581	862.255	6.85444	0.344867	19.8756	6.61911e-88	5.3524e-86
fliP	27	20	1287	1511	1.64215	1.14774	82.9636	93.0622	735.726	6.01599	0.292379	20.576	4.50673e-94	4.04038e-92
fliQ	17	17	329	424	2.82612	2.66659	57.9692	71.3785	202.634	4.58624	0.354171	12.9492	2.3733e-38	7.09238e-37
fliR	40	26	387	439	2.28424	1.40095	23.4236	25.3868	229.79	3.7675	0.30835	12.2183	2.48371e-34	6.32273e-33
fliS	34	30	1459	1462	3.71314	3.09136	168.88	161.685	774.648	5.63808	0.269611	20.9119	4.17595e-97	4.00503e-95
fliT	15	6	488	464	1.83956	0.694289	63.4314	57.6239	252.824	5.6304	0.408159	13.7946	2.7456e-43	9.51499e-42
fliY	5249	5393	4138	5006	294.136	285.147	245.767	284.069	4901.76	-0.0998787	0.173118	-0.57694	0.56398	0.6916
fliZ	125	93	4193	5718	10.1643	7.13533	361.369	470.837	2608.77	5.62189	0.232799	24.1491	7.62721e-129	1.01467e-126
flk	414	542	478	506	18.6572	23.0468	22.8315	23.0917	483.347	0.164793	0.231571	0.711629	0.476695	0.618204
flu	18098	18917	3883	3522	260.364	256.784	59.2077	51.3098	10750	-2.19231	0.187103	-11.7171	1.04156e-31	2.44057e-30
flxA	0	0	0	0	0	0	0	0	0
fmt	6171	5906	3614	4165	292.181	263.849	181.362	199.697	4892.61	-0.513715	0.16976	-3.02613	0.00247707	0.00760077
fnr	4572	5995	7624	8821	272.531	337.182	481.674	532.462	6778.79	0.75809	0.202505	3.74356	0.000181428	0.00070853
fnrS	20	24	19	23	7.35826	8.33147	7.40899	8.56907	21.3542	0.0524359	0.607626	0.0862963	0.931231	0.961782
focA	12884	13171	10872	14640	674.013	650.132	602.82	775.567	12791.9	0.0847526	0.185659	0.456497	0.648033	0.761303
focB	129	95	144	147	6.82004	4.739	8.06901	7.87001	128.964	0.502812	0.309007	1.62719	0.103698	0.192808
folA	731	626	321	359	68.3567	55.2336	31.8148	33.9953	499.543	-0.874575	0.213972	-4.08734	4.36347e-05	0.000191436
folB	118	98	130	119	14.3536	11.2479	16.7603	14.6584	116.332	0.333399	0.313474	1.06356	0.287528	0.427457
folC	1792	1951	1871	1636	63.3842	65.1128	70.1419	58.5986	1806.82	0.0363702	0.203458	0.17876	0.858126	0.914008
folD	2134	2595	2016	2336	110.479	126.762	110.621	122.467	2254.42	0.000307876	0.193649	0.00158987	0.998731	0.998974
folE	2232	2440	2218	3104	149.752	154.466	157.725	210.892	2485.44	0.301671	0.201445	1.49753	0.134254	0.237522
folK	185	312	293	267	17.2996	27.5286	29.0397	25.2834	264.452	0.299813	0.306114	0.979419	0.327373	0.46732
folM	437	364	600	574	27.1299	21.3223	39.4801	36.086	496.366	0.679076	0.223067	3.04426	0.0023325	0.00722166
folP	2510	2304	1683	1628	132.7	114.933	94.3065	87.159	2008.41	-0.412835	0.18644	-2.21431	0.0268077	0.0616937
folX	767	711	632	715	94.8404	82.9532	82.8277	89.5292	701.239	-0.0122332	0.195423	-0.0625988	0.950086	0.971938
fpr	3041	3267	1720	1904	182.726	185.225	109.54	115.854	2442.96	-0.677541	0.175998	-3.84971	0.000118258	0.000477199
frc	32	25	74	86	1.14815	0.846356	2.8141	3.12469	55.0178	1.61017	0.421352	3.82143	0.000132678	0.000530711
frdA	75297	95696	18790	17678	1868.29	2240.4	494.144	444.181	50253.3	-2.10169	0.203427	-10.3314	5.08026e-25	8.91532e-24
frdB	23150	26972	4035	5281	1413.74	1554.16	261.169	326.584	14351.1	-2.31177	0.191873	-12.0485	1.9763e-33	4.85134e-32
frdC	10337	11356	1605	2014	1171.67	1214.51	192.817	231.169	6105.04	-2.46594	0.181887	-13.5576	7.14621e-42	2.39602e-40
frdD	10277	12759	1762	2383	1281.35	1501.01	232.846	300.876	6560.14	-2.35978	0.207126	-11.393	4.53216e-30	9.94182e-29
fre	5650	5269	5477	5698	361.257	317.879	371.168	368.936	5503.86	0.158041	0.171858	0.919601	0.357781	0.498308
frlA	338	325	85	79	11.3388	10.2872	3.02223	2.68372	200.677	-1.88861	0.269897	-6.99751	2.60553e-12	2.36159e-11
frlB	892	1012	153	155	39.1376	41.8963	7.1151	6.88686	533.801	-2.50365	0.222082	-11.2736	1.77257e-29	3.7876e-28
frlC	248	231	58	62	13.3954	11.7728	3.32041	3.39122	145.263	-1.87378	0.294404	-6.36466	1.95718e-10	1.54034e-09
frlD	355	409	164	200	20.2727	22.0379	9.92628	11.5657	276.243	-0.95056	0.243245	-3.90782	9.31322e-05	0.000386007
frlR	1036	895	1006	963	63.5263	51.7824	65.3811	59.7972	972.471	0.155662	0.202644	0.768156	0.442395	0.586087
frmA	4603	5434	2955	3427	186.133	207.332	126.648	140.332	4045.21	-0.533063	0.185462	-2.87425	0.0040499	0.0116308
frmB	741	726	999	965	39.8802	36.8673	56.9856	52.5928	860.595	0.547864	0.196509	2.78799	0.00530366	0.0147387
frmR	1325	1382	846	956	215.482	212.065	145.823	157.44	1112.1	-0.465662	0.184297	-2.52669	0.0115141	0.0294203
frr	9748	10400	9531	10533	784.126	789.35	812.587	857.992	10004.5	0.116104	0.168558	0.68881	0.490943	0.6314
frsA	2633	3117	2160	2314	94.9262	106.032	82.5372	84.4811	2531.59	-0.239001	0.187997	-1.2713	0.203621	0.328535
fruA	3189	3343	2620	3652	84.5978	83.6771	73.6659	98.1061	3173.65	0.0553593	0.196823	0.281265	0.778507	0.859225
fruB	757	867	2123	2070	30.0426	32.4659	89.3003	83.1904	1477.87	1.49484	0.195723	7.63754	2.21405e-14	2.30574e-13
fruK	1228	1359	1842	2218	58.6999	61.2949	93.3232	107.365	1667.15	0.769242	0.186076	4.13403	3.56458e-05	0.000159267
frvA	7	9	8	14	0.702903	0.852718	0.851428	1.42359	9.45519	0.569012	0.903928	0.629488	0.52903	0.661728
frvB	34	51	29	39	1.05103	1.48756	0.95016	1.22085	37.8144	-0.205712	0.492234	-0.417915	0.67601	0.782229
frvR	97	82	85	93	2.48935	1.98561	2.31204	2.4169	88.8121	0.114794	0.334895	0.342777	0.731766	0.827476
frvX	105	116	70	100	4.40053	4.58711	3.10938	4.24401	96.4717	-0.263665	0.334245	-0.788837	0.430207	0.573795
frwA	2126	1929	748	775	38.14	32.6524	14.2226	14.0793	1361.63	-1.28812	0.186674	-6.9004	5.18563e-12	4.57934e-11
frwB	61	74	36	45	8.52962	9.76331	5.33535	6.37196	53.1176	-0.61825	0.415522	-1.48789	0.13678	0.240743
frwC	275	251	144	141	11.4291	9.84284	6.34314	5.93418	199.446	-0.758149	0.259819	-2.91799	0.00352295	0.0102894
frwD	108	76	41	47	14.1743	9.41148	5.70326	6.24651	66.6171	-0.942123	0.395052	-2.38481	0.0170882	0.0413323
fryA	192	162	182	161	3.45272	2.74879	3.4689	2.93188	173.775	0.0839085	0.28114	0.298458	0.765354	0.851258
fryB	18	9	9	9	2.47075	1.16564	1.30936	1.25101	11.1061	-0.45894	0.854202	-0.537274	0.591079	0.714974
fryC	47	30	28	32	1.69039	1.01807	1.06735	1.16547	33.8806	-0.23771	0.513393	-0.463017	0.643352	0.757403
fsaA	711	646	273	356	48.135	41.2657	19.5891	24.4063	485.726	-0.991976	0.218746	-4.53483	5.76505e-06	2.86792e-05
fsaB	737	833	127	213	49.8952	53.2111	9.11288	14.6026	461.423	-2.09746	0.260784	-8.04292	8.77238e-16	9.85758e-15
fsr	1226	1347	731	1014	45.0692	46.7221	28.4818	37.7475	1063.14	-0.445893	0.208845	-2.13505	0.0327573	0.073579
ftnA	5555	7207	11318	15679	500.679	612.908	1081.2	1431.05	10004	1.19451	0.216201	5.52501	3.29468e-08	2.15671e-07
ftnB	2083	1636	1910	2049	185.508	137.475	180.289	184.789	1913.26	0.214097	0.200177	1.06954	0.284826	0.426051
ftsA	7795	7967	4187	5321	277.024	267.154	157.712	191.494	6212.86	-0.611987	0.178003	-3.43807	0.000585879	0.00209192
ftsB	669	644	500	514	96.2446	87.4182	76.2396	74.8814	576.273	-0.248084	0.201598	-1.23059	0.218477	0.347608
ftsE	2613	2644	2305	2234	175.315	167.381	163.912	151.783	2433.62	-0.0849807	0.181677	-0.467758	0.639957	0.754484
ftsH	20939	22556	16118	21166	485.713	493.687	396.274	497.191	19992.2	-0.106392	0.183536	-0.579679	0.562131	0.690155
ftsI	3528	3595	1992	2181	89.6183	86.1654	53.6313	56.1028	2779.7	-0.648835	0.171912	-3.77424	0.000160496	0.000632172
ftsK	8281	8755	8341	9122	93.1568	92.9295	99.4513	103.916	8589.5	0.158244	0.168283	0.940343	0.347042	0.488131
ftsL	1497	1594	777	1087	183.589	184.45	100.996	134.994	1217.13	-0.615576	0.206365	-2.98295	0.00285484	0.00860625
ftsN	3556	3308	2190	2762	166.263	145.937	108.527	130.773	2915.27	-0.353247	0.182263	-1.93812	0.052609	0.109631
ftsP	3576	3904	3069	3935	113.595	117.014	103.328	126.581	3592.15	0.0219439	0.185335	0.118401	0.90575	0.946291
ftsQ	5534	4553	3469	3255	298.912	232.042	198.595	178.039	4153.62	-0.456534	0.198061	-2.30502	0.0211656	0.0501074
ftsW	3348	3235	2697	2579	120.704	110.046	103.057	94.1559	2941.68	-0.191816	0.182324	-1.05206	0.292771	0.432756
ftsX	2274	2495	2068	2140	96.3827	99.7803	92.9009	91.8509	2229.57	-0.0561677	0.180744	-0.310758	0.755984	0.844819
ftsY	5958	6021	3780	4759	179.001	170.682	120.367	144.787	5061.51	-0.370752	0.177171	-2.09263	0.0363824	0.0804078
ftsZ	23754	27345	14645	17592	925.527	1005.3	604.787	694.11	20520.7	-0.545631	0.179996	-3.03135	0.00243459	0.00749273
fucA	404	411	196	261	27.9841	26.8619	14.3895	18.3076	312.159	-0.718021	0.235961	-3.04296	0.00234265	0.00724219
fucI	4655	4846	2209	2502	117.647	115.561	59.1723	64.0339	3484.9	-0.890722	0.17156	-5.1919	2.08164e-07	1.25507e-06
fucK	1810	2000	827	979	56.068	58.4564	27.152	30.71	1375.5	-0.957268	0.187663	-5.10099	3.37879e-07	1.97928e-06
fucO	4619	5006	1446	2252	180.44	184.519	59.8706	89.0869	3244.52	-1.26993	0.219691	-5.78053	7.4465e-09	5.10971e-08
fucP	632	476	475	455	21.5395	15.3071	17.1583	15.7033	505.933	-0.124988	0.236194	-0.529176	0.596683	0.719699
fucR	2938	3316	1937	2851	180.155	191.855	125.888	177.032	2723.3	-0.273441	0.21242	-1.28727	0.198001	0.3211
fucU	1472	1646	866	1152	156.197	164.801	97.3964	123.788	1263.97	-0.512017	0.201608	-2.53967	0.0110957	0.0284569
fumA	14512	14301	17576	14349	395.493	367.742	507.682	395.998	15207.5	0.281191	0.205939	1.36541	0.172124	0.287385
fumB	3191	3501	1007	1609	86.9637	90.0262	29.0872	44.4046	2266.98	-1.24576	0.227375	-5.4789	4.27978e-08	2.75348e-07
fumC	3479	3521	1998	1931	111.222	106.211	67.7008	62.5145	2690.28	-0.70623	0.181363	-3.89402	9.85984e-05	0.00040662
fur	4905	4105	4667	5487	492.534	388.934	496.702	557.947	4775.4	0.292923	0.185155	1.58204	0.113639	0.208018
fusA	128603	138181	470253	412172	2729.26	2766.99	10577.6	8857.96	293757	1.85631	0.193093	9.61355	7.00873e-22	1.04725e-20
fxsA	459	332	793	470	43.1916	29.4775	79.0897	44.7863	520.965	0.819438	0.316003	2.59314	0.00951053	0.0247142
gabD	4384	4208	584	476	135.802	122.992	19.1739	14.9315	2324.04	-2.88647	0.212225	-13.601	3.94927e-42	1.34601e-40
gabP	896	1023	120	89	28.7061	30.9249	4.07482	2.88747	512.072	-3.0662	0.258555	-11.859	1.9337e-32	4.69094e-31
gabT	4769	4592	494	380	167.103	151.818	18.3461	13.4834	2458.99	-3.28672	0.222952	-14.7418	3.47383e-49	1.4923e-47
gadA	749	854	256	258	23.9965	25.8161	8.69295	8.37042	515.63	-1.51614	0.216967	-6.98789	2.79049e-12	2.51816e-11
gadB	751	713	104	117	24.0606	21.5537	3.53151	3.79589	406.079	-2.60585	0.228677	-11.3953	4.41142e-30	9.72871e-29
gadC	390	489	122	152	11.3967	13.483	3.77863	4.49798	280.357	-1.5633	0.25699	-6.08313	1.17858e-09	8.64852e-09
gadE	90	166	5	7	7.65091	13.3151	0.450507	0.602601	64.1481	-4.29681	0.593002	-7.24586	4.29694e-13	4.15002e-12
gadW	1284	1403	285	444	79.0574	81.5081	18.5987	27.6835	827.766	-1.77095	0.232668	-7.61148	2.70974e-14	2.80075e-13
gadX	2505	2209	306	432	136.288	113.4	17.6455	23.801	1313.18	-2.56045	0.212294	-12.0608	1.70032e-33	4.22416e-32
gadY	23	9	1	3	9.83203	3.63014	0.453081	1.29867	8.62752	-2.88998	1.17145	-2.46702	0.0136244	0.0339909
galE	5485	6369	2265	2738	242.081	265.229	105.953	122.371	4119.64	-1.12574	0.185693	-6.06239	1.34115e-09	9.80656e-09
galK	7289	8040	2806	3440	284.743	296.351	116.18	136.083	5268.57	-1.17688	0.179517	-6.55582	5.53364e-11	4.56342e-10
galM	11138	13301	6491	8653	480.243	541.133	296.638	377.817	9733.7	-0.575288	0.198116	-2.90379	0.00368675	0.0106864
galP	706	720	343	484	22.7162	21.8589	11.6973	15.7702	552.948	-0.671683	0.221824	-3.028	0.00246174	0.00756316
galR	1972	1808	2056	2146	85.7693	74.1975	94.7783	94.5182	1991.83	0.277176	0.179575	1.54351	0.122708	0.220596
galS	408	342	589	565	17.592	13.9138	26.9172	24.6697	478.994	0.749085	0.223365	3.35363	0.000797582	0.00276871
galT	5333	5975	2228	2409	228.628	241.692	101.236	104.582	3898.02	-1.16329	0.177722	-6.54556	5.92726e-11	4.83083e-10
galU	4540	5707	5436	6485	224.18	265.898	284.499	324.274	5528.07	0.337314	0.196385	1.71761	0.0858671	0.164628
gapA	181711	200706	101034	133218	8188.92	8534.37	4825.85	6079.52	151614	-0.591406	0.185544	-3.18743	0.00143544	0.00465391
gapC	5465	4610	4881	6270	245.053	195.046	231.974	284.707	5280.89	0.263684	0.191801	1.37478	0.1692	0.283536
garD	23698	21113	19335	19175	676.65	568.811	585.136	554.432	20689.3	-0.0921545	0.177634	-0.518788	0.603909	0.726098
garK	6662	7953	4205	4131	260.93	293.912	174.561	163.846	5651.51	-0.683937	0.191062	-3.57965	0.000344053	0.00127942
garL	13059	11839	8490	8571	760.257	650.326	523.864	505.292	10366.1	-0.419562	0.174967	-2.39795	0.0164873	0.0402329
garP	15483	13663	15560	13710	520.569	433.446	554.49	466.79	14577.3	0.136872	0.196355	0.697065	0.485762	0.626809
garR	12561	13919	9268	8847	637.068	666.093	498.205	454.379	11025.6	-0.420398	0.183156	-2.2953	0.021716	0.0512338
gatA	38911	45109	22106	30878	3855.48	4217.31	2321.55	3098.25	33684.6	-0.551655	0.200478	-2.7517	0.0059287	0.016235
gatB	37028	37186	16129	20239	5831.63	5525.93	2692.33	3227.82	27084.4	-0.911327	0.173418	-5.2551	1.47947e-07	8.98577e-07
gatC	245389	262495	107906	130235	8122.7	8198.45	3785.74	4365.49	182647	-0.973748	0.17116	-5.68909	1.27716e-08	8.62031e-08
gatD	87894	95544	37694	44884	3789.77	3887.08	1722.61	1959.78	65088.5	-1.03207	0.171614	-6.01394	1.81073e-09	1.30778e-08
gatR	5017	4946	3949	4094	110.658	102.934	92.3184	91.4427	4463.01	-0.184255	0.170772	-1.07895	0.28061	0.421488
gatY	163134	177154	103954	136850	8564.13	8775.16	5784.16	7275.19	143267	-0.383122	0.183791	-2.08456	0.0371097	0.0818836
gatZ	214157	239161	118178	161236	7610.86	8019.69	4451.42	5802.62	180112	-0.583687	0.192153	-3.03761	0.00238462	0.0073554
gcd	619	658	1040	825	11.6203	11.6551	20.6928	15.6834	791.993	0.680033	0.23159	2.93637	0.00332076	0.00981003
gcl	143	153	91	83	3.60191	3.63625	2.4294	2.11707	115.878	-0.63905	0.309877	-2.06227	0.0391822	0.0854642
gcvA	672	603	575	565	32.8573	27.8192	29.7982	27.9751	600.258	-0.0350459	0.207352	-0.169017	0.865784	0.919329
gcvB	11628	14640	24370	33047	2533.63	3009.85	5627.99	7291.72	21075.7	1.24255	0.207604	5.98521	2.1611e-09	1.54998e-08
gcvH	17338	18792	6339	8007	1995.44	2040.7	773.253	933.191	12317.7	-1.21524	0.17908	-6.78603	1.15265e-11	9.92385e-11
gcvP	43887	49742	21898	24996	685.415	733.005	362.479	395.32	34464.7	-0.876732	0.174489	-5.02458	5.04545e-07	2.88992e-06
gcvR	3354	3224	2614	3671	262.732	238.293	217.028	291.203	3187.45	0.0481584	0.197473	0.243873	0.807329	0.87987
gcvT	31820	33243	13286	14853	1304.34	1285.75	577.226	616.546	22798.8	-1.0875	0.165938	-6.55368	5.61353e-11	4.61159e-10
gdhA	3236	3842	1681	2916	108.072	121.068	59.5023	98.6174	2865.95	-0.516521	0.248911	-2.07513	0.0379749	0.0833911
gfcA	57	43	121	141	8.361	5.95138	18.8118	20.9442	91.6725	1.51066	0.347519	4.34698	1.38022e-05	6.48297e-05
gfcB	39	23	109	155	2.714	1.51021	8.03956	10.9229	82.797	2.20525	0.401352	5.49455	3.91704e-08	2.528e-07
gfcC	63	49	159	252	3.78551	2.77809	10.1261	15.3336	132.316	1.98677	0.338089	5.87646	4.19132e-09	2.93962e-08
gfcD	172	164	396	429	3.68158	3.31219	8.98384	9.29874	294.114	1.41895	0.232683	6.09821	1.07263e-09	7.9275e-09
gfcE	89	128	421	469	3.50421	4.75527	17.5688	18.6996	282.5	2.15749	0.268288	8.04168	8.86119e-16	9.93031e-15
ggt	1286	1564	321	278	33.1168	38.0023	8.76139	7.24958	835.568	-2.12078	0.228087	-9.29813	1.42936e-20	2.02567e-19
ghrA	3056	3255	3097	3696	146.081	146.81	156.907	178.909	3262.15	0.225589	0.176003	1.28174	0.199935	0.323481
ghrB	4307	5247	1665	2517	198.278	227.917	81.241	117.339	3353.26	-1.08109	0.224136	-4.82336	1.41159e-06	7.61964e-06
glcA	210	199	141	124	5.60067	5.00771	3.98566	3.34891	166.562	-0.497048	0.279401	-1.77898	0.0752436	0.147343
glcB	6198	6884	3331	2647	128.084	134.231	72.9592	55.3936	4680.7	-0.996078	0.217532	-4.579	4.67212e-06	2.34687e-05
glcC	327	272	1251	731	19.1863	15.0584	77.7967	43.4332	664.784	1.87104	0.305763	6.11923	9.40278e-10	6.97429e-09
glcD	412	368	1015	734	12.3285	10.3903	32.1914	22.2418	644.215	1.30219	0.257115	5.06463	4.092e-07	2.3635e-06
glcE	183	161	348	312	7.80059	6.47542	15.7223	13.4676	254.013	1.0694	0.255638	4.18327	2.87351e-05	0.000130224
glcF	940	817	585	463	34.4708	28.269	22.7373	17.1935	692.605	-0.611666	0.237079	-2.58	0.00987994	0.0255294
glcG	1222	1265	527	416	135.432	132.284	61.9043	46.6878	839.223	-1.26572	0.229137	-5.52384	3.31668e-08	2.16767e-07
gldA	6740	7526	2035	2878	274.028	288.712	87.6922	118.491	4666.02	-1.42457	0.201898	-7.05589	1.71503e-12	1.57523e-11
glf	2305	1701	3516	4309	93.7145	65.2538	151.511	177.408	2978.11	1.0852	0.212211	5.11378	3.15775e-07	1.85771e-06
glgA	15880	18639	2851	3929	497.057	550.483	94.5831	124.537	9975.46	-2.23396	0.201042	-11.1119	1.09833e-28	2.28763e-27
glgB	16519	18835	4232	6061	339.031	364.743	92.0582	125.968	11077.6	-1.66746	0.204115	-8.16924	3.10345e-16	3.60525e-15
glgC	21262	22808	4260	5016	736.383	745.337	156.376	175.921	12903.3	-2.12837	0.17125	-12.4284	1.83303e-35	4.84577e-34
glgP	13753	16137	3194	3687	252.168	279.178	62.071	68.4585	8906.15	-1.99861	0.182209	-10.9688	5.3988e-28	1.08081e-26
glgS	834	782	480	528	186.241	164.771	113.608	119.4	646.442	-0.558361	0.197364	-2.82909	0.00466811	0.0132402
glgX	10382	11276	2629	2793	236.069	241.924	63.3591	64.3116	6568.57	-1.87452	0.172895	-10.8419	2.17847e-27	4.23773e-26
glk	6895	7490	5593	7265	320.377	328.379	275.444	341.841	6749.04	-0.0455901	0.184336	-0.24732	0.80466	0.877657
glmM	12823	13636	8978	9924	430.168	431.62	319.219	337.129	11206.9	-0.363089	0.168079	-2.16023	0.0307548	0.0696883
glmS	13089	16870	12242	11075	321.041	390.422	318.249	275.079	13218.6	-0.232687	0.211437	-1.1005	0.271113	0.410452
glmU	10407	12002	6279	8144	340.716	370.755	217.881	270.001	9066.01	-0.519493	0.189775	-2.73742	0.00619234	0.0168897
glmY	68	45	102	137	16.5881	10.3577	26.3723	33.8429	88.5871	1.19763	0.36677	3.26535	0.00109329	0.00366267
glmZ	893	880	784	951	193.636	180.046	180.182	208.822	871.339	0.0879049	0.1916	0.458793	0.646383	0.76032
glnA	23454	28197	12680	15843	746.625	846.943	427.824	510.721	19684.7	-0.739238	0.190279	-3.88502	0.00010232	0.000419449
glnB	758	757	737	697	100.363	94.5729	103.427	93.4541	734.324	0.0482611	0.20212	0.238774	0.811281	0.881894
glnD	2163	2366	1788	2179	36.3214	37.4875	31.8225	37.053	2105.54	-0.0724963	0.183404	-0.395282	0.692635	0.796771
glnE	5630	6420	3299	3759	88.9492	95.7049	55.2429	60.1404	4700.72	-0.650811	0.179043	-3.63495	0.000278031	0.00104808
glnG	2862	3234	1661	1741	91.1077	97.1385	56.0423	56.1235	2336.2	-0.717627	0.183162	-3.918	8.92876e-05	0.00037172
glnH	10724	10181	9534	9793	644.378	577.219	607.183	595.882	10002	0.0118066	0.16999	0.0694548	0.944628	0.969219
glnK	5	2	7	4	0.662026	0.249862	0.982344	0.536322	4.5647	0.793571	1.30843	0.606506	0.544179
glnL	2554	2614	1302	1321	109.178	105.435	58.9912	57.1846	1913.11	-0.853209	0.179527	-4.75254	2.00879e-06	1.05532e-05
glnP	1125	997	2232	2360	76.5091	63.9767	160.885	162.53	1697.72	1.23781	0.184406	6.71241	1.91439e-11	1.63119e-10
glnQ	1091	1117	2644	2980	67.7316	65.4313	173.976	187.346	1983.92	1.47039	0.176122	8.34871	6.90138e-17	8.17853e-16
glnS	6262	8297	8717	9476	168.812	211.046	249.068	258.688	8190.61	0.443701	0.203613	2.17914	0.0293214	0.0668075
glnU	9	8	14	5	5.38624	4.51751	8.88039	3.03022	9.10728	0.31185	0.967899	0.322193	0.747307	0.839587
glnV	10	8	2	10	5.98472	4.51751	1.26863	6.06044	7.30256	-0.49473	1.09001	-0.453877	0.649918	0.762304
glnW	11	15	10	27	6.58319	8.47033	6.34314	16.3632	15.5955	0.606853	0.765116	0.793152	0.427689	0.571361
glnX	2	5	1	2	1.19694	2.82344	0.634314	1.21209	2.43707	-1.11412	1.76478	-0.631309	0.527838
gloA	3177	3109	2217	2447	349.512	322.724	258.506	272.608	2707.28	-0.3082	0.1717	-1.79499	0.0726548	0.143189
gloB	1342	1188	774	895	79.6775	66.5526	48.7062	53.8105	1035.04	-0.479133	0.191511	-2.50186	0.0123543	0.0313147
glpA	186	184	106	119	5.12503	4.78374	3.09564	3.32041	146.485	-0.595741	0.278793	-2.13686	0.0326095	0.073327
glpB	150	151	81	82	5.3435	5.07548	3.0583	2.95807	114.084	-0.760262	0.305865	-2.48562	0.0129327	0.0324261
glpC	134	154	113	79	5.05007	5.4762	4.51369	3.01495	118.999	-0.449511	0.339408	-1.3244	0.185371	0.304934
glpD	809	845	668	657	24.1117	23.763	21.1017	19.8292	738.753	-0.193885	0.198693	-0.975802	0.329163	0.469021
glpE	219	186	427	293	30.0608	24.0899	62.122	40.7273	285.419	0.968605	0.294163	3.29274	0.000992147	0.00335378
glpF	2131	1741	1104	952	113.062	87.1563	62.0818	51.1484	1458.8	-0.781894	0.218083	-3.5853	0.000336688	0.00125542
glpG	971	1082	945	1100	52.4473	55.1438	54.0999	60.1668	1018.9	0.114633	0.191672	0.598069	0.549794	0.679661
glpK	8493	9188	1641	2193	252.625	257.871	51.735	66.0564	5202.9	-2.08983	0.189607	-11.0219	2.99734e-28	6.11933e-27
glpQ	1034	1061	1003	1054	43.0933	41.7225	44.3048	44.4826	1033.33	0.0975363	0.18581	0.524924	0.599636	0.722014
glpR	605	818	663	807	35.7782	45.6438	41.5563	48.3278	719.523	0.165195	0.229473	0.719887	0.471594	0.613401
glpT	1223	1436	1104	1268	40.3935	44.7513	38.6469	42.4097	1248.27	-0.044189	0.194282	-0.227448	0.820075	0.887662
glpX	2478	2744	758	917	110.016	114.949	35.6684	41.2272	1677.83	-1.52144	0.187574	-8.11117	5.01337e-16	5.7431e-15
glrK	1117	965	816	1069	35.1099	28.62	27.1849	34.0263	982.731	-0.0266197	0.205415	-0.12959	0.896891	0.940447
glrR	604	916	844	765	20.3077	29.0593	30.0764	26.0463	781.766	0.210362	0.257303	0.817567	0.413605	0.55742
glsA	1025	1201	120	134	49.3114	54.517	6.11878	6.52813	596.369	-3.0099	0.225265	-13.3616	1.01347e-40	3.26529e-39
glsB	640	691	692	877	30.9888	31.5696	35.5134	43.0017	722.681	0.354821	0.203062	1.74736	0.0805755	0.155714
gltA	114047	123475	32262	32365	3986.79	4072.72	1195.34	1145.71	73401.7	-1.75225	0.173405	-10.105	5.25114e-24	8.76749e-23
gltB	4402	5420	11096	12152	44.2917	51.4562	118.331	123.817	8371.55	1.36515	0.18924	7.21385	5.43934e-13	5.21671e-12
gltD	2205	2038	3756	3771	69.7479	60.8264	125.924	120.792	2967.6	0.952872	0.178935	5.32525	1.00815e-07	6.23331e-07
gltF	82	92	175	180	4.81124	5.09327	10.8828	10.6949	133.698	1.15304	0.294352	3.91722	8.95769e-05	0.000372394
gltI	3060	2987	3883	4887	151.099	139.169	203.221	244.368	3707.75	0.654062	0.178711	3.6599	0.000252316	0.000959919
gltJ	496	465	493	771	30.0447	26.577	31.6515	47.2935	553.946	0.506109	0.241398	2.09658	0.0360308	0.079845
gltK	393	466	373	588	26.1333	29.2383	26.2888	39.5949	451.769	0.271958	0.255035	1.06636	0.286263	0.426839
gltL	709	702	820	958	43.8343	40.9516	53.7332	59.9783	796.651	0.453956	0.191316	2.3728	0.0176536	0.0425503
gltP	3395	3996	2221	3076	115.971	128.795	80.4116	106.404	3127.49	-0.366665	0.205453	-1.78467	0.0743151	0.145941
gltS	1789	1831	1787	1813	66.5837	64.3001	70.4925	68.3307	1798.19	0.117229	0.179895	0.651652	0.514626	0.648432
gltT	0	0	0	2	0	0	0	1.19614	0.493838	2.50232	4.49138	0.557138	0.577433
gltU	0	0	0	1	0	0	0	0.59807	0.246919	1.54576	4.99381	0.309535	0.756914
gltV	0	0	0	0	0	0	0	0	0
gltW	1	0	0	2	0.590597	0	0	1.19614	0.731333	1.06672	3.48215	0.30634	0.759346
gltX	4558	6194	8386	8560	144.483	185.259	281.746	274.774	6966.66	0.780785	0.211192	3.69704	0.000218132	0.000842299
gluQ	587	606	428	397	28.4226	27.6862	21.9649	19.466	499.165	-0.40424	0.215835	-1.87291	0.0610803	0.124037
glvC	101	88	99	63	2.8036	2.30485	2.91267	1.77091	87.6117	-0.0835436	0.382542	-0.21839	0.827125	0.892248
glvG	85	76	84	76	4.6813	3.94936	4.90328	4.23859	80.0573	0.119232	0.352123	0.338609	0.734904	0.830274
glxK	151	162	139	150	5.91421	5.98688	5.77026	5.94939	149.58	0.00775324	0.276846	0.0280056	0.977658	0.987647
glxR	45	43	33	26	2.29789	2.07181	1.78604	1.34447	36.3969	-0.445627	0.489322	-0.910703	0.362452	0.503792
glyA	20675	28747	15628	20936	740.036	970.88	592.886	758.86	21218.8	-0.320135	0.223631	-1.43154	0.152277	0.260685
glyQ	9755	10724	11143	12437	480.106	498.003	581.263	619.849	10993.9	0.325124	0.171403	1.89684	0.0578491	0.11881
glyS	14867	17942	30358	23802	322.372	367.089	697.699	522.647	21986.6	0.857346	0.225429	3.80317	0.000142858	0.000567577
glyT	1	0	1	0	0.598472	0	0.634314	0	0.510563	0.168778	4.01824	0.0420029	0.966496
glyU	0	0	0	0	0	0	0	0	0
glyV	0	0	0	0	0	0	0	0	0
glyW	0	0	0	0	0	0	0	0	0
glyX	4	4	9	3	2.36239	2.22903	5.63371	1.79421	5.10449	0.737747	1.25498	0.587857	0.556628
glyY	0	0	0	0	0	0	0	0	0
gmd	95	97	70	65	3.80045	3.66142	2.96805	2.63321	80.9129	-0.381173	0.344312	-1.10706	0.26827	0.407044
gmhA	4591	5334	3898	5101	355.905	390.162	320.279	400.444	4689.31	-0.025394	0.193687	-0.131108	0.89569	0.939665
gmhB	1554	1598	1218	1352	121.097	117.496	100.598	106.689	1417.48	-0.172433	0.179339	-0.96149	0.336306	0.476116
gmk	3098	3142	3606	4341	222.844	213.251	274.92	316.206	3543.37	0.46807	0.173963	2.69062	0.00713185	0.0191608
gmr	2602	2189	677	615	58.8075	46.6807	16.2172	14.0754	1477.93	-1.76146	0.207628	-8.48371	2.18127e-17	2.6693e-16
gnd	25173	30967	38394	47091	803.056	932.128	1298.18	1521.28	35492.5	0.724676	0.191949	3.77536	0.000159774	0.00062993
gnsA	329	290	259	311	84.8695	70.5861	70.8135	81.2412	294.972	0.000954267	0.234146	0.00407551	0.996748	0.997958
gnsB	0	2	0	0	0	0.486801	0	0	0.47807	-2.32273	4.55365	-0.510081	0.609994
gntK	137	137	97	178	11.6464	10.989	8.73983	15.3233	135.724	0.112111	0.333799	0.335863	0.736974	0.831541
gntP	1656	1742	603	640	55.3052	54.8933	21.3444	21.6444	1132.38	-1.32736	0.186386	-7.12158	1.06697e-12	9.93269e-12
gntR	4252	3615	3252	3360	191.619	153.716	155.33	153.336	3591.61	-0.125677	0.18451	-0.681138	0.495784	0.634579
gntT	1212	1160	948	957	41.3068	37.3029	34.2443	33.0287	1060.29	-0.190852	0.188209	-1.01404	0.310563	0.452246
gntU	313	278	318	345	10.4766	8.77984	11.2814	11.6938	312.81	0.288959	0.228598	1.26405	0.206212	0.331562
gntX	1332	1384	1266	1451	87.4083	85.694	88.0528	96.4221	1351.15	0.121468	0.181071	0.670833	0.502327	0.639776
gor	4159	5157	2401	3220	137.974	161.425	84.4228	108.174	3671.16	-0.613958	0.207226	-2.96274	0.00304912	0.0091518
gph	2800	3494	2719	3054	165.585	194.963	170.425	182.891	2996.74	-0.00345727	0.195491	-0.0176851	0.98589	0.991903
gpmA	30405	29729	17430	18825	1812.4	1672.07	1101.2	1136.33	23735.1	-0.606837	0.164732	-3.68379	0.000229793	0.000879913
gpmM	29925	35091	10947	17533	869.382	961.917	337.079	515.814	22813.5	-1.08214	0.227658	-4.75337	2.00055e-06	1.05233e-05
gpp	2936	3175	1743	2582	88.7431	90.5498	55.8388	79.0306	2569.72	-0.386892	0.210906	-1.83443	0.0665908	0.13344
gpr	10502	11162	4941	6542	452.82	454.111	225.803	285.644	8126.85	-0.800114	0.185285	-4.31829	1.5724e-05	7.32718e-05
gpsA	14405	15897	5133	6611	633.896	660.063	239.407	294.6	10255.1	-1.25091	0.183681	-6.81023	9.74439e-12	8.46019e-11
gpt	627	748	496	633	61.314	69.0175	51.4084	62.684	619.449	-0.167286	0.217218	-0.770127	0.441224	0.585714
grcA	15796	30312	22187	46138	1846.38	3343.13	2748.73	5461.26	28448	0.666186	0.635994	1.04747	0.294882	0.435096
greA	615	675	1352	1476	57.8711	59.9316	134.842	140.648	1041.05	1.25492	0.18965	6.61703	3.66498e-11	3.05341e-10
greB	720	589	538	539	67.7515	52.2959	53.6574	51.3613	591.788	-0.155463	0.216289	-0.718774	0.47228	0.61383
groL	201514	198056	32830	37045	5491.82	5092.9	948.293	1022.35	113313	-2.39403	0.163838	-14.6122	2.34957e-48	9.78752e-47
groS	30372	28771	5957	6731	4636.93	4144.56	963.93	1040.63	17379.2	-2.09913	0.166571	-12.602	2.0589e-36	5.66061e-35
grpE	13288	13522	7653	8948	1004.1	964.106	612.93	684.707	10687.3	-0.571285	0.167629	-3.40804	0.000654324	0.00231824
grxA	100	83	72	71	17.3974	13.6248	13.2763	12.5085	80.7815	-0.230018	0.350551	-0.656161	0.51172	0.646153
grxB	8827	10341	3017	4254	611.425	675.862	221.496	298.393	6442.47	-1.28521	0.205298	-6.26019	3.845e-10	2.96388e-09
grxC	4780	5083	2600	2833	851.397	854.26	490.838	510.989	3759.74	-0.737638	0.172197	-4.28368	1.83824e-05	8.48923e-05
grxD	3034	3318	5018	5484	391.328	403.801	685.988	716.281	4238.04	0.847858	0.173967	4.87368	1.0954e-06	6.03126e-06
gshA	6562	8077	5264	7086	189.17	219.701	160.839	206.861	6676.23	-0.130562	0.204644	-0.637993	0.523478	0.656613
gshB	4306	4676	2920	3984	203.235	208.24	146.072	190.416	3921.47	-0.264987	0.194026	-1.36573	0.172023	0.287333
gsiA	3273	3181	3646	4690	78.4775	71.9661	92.6566	113.876	3691.35	0.486105	0.181794	2.67393	0.00749678	0.0200368
gsiB	2729	2620	1899	2571	79.592	72.0996	58.7018	75.9327	2427.78	-0.143756	0.192619	-0.746322	0.455473	0.599352
gsiC	1178	1091	625	726	57.4104	50.169	32.2839	35.8296	890.487	-0.627235	0.19105	-3.2831	0.00102672	0.00346498
gsiD	893	761	448	418	43.9503	35.3395	23.3695	20.8328	619.535	-0.805359	0.217205	-3.70782	0.000209051	0.000809509
gsk	1257	1600	1436	1653	43.2344	51.9254	52.3491	57.5742	1481.27	0.232949	0.205199	1.13523	0.256278	0.393273
gspA	53	35	30	30	1.61832	1.00837	0.970888	0.927618	36.5531	-0.426845	0.497411	-0.858135	0.390818	0.53351
gspB	88	59	53	72	9.40455	5.9494	6.00333	7.79199	67.2534	-0.116743	0.397666	-0.293571	0.769086	0.853758
gspC	19	38	29	17	1.04512	1.97226	1.69073	0.946944	25.7123	-0.17077	0.632853	-0.269842	0.787282	0.865569
gspD	186	181	222	186	4.2748	3.92506	5.40774	4.32889	193.987	0.283777	0.274144	1.03514	0.300604	0.442116
gspE	75	69	85	79	2.27153	1.97184	2.72858	2.42295	77.0229	0.315058	0.355033	0.887404	0.374862	0.515826
gspF	149	132	124	130	5.58723	4.67036	4.92825	4.93645	132.899	-0.0216877	0.289786	-0.0748402	0.940342	0.965832
gspG	14	8	17	13	1.43469	0.773546	1.84646	1.34907	13.0893	0.580856	0.789765	0.73548	0.462047	0.605684
gspH	30	10	18	12	2.64032	0.830425	1.67907	1.06949	17.3934	-0.276886	0.766329	-0.361315	0.717864	0.816682
gspI	9	5	9	11	1.0687	0.560207	1.1327	1.32272	8.50635	0.635009	0.951503	0.667375	0.504533	0.64116
gspJ	29	35	46	39	2.21373	2.52093	3.72174	3.01476	37.4446	0.538875	0.483927	1.11355	0.265474	0.404139
gspK	174	117	162	119	7.93705	5.03572	7.83223	5.49689	142.912	0.085473	0.341114	0.25057	0.802146	0.876537
gspL	279	219	243	208	10.7586	7.96822	9.93159	8.12224	236.324	-0.012131	0.272279	-0.0445537	0.964463	0.981353
gspM	78	56	54	35	7.57805	5.13353	5.56054	3.44343	55.2984	-0.452609	0.448497	-1.00917	0.312894	0.454037
gspO	357	289	188	171	23.6343	18.0525	13.1915	11.4639	247.427	-0.718922	0.261108	-2.75336	0.00589876	0.0161638
gss	2746	3231	1895	2662	66.2662	73.5689	48.4687	65.052	2599.25	-0.277881	0.208598	-1.33214	0.182816	0.301693
gstA	2537	2794	3032	3806	187.911	195.265	238.025	285.471	3038.1	0.476705	0.18445	2.58448	0.0097527	0.0252322
gstB	1726	1978	1409	1891	123.56	133.607	106.908	137.085	1734.4	-0.0514346	0.201731	-0.254966	0.79875	0.873752
gtrA	374	283	411	397	46.2455	33.018	53.8642	49.7106	366.728	0.425783	0.245023	1.73772	0.0822596	0.158375
gtrB	832	1085	988	1114	40.5479	49.8931	51.0344	54.9783	1001.81	0.253911	0.214243	1.18516	0.235956	0.370133
gtrS	156	171	233	284	5.25684	5.43704	8.3218	9.69124	211.674	0.779894	0.254664	3.06244	0.00219539	0.00684337
guaA	4907	6735	12364	10799	139.577	180.759	372.75	311.058	8817.98	1.12253	0.227456	4.93515	8.00909e-07	4.4877e-06
guaB	2456	4050	6226	4583	75.1455	116.922	201.904	141.999	4383.13	0.868084	0.2847	3.04912	0.00229514	0.00712737
guaC	3116	3784	3029	4348	133.968	153.504	138.027	189.302	3545.27	0.208988	0.214624	0.973736	0.330187	0.470046
guaD	470	569	352	421	15.9819	18.2561	12.6863	14.4968	447.706	-0.307343	0.224361	-1.36986	0.17073	0.285636
gudD	1984	2220	1114	1294	66.4076	70.1124	39.5204	43.8602	1625.56	-0.683616	0.185484	-3.68557	0.000228188	0.000875392
gudP	2277	2138	3459	2305	75.5388	66.9238	121.624	77.4352	2565.52	0.524966	0.255323	2.05608	0.0397745	0.0864595
gudX	1703	1676	1406	1573	57.0021	52.9317	49.8795	53.317	1577.41	-0.0598769	0.177309	-0.337697	0.735591	0.830425
gyrA	11387	16019	22286	20740	194.486	258.155	403.434	358.714	17740.2	0.778433	0.223995	3.47522	0.000510431	0.00184651
gyrB	9928	11649	12113	11847	184.523	204.288	238.616	222.975	11375.3	0.277456	0.18727	1.48158	0.138452	0.242556
hcaB	108	101	128	113	5.96263	5.2614	7.49005	6.31762	112.647	0.334636	0.314289	1.06474	0.286994	0.427303
hcaC	35	41	43	45	4.89404	5.4094	6.37278	6.37196	40.966	0.33503	0.455753	0.735113	0.462271	0.605712
hcaD	204	192	223	194	7.61148	6.75937	8.8187	7.32996	203.14	0.204398	0.266803	0.766103	0.443615	0.587121
hcaE	405	346	355	468	13.347	10.7589	12.3999	15.6183	391.389	0.248929	0.231552	1.07505	0.282354	0.422967
hcaF	56	62	66	92	4.84312	5.05935	6.04981	8.05723	68.8589	0.536501	0.375949	1.42706	0.153563	0.262451
hcaR	529	386	1158	1111	26.6491	18.3476	61.8296	56.6763	808.442	1.43811	0.230509	6.23885	4.40795e-10	3.37261e-09
hcaT	897	767	547	578	35.3177	28.4945	22.8269	23.0456	688.46	-0.440623	0.204255	-2.15722	0.0309887	0.0701413
hchA	9496	10148	4177	5860	500.272	504.442	233.233	312.625	7268.53	-0.855129	0.19596	-4.3638	1.27824e-05	6.03835e-05
hcp	3403	5084	537	746	92.4047	130.258	15.4549	20.5131	2354.29	-2.61218	0.248515	-10.5111	7.67593e-26	1.40691e-24
hcr	2819	3049	596	897	130.58	133.261	29.2609	42.076	1782.55	-1.86297	0.216449	-8.607	7.49961e-18	9.45822e-17
hda	1288	1157	1198	1321	82.3538	69.8018	81.1867	85.5325	1235.77	0.165612	0.185821	0.891245	0.372798	0.513843
hdeA	1922	2510	332	453	259.068	319.227	47.4307	61.8329	1258.96	-2.38237	0.228323	-10.4342	1.73003e-25	3.11557e-24
hdeB	832	994	93	115	114.204	128.739	13.5301	15.9851	488.988	-3.01498	0.238747	-12.6283	1.47417e-36	4.10775e-35
hdeD	431	624	82	116	33.7619	46.1212	6.80808	9.20172	302.552	-2.29905	0.289519	-7.94093	2.00676e-15	2.2247e-14
hdfR	2115	1954	1302	2128	113.015	98.518	73.739	115.148	1850.35	-0.137636	0.232496	-0.591991	0.553857	0.682638
hdhA	6775	7197	3975	5579	395.961	396.881	246.23	330.187	5792.37	-0.434726	0.196288	-2.21473	0.0267784	0.0616605
helD	3031	3112	2986	3422	66.2032	64.1355	69.1263	75.6891	3124.06	0.181864	0.17178	1.0587	0.289734	0.429655
hemA	2946	2712	4403	5525	105.197	91.3745	166.64	199.785	3914.47	0.929146	0.180864	5.13726	2.78774e-07	1.64709e-06
hemB	3212	3987	4301	5158	147.869	173.186	209.86	240.46	4163.94	0.512752	0.195428	2.62374	0.00869713	0.0228452
hemC	7084	7230	5002	5965	337.546	325.056	252.614	287.823	6249.4	-0.264745	0.170648	-1.5514	0.120805	0.21803
hemD	4241	4274	2194	3087	256.895	244.279	140.859	189.358	3390.2	-0.575447	0.197071	-2.92	0.0035003	0.0102305
hemE	4060	4920	2385	3074	171.112	195.653	106.538	131.196	3550.58	-0.60169	0.198907	-3.02498	0.00248646	0.00761826
hemF	897	862	897	1087	44.7357	40.5635	47.415	54.8975	932.424	0.292882	0.190636	1.53634	0.124455	0.22296
hemG	1547	1372	1127	1022	127.175	106.422	98.1966	85.0793	1255.46	-0.312423	0.203236	-1.53724	0.124234	0.22266
hemH	2153	2319	1188	1193	100.351	101.987	58.6888	56.3092	1684.63	-0.783941	0.184643	-4.24572	2.17897e-05	0.000100048
hemL	5725	7099	6293	7558	200.6	234.703	233.708	268.178	6641.2	0.229941	0.193854	1.18616	0.23556	0.369795
hemN	3847	4467	2955	4403	125.672	137.689	102.314	145.656	3875.51	-0.0648803	0.215722	-0.300758	0.763599	0.850413
hemX	6940	7113	2710	4263	263.54	254.862	109.073	163.932	5141.1	-0.901264	0.218254	-4.12943	3.6367e-05	0.000161788
hemY	6501	8031	2456	3510	243.776	284.149	97.6112	133.284	5000.99	-1.17171	0.214985	-5.45019	5.03157e-08	3.21211e-07
hflC	8769	11749	6839	6373	391.642	495.114	323.737	288.233	8332.14	-0.507291	0.215519	-2.35381	0.018582	0.0445537
hflD	1207	1806	1897	1640	84.3873	119.139	140.572	116.111	1641.31	0.361425	0.251085	1.43945	0.150023	0.257897
hflK	12833	15196	6913	7822	457.154	510.774	261.013	282.171	10499.3	-0.806631	0.182287	-4.42506	9.64145e-06	4.61268e-05
hflX	10630	10396	5409	8248	372.468	343.706	200.878	292.661	8523.19	-0.511653	0.210435	-2.43141	0.0150401	0.0369417
hfq	8008	7891	4787	5907	1163.24	1081.54	737.005	868.908	6553.81	-0.453758	0.173599	-2.61382	0.00895352	0.0234291
hha	501	428	594	550	102.683	82.7694	129.035	114.152	519.3	0.428892	0.222297	1.92936	0.0536857	0.111705
hicA	74	72	111	101	18.7656	17.2278	29.8342	25.9366	90.0345	0.666212	0.337638	1.97316	0.0484777	0.102314
hicB	312	289	298	403	33.5833	29.3516	33.9974	43.9273	324.062	0.337989	0.237191	1.42496	0.154168	0.26314
higA	241	239	155	203	25.9409	24.2735	17.6832	22.1271	206.816	-0.30585	0.25733	-1.18855	0.234616	0.368453
higB	49	40	30	38	6.98217	5.37799	4.53081	5.48326	38.7736	-0.269226	0.470151	-0.572638	0.56689	0.693314
hinT	2984	3246	1580	2088	372.05	381.871	208.795	263.629	2431.61	-0.648406	0.191761	-3.38132	0.000721397	0.00253195
hipA	1688	1465	1577	1741	57.2687	46.8973	56.7071	59.8142	1611.59	0.196223	0.185987	1.05503	0.29141	0.431671
hipB	322	296	362	309	54.1314	46.9516	64.5004	52.6033	322.376	0.249545	0.245269	1.01744	0.308946	0.450812
hisA	1144	1236	740	923	69.5784	70.9304	47.7025	56.8474	997.118	-0.399154	0.194632	-2.05081	0.0402852	0.0874401
hisB	2253	2506	1356	1775	94.6879	99.3757	60.4023	75.5427	1942.66	-0.487894	0.194112	-2.51346	0.0119552	0.0304341
hisC	1329	1470	844	851	55.6981	58.1297	37.4903	36.1165	1107.61	-0.598461	0.192408	-3.11037	0.00186854	0.00591393
hisD	1874	1990	1231	1468	64.4561	64.5822	44.8759	51.1306	1619.37	-0.398154	0.182131	-2.18608	0.0288097	0.0657928
hisF	936	1188	605	696	54.0704	64.7539	37.0425	40.7149	843.331	-0.586766	0.213712	-2.74559	0.00604023	0.0165185
hisG	909	998	883	1169	45.3342	46.9633	46.6749	59.0388	984.207	0.221605	0.203224	1.09045	0.275517	0.415137
hisH	1123	1199	758	832	85.2898	85.9216	61.0165	63.9884	965.732	-0.423977	0.188167	-2.25319	0.0242473	0.0566548
hisI	959	1134	626	692	70.3351	78.4751	48.6618	51.3949	840.632	-0.545321	0.202091	-2.6984	0.00696738	0.0187678
hisJ	2630	2735	2081	2073	150.764	147.933	126.437	120.338	2358.49	-0.243234	0.179638	-1.35402	0.17573	0.292104
hisL	0	0	0	0	0	0	0	0	0
hisM	234	207	218	256	14.6488	12.227	14.4645	16.2288	227.794	0.224748	0.247923	0.906522	0.36466	0.506349
hisP	194	166	172	207	11.2503	9.08317	10.5719	12.1561	183.834	0.194181	0.265842	0.730439	0.465122	0.608361
hisQ	287	283	393	377	18.7512	17.4462	27.2146	24.9431	336.212	0.560798	0.228083	2.45874	0.0139425	0.0346227
hisR	0	0	0	0	0	0	0	0	0
hisS	6796	7822	6023	7532	239.248	259.823	224.734	268.513	6988.23	0.00860457	0.185565	0.0463695	0.963016	0.980854
hiuH	59	51	42	53	6.39671	5.21723	4.8263	5.8189	50.7586	-0.092566	0.417478	-0.221727	0.824526	0.890843
hldD	7517	8529	6081	7022	361.633	387.157	310.069	342.093	7218.37	-0.171903	0.177257	-0.969795	0.332149	0.472013
hldE	4051	4983	2755	2956	126.8	147.168	91.3982	93.6959	3635.4	-0.538764	0.19233	-2.80125	0.00509045	0.0142451
hlyE	260	174	23	18	12.7963	8.08025	1.19977	0.897105	114.066	-3.27456	0.399213	-8.20255	2.35348e-16	2.74173e-15
hmp	4948	6270	1247	1353	186.476	222.96	49.8104	51.6359	3348.47	-1.98686	0.199235	-9.97243	2.01251e-23	3.22941e-22
hns	25622	28778	27197	33439	2777.91	2943.95	3125.26	3671.29	28647.4	0.274728	0.178619	1.53806	0.124033	0.222494
hofB	297	234	320	278	9.61829	7.15028	10.9838	9.1169	282.495	0.302029	0.261303	1.15586	0.247739	0.383707
hofC	119	97	131	142	4.44003	3.41489	5.18049	5.36523	122.283	0.461109	0.302899	1.52232	0.127929	0.228588
hofM	101	105	99	99	5.81208	5.70118	6.03818	5.76907	100.564	0.0679387	0.317718	0.213833	0.830677	0.894442
hofN	31	34	36	40	2.57675	2.66659	3.17157	3.36691	35.1967	0.347533	0.484214	0.717726	0.472926	0.614236
hofO	19	19	18	25	1.93384	1.82467	1.94178	2.57672	20.1423	0.294474	0.625286	0.470943	0.637681	0.752877
hofP	12	6	16	7	1.32994	0.627432	1.87945	0.785613	10.3817	0.502017	0.923735	0.543464	0.58681	0.711557
hofQ	109	70	92	67	3.94875	2.39275	3.5325	2.45793	84.2852	-0.0352818	0.393866	-0.0895783	0.928622	0.959948
hokA	4	0	10	3	1.17347	0	3.10938	0.891241	4.42142	1.86163	1.57026	1.18556	0.235796
hokB	375	387	483	564	112.213	109.267	153.187	170.904	452.721	0.578803	0.209636	2.761	0.0057625	0.0158642
hokC	0	0	0	0	0	0	0	0	0
hokD	6	18	17	14	1.72636	4.88673	5.1843	4.07914	13.8266	0.498213	0.816918	0.609869	0.541949	0.672441
hokE	7	4	6	4	2.05358	1.10723	1.86563	1.18832	5.24469	-0.00139206	1.19295	-0.00116691	0.999069
holA	1514	1384	1699	1349	65.8493	56.7972	78.3212	59.4152	1487.43	0.206899	0.22294	0.928047	0.353383	0.493851
holB	938	1149	1221	1269	41.893	48.42	57.7983	57.3933	1144.18	0.378685	0.202745	1.86779	0.0617908	0.125037
holC	1181	1209	1030	946	119.391	115.322	110.362	96.8442	1084.32	-0.145845	0.198745	-0.73383	0.463052	0.606231
holD	941	911	673	943	102.022	93.1941	77.3357	103.533	857.863	-0.0823504	0.210744	-0.39076	0.695975	0.799291
holE	508	437	865	713	98.7089	80.1198	178.143	140.295	637.363	0.872399	0.234022	3.72785	0.000193117	0.00074992
hpf	3071	3145	1647	2084	478.621	462.486	272.061	328.905	2445.43	-0.618928	0.182339	-3.39438	0.000687835	0.00242447
hpt	1330	1499	1425	1562	111.169	118.222	126.243	132.212	1448.99	0.200704	0.18625	1.07761	0.28121	0.422019
hrpA	6725	7094	6258	6148	77.339	76.9774	76.2785	71.598	6519.79	-0.0292323	0.176553	-0.165572	0.868494	0.921211
hrpB	2381	2401	1938	2155	43.9803	41.8462	37.9414	40.3094	2200.71	-0.10241	0.17351	-0.590223	0.555041	0.683689
hscA	6664	6832	6194	6471	161.597	156.319	159.195	158.902	6504.95	0.0325557	0.169235	0.192369	0.847453	0.90737
hscB	1441	1153	1217	955	125.348	94.6346	112.203	84.1238	1185.97	-0.121428	0.23859	-0.508942	0.610793	0.731816
hscC	365	365	277	324	9.8044	9.25096	7.88622	8.81321	329.575	-0.160024	0.222783	-0.718295	0.472575	0.61402
hsdM	869	1273	1489	1337	24.5317	33.908	44.5516	38.2208	1247.4	0.528574	0.245369	2.1542	0.0312245	0.0706362
hsdR	9032	9575	4826	7994	113.654	113.686	64.365	101.865	7725.51	-0.429625	0.22948	-1.87217	0.0611835	0.124121
hsdS	160	260	405	261	5.14814	7.8935	13.8117	8.50417	275.187	0.80459	0.340464	2.36322	0.0181169	0.043616
hslJ	1341	1256	1190	1683	142.296	125.753	133.836	180.846	1359.22	0.259569	0.206667	1.25598	0.209123	0.335022
hslO	2252	2222	1321	1400	114.996	107.06	71.4956	72.3943	1772.38	-0.593671	0.176914	-3.35571	0.00079162	0.00275265
hslR	781	809	502	462	87.2027	85.2301	59.4077	52.2374	630.02	-0.593718	0.210154	-2.82516	0.00472568	0.0133634
hslU	11378	11674	3617	4212	383.413	371.181	129.184	143.731	7520.42	-1.43763	0.168787	-8.51741	1.63162e-17	2.03287e-16
hslV	2932	2422	1153	1335	247.842	193.175	103.3	114.275	1919.76	-0.984529	0.192827	-5.10577	3.29448e-07	1.93264e-06
hspQ	2385	2119	2218	1857	336.64	282.211	331.818	265.43	2137.13	-0.012043	0.211343	-0.0569833	0.954558	0.973924
hsrA	2179	1930	973	1213	68.491	57.24	32.4153	38.6098	1544.05	-0.792072	0.191022	-4.14649	3.37614e-05	0.000151504
htpG	65105	64943	11017	12585	1558.54	1466.9	279.529	305.083	37101.6	-2.34097	0.164722	-14.2117	7.7568e-46	2.8819e-44
htpX	2575	3040	4951	5442	131.043	145.974	267.048	280.45	4033.91	1.01035	0.184347	5.4807	4.23646e-08	2.72987e-07
htrE	55	39	71	81	0.950229	0.635764	1.30012	1.41714	61.7729	0.815261	0.398538	2.04563	0.0407931	0.0883102
hupA	22125	24447	12020	14694	3637.69	3792.57	2094.63	2446.49	18008.8	-0.683452	0.176565	-3.87082	0.00010847	0.000442028
hupB	15842	17985	17499	22793	2604.67	2790.09	3049.41	3794.93	18467.9	0.368387	0.18745	1.96525	0.0493855	0.103915
hyaA	195	153	39	50	7.82185	5.79071	1.65806	2.03098	105.879	-1.84793	0.341884	-5.40514	6.47591e-08	4.08359e-07
hyaB	181	202	56	74	4.52857	4.76869	1.48502	1.87489	124.835	-1.44128	0.309941	-4.65018	3.31649e-06	1.69692e-05
hyaC	76	88	37	29	4.8182	5.26405	2.48619	1.86179	56.3489	-1.18273	0.421252	-2.80766	0.00499025	0.0140189
hyaD	126	119	72	92	9.61829	8.57117	5.82533	7.11174	100.747	-0.460692	0.320626	-1.43685	0.15076	0.258914
hyaE	47	58	25	23	5.28725	6.15638	2.9808	2.62012	37.5321	-1.00296	0.487629	-2.05681	0.039705	0.0864537
hyaF	84	89	33	55	4.39437	4.39312	1.82975	2.91367	63.8155	-0.863608	0.40162	-2.15031	0.0315306	0.0712504
hybA	9250	10724	4239	8326	420.658	460.161	204.32	383.429	7973.62	-0.566846	0.270687	-2.0941	0.0362508	0.0802029
hybB	4663	6422	2080	4162	177.524	230.689	83.9296	160.455	4238.18	-0.727592	0.290553	-2.50416	0.0122741	0.0311307
hybC	6983	11501	5144	9754	183.94	285.849	143.614	260.183	8220.68	-0.208953	0.303367	-0.688777	0.490963	0.6314
hybD	1260	1862	1290	2066	114.254	159.311	123.98	189.71	1606.72	0.212662	0.265742	0.800257	0.423562	0.566765
hybE	816	1362	928	1698	74.9007	117.961	90.2827	157.832	1192.04	0.3735	0.308151	1.21206	0.225488	0.356288
hybF	264	410	241	346	34.6484	50.7725	33.524	45.9849	311.946	-0.086661	0.291289	-0.297508	0.766078	0.851258
hybG	179	221	178	303	32.267	37.5892	34.0084	55.3106	218.761	0.374045	0.300379	1.24524	0.213042	0.339758
hybO	13909	15542	9023	13392	557.918	588.23	383.607	543.977	12789	-0.282366	0.208903	-1.35166	0.176485	0.292887
hycA	17	7	15	7	1.65163	0.641692	1.5446	0.688686	11.5351	0.0211769	0.892858	0.023718	0.981078	0.989103
hycB	15	17	10	15	1.10013	1.17643	0.777345	1.11405	14.0605	-0.241798	0.741357	-0.326157	0.744306	0.838208
hycC	88	68	51	65	2.16197	1.57631	1.328	1.61711	67.1301	-0.308575	0.381823	-0.808163	0.418997	0.56302
hycD	41	34	25	17	1.99167	1.55839	1.28716	0.836262	28.8888	-0.701661	0.5553	-1.26357	0.206384	0.331694
hycE	123	121	123	100	3.2286	2.99681	3.42196	2.65809	116.414	0.00154775	0.318056	0.00486627	0.996117	0.997811
hycF	46	60	48	50	3.80244	4.67974	4.2054	4.18539	50.7201	0.0102301	0.42301	0.024184	0.980706	0.9891
hycG	144	148	123	113	8.41601	8.16152	7.6192	6.68779	131.066	-0.179584	0.295164	-0.60842	0.542909	0.673184
hycH	146	133	115	116	15.9447	13.705	13.3113	12.8287	126.511	-0.147276	0.294579	-0.499954	0.617107	0.736245
hycI	776	561	475	483	73.9513	50.4443	47.9776	46.6113	567.364	-0.355124	0.236668	-1.50051	0.133481	0.236823
hydN	71	43	54	45	6.03572	3.44909	4.86547	3.87386	52.9977	-0.0722121	0.447734	-0.161284	0.87187	0.923605
hyfA	12	16	5	11	0.871561	1.09648	0.384899	0.809039	10.756	-0.701668	0.869428	-0.807046	0.41964	0.563392
hyfB	97	80	96	127	2.15645	1.67812	2.26204	2.85912	99.7331	0.450585	0.32948	1.36756	0.171449	0.286705
hyfC	29	18	14	12	1.37308	0.804145	0.702563	0.575358	17.976	-0.724714	0.684532	-1.0587	0.289736	0.429655
hyfD	31	30	48	45	0.966282	0.882326	1.58578	1.42042	38.752	0.735448	0.469847	1.56529	0.117515	0.2134
hyfE	24	21	13	28	1.65476	1.36618	0.950009	1.95498	21.1832	-0.0292058	0.64276	-0.0454382	0.963758	0.981259
hyfF	75	105	142	103	2.12929	2.81273	4.27289	2.96122	107.119	0.57956	0.361439	1.60348	0.108829	0.200901
hyfG	419	311	241	257	11.2752	7.8965	6.87363	7.0033	303.118	-0.427715	0.252654	-1.69289	0.0904768	0.172106
hyfH	87	94	79	86	7.15206	7.29131	6.88335	7.15931	85.9388	-0.0109627	0.335608	-0.0326651	0.973942	0.985722
hyfI	109	113	85	93	6.44599	6.30532	5.32773	5.56938	99.0722	-0.196191	0.317772	-0.617395	0.536974	0.667817
hyfJ	41	25	25	24	4.44517	2.55747	2.8728	2.63497	28.4659	-0.302751	0.557681	-0.542875	0.587216	0.711595
hyfR	198	179	184	208	4.41495	3.76599	4.3485	4.69662	191.415	0.178076	0.257743	0.690906	0.489625	0.631004
hyi	22	25	3	11	1.27089	1.36267	0.183682	0.643483	14.7361	-1.64835	0.812588	-2.02852	0.0425068	0.0912402
hypA	1545	1280	347	466	197.572	154.445	47.0314	60.3454	882.713	-1.68051	0.217066	-7.74191	9.79311e-15	1.04901e-13
hypB	13253	12103	3132	4050	681.404	587.15	170.676	210.866	7895.83	-1.70296	0.183094	-9.30101	1.39116e-20	1.97833e-19
hypC	3008	2695	552	921	494.561	418.087	96.1926	153.342	1736.73	-1.84436	0.237949	-7.75109	9.11105e-15	9.81043e-14
hypD	10574	10444	1640	3369	423.011	394.225	69.5371	136.481	6287.46	-1.96811	0.27595	-7.13214	9.8821e-13	9.24122e-12
hypE	5402	5728	908	1981	239.833	239.951	42.7268	89.0633	3389.23	-1.84683	0.291158	-6.34306	2.25247e-10	1.76265e-09
hypF	1965	2246	856	1055	39.1477	42.2201	18.075	21.2842	1497.8	-1.02158	0.193368	-5.28308	1.27033e-07	7.74975e-07
hypT	596	517	533	536	29.333	24.0086	27.8034	26.7138	543.022	0.0675187	0.211485	0.319261	0.749529	0.840646
hyuA	102	90	81	97	3.30325	2.75011	2.78027	3.18108	91.8073	0.0109975	0.329904	0.0333354	0.973407	0.985596
iaaA	2519	2361	3039	2625	117.046	103.512	149.665	123.514	2640.63	0.346129	0.201042	1.72168	0.0851282	0.163288
iadA	1400	1707	2007	2109	53.5716	61.632	81.3982	81.7229	1809.33	0.529338	0.19606	2.69988	0.0069365	0.018709
iap	424	453	374	452	18.3347	18.4829	17.1411	19.7928	422.716	0.0328209	0.215087	0.152593	0.878719	0.92842
ibaG	834	736	755	808	146.802	122.239	140.855	144.025	779.678	0.11719	0.196945	0.595043	0.551815	0.681343
ibpA	419	314	1216	810	45.4275	32.1218	139.733	88.9304	706.622	1.60729	0.285382	5.63206	1.78075e-08	1.19218e-07
ibpB	144	112	119	119	15.0664	11.0568	13.1964	12.6083	122.85	0.020546	0.308548	0.0665892	0.946909	0.970199
ibsA	0	0	0	0	0	0	0	0	0
ibsB	0	0	0	0	0	0	0	0	0
ibsC	0	0	0	0	0	0	0	0	0
ibsD	0	0	0	0	0	0	0	0	0
ibsE	0	0	0	0	0	0	0	0	0
icd	89788	93708	74734	69158	3221.56	3172.41	2842.01	2512.76	81207.6	-0.22215	0.181977	-1.22076	0.222179	0.352274
icdC	2	0	1	4	0.544065	0	0.288324	1.1019	1.73573	1.41453	2.24002	0.631481	0.527726
iclR	2363	2089	2828	2548	128.563	107.24	163.076	140.382	2461.93	0.401897	0.198138	2.02837	0.0425227	0.0912402
idi	819	779	300	302	66.9601	60.0946	25.9965	25.0035	537.207	-1.28317	0.20788	-6.17267	6.7148e-10	5.04405e-09
idnD	374	378	155	145	16.2666	15.5125	7.14525	6.38637	257.307	-1.19876	0.246404	-4.86502	1.14447e-06	6.27635e-06
idnK	236	147	115	117	18.7818	11.0385	9.70028	9.42914	151.479	-0.597467	0.323929	-1.84444	0.0651192	0.130746
idnO	244	304	109	138	14.3164	16.8299	6.77845	8.19942	194.455	-1.03172	0.275666	-3.74266	0.000182083	0.000710417
idnR	504	464	400	499	22.6449	19.6708	19.0485	22.7039	463.05	0.0118287	0.214202	0.0552225	0.955961	0.975114
idnT	434	343	366	345	14.7578	11.005	13.1908	11.8798	370.192	-9.84794e-05	0.240826	-0.000408923	0.999674	0.999674
ihfA	9309	9522	8549	8889	1392.79	1344.24	1355.69	1346.78	9016.25	0.0135478	0.168549	0.080379	0.935936	0.963505
ihfB	4474	4543	4164	4007	704.622	675.1	695.074	639.057	4274.95	-0.0149472	0.17926	-0.0833827	0.933547	0.962914
ileS	17210	22776	22145	19729	274.22	342.421	373.985	318.334	20450.1	0.195985	0.217566	0.900805	0.367692	0.509776
ileT	0	0	0	0	0	0	0	0	0
ileU	0	0	0	0	0	0	0	0	0
ileV	0	0	0	0	0	0	0	0	0
ileX	0	0	0	0	0	0	0	0	0
ileY	0	0	0	0	0	0	0	0	0
ilvA	1660	1748	889	912	48.2263	47.9163	27.374	26.8307	1280.02	-0.795441	0.185182	-4.29545	1.74341e-05	8.07847e-05
ilvB	5319	5035	3631	3555	141.353	126.253	102.273	95.6699	4336.08	-0.400205	0.177883	-2.24982	0.0244604	0.0570559
ilvC	7891	7915	1696	2097	239.966	227.109	54.6644	64.5769	4746.95	-1.94071	0.175705	-11.0452	2.3115e-28	4.79026e-27
ilvD	2544	2766	1008	1325	61.6901	63.2872	25.9071	32.5368	1867.78	-1.0704	0.193348	-5.53616	3.09183e-08	2.03562e-07
ilvE	2089	2332	1099	1475	100.823	106.198	56.2186	72.0899	1717.86	-0.665053	0.199264	-3.33754	0.000845221	0.00291335
ilvG	2507	3145	2559	4120	68.4058	80.9702	74.0065	113.84	3063.25	0.349352	0.239634	1.45786	0.14488	0.250938
ilvH	119	138	109	161	10.8564	11.8791	10.5397	14.8739	130.767	0.184463	0.310318	0.594433	0.552223	0.681343
ilvI	462	532	425	588	12.0215	13.0615	11.721	15.4936	498.132	0.141843	0.228931	0.619588	0.535529	0.666824
ilvL	3	1	6	6	1.36016	0.427795	2.88324	2.75475	4.07144	1.71142	1.42114	1.20426	0.228487
ilvM	68	63	82	73	11.5614	10.1066	14.7766	12.5685	71.6255	0.371373	0.367628	1.01019	0.312406	0.453649
ilvN	834	762	568	420	128.641	110.9	92.8583	65.6027	639.024	-0.555904	0.248518	-2.23687	0.0252946	0.0587358
ilvX	0	0	0	0	0	0	0	0	0
ilvY	1765	1771	1776	1708	88.616	83.898	94.5085	86.8392	1749.22	0.105768	0.185679	0.56963	0.568929	0.694777
inaA	315	300	285	375	21.7187	19.5169	20.8271	26.1828	316.94	0.218695	0.233992	0.934626	0.349981	0.490315
infA	1534	1342	1866	2012	314.403	259.525	405.353	417.589	1691.45	0.554694	0.184799	3.00161	0.00268552	0.00816144
infB	16911	19324	62113	55622	283.972	306.174	1105.48	945.83	39330.6	1.82967	0.195085	9.37885	6.66931e-21	9.58336e-20
infC	16217	16457	24977	25553	1340.53	1283.57	2188.29	2138.98	20915.2	0.754037	0.168306	4.48016	7.45856e-06	3.63153e-05
insA_1	97	47	121	71	15.7749	7.21206	20.8565	11.6927	84.8441	0.558805	0.458154	1.21969	0.222583	0.35278
insA_2	264	220	358	274	42.9338	33.7586	61.7077	45.1239	280.701	0.519656	0.27505	1.88932	0.0588494	0.120564
insA_3	0	0	0	0	0	0	0	0	0
insA_4	91	48	172	202	14.7992	7.36551	29.6473	33.2665	129.931	1.54937	0.355847	4.35402	1.33661e-05	6.29244e-05
insA_5	0	0	1	0	0	0	0.172368	0	0.273068	1.61907	4.98878	0.324543	0.745527
insA_6	249	145	265	196	40.4944	22.25	45.6775	32.2784	214.555	0.363274	0.337309	1.07698	0.28149	0.422286
insB1_1	100	89	138	146	8.90583	7.47876	13.0261	13.167	118.757	0.711311	0.301862	2.35641	0.0184527	0.0442693
insB1_2	63	81	66	97	5.61067	6.80652	6.22987	8.74796	76.2977	0.292296	0.373824	0.781909	0.434268	0.578089
insB1_3	253	147	384	267	22.5317	12.3526	36.2465	24.0794	266.01	0.841731	0.336758	2.49951	0.0124364	0.0314842
insB1_4	1184	676	1863	1612	105.445	56.805	175.852	145.378	1349.54	1.03395	0.280329	3.68835	0.000225711	0.000868314
insB1_5	0	0	0	0	0	0	0	0	0
insB1_6	120	70	128	128	10.687	5.88217	12.0822	11.5437	111.79	0.556591	0.354423	1.57041	0.116319	0.211414
insC1_1	27	92	0	18	3.31122	10.6458	0	2.23541	32.8481	-2.67302	2.44641	-1.09263	0.274555	0.414118
insC1_2	19	97	0	17	2.33011	11.2243	0	2.11122	31.8964	-2.71926	2.52753	-1.07585	0.281993	0.42278
insC1_3	30	100	0	20	3.67913	11.5715	0	2.48379	35.9667	-2.64889	2.48063	-1.06783	0.285597	0.426585
insC1_4	504	123	187	407	61.8094	14.2329	24.3067	50.5451	300.659	0.0237705	1.01155	0.0234992	0.981252	0.989103
insC1_5	31	128	0	16	3.80177	14.8115	0	1.98703	41.9095	-3.26096	2.44711	-1.33258	0.182671	0.301576
insC1_6	26	123	288	18	3.18858	14.2329	37.4349	2.23541	118.664	1.22349	1.77255	0.690246	0.490039	0.631341
insD1_1	0	0	0	0	0	0	0	0	0
insD1_2	0	0	0	0	0	0	0	0	0
insD1_3	0	0	0	0	0	0	0	0	0
insD1_4	0	0	0	0	0	0	0	0	0
insD1_5	201	121	43	53	9.95801	5.65624	2.2579	2.65897	101.488	-1.62549	0.376414	-4.31836	1.57191e-05	7.32718e-05
insD1_6	0	0	0	0	0	0	0	0	0
insD1_7	641	585	528	654	31.7566	27.3463	27.725	32.8107	597.735	0.0659653	0.205852	0.320451	0.748627	0.840091
insE1_1	4	2	2	6	0.598472	0.282344	0.317157	0.909066	3.4557	0.513684	1.48062	0.346937	0.728638
insE1_2	0	0	0	0	0	0	0	0	0
insE1_3	0	0	0	0	0	0	0	0	0
insE1_4	1	2	0	4	0.149618	0.282344	0	0.606044	1.70324	0.481509	2.23545	0.215396	0.829458
insE1_5	0	0	0	0	0	0	0	0	0
insF1_1	25	9	24	27	1.29427	0.439637	1.31691	1.4155	21.3091	0.708354	0.678972	1.04327	0.296821	0.437644
insF1_2	0	0	0	0	0	0	0	0	0
insF1_3	0	0	0	0	0	0	0	0	0
insF1_4	18	9	25	18	0.931876	0.439637	1.37179	0.943667	17.6975	0.807058	0.710794	1.13543	0.256195	0.393273
insF1_5	0	0	0	0	0	0	0	0	0
insG	717	810	421	508	24.2158	25.8125	15.0703	17.3742	604.299	-0.597792	0.207703	-2.87811	0.00400066	0.0114974
insH1_1	3	2	5	1	0.132405	0.0832874	0.233891	0.0446935	2.80281	0.424492	1.6659	0.254812	0.798868
insH1_10	0	0	0	0	0	0	0	0	0
insH1_11	0	0	0	0	0	0	0	0	0
insH1_2	0	0	0	0	0	0	0	0	0
insH1_3	4	7	13	15	0.17654	0.291506	0.608118	0.670403	9.8769	1.4682	0.912503	1.60898	0.10762	0.198846
insH1_4	0	3	2	5	0	0.124931	0.0935566	0.223468	2.49784	1.3191	1.89888	0.694672	0.487261
insH1_5	176	221	220	224	8.05283	9.541	10.6689	10.3787	210.011	0.285824	0.264715	1.07974	0.280257	0.421202
insH1_6	145	145	226	216	6.39959	6.03834	10.5719	9.6538	184.145	0.734814	0.265373	2.76899	0.00562303	0.0155153
insH1_7	0	0	0	0	0	0	0	0	0
insH1_8	0	0	0	0	0	0	0	0	0
insH1_9	7	8	0	3	0.308945	0.33315	0	0.134081	4.3155	-2.23555	1.52692	-1.46409	0.143169
insI1_1	0	0	58	180	0	0	2.3952	7.10208	60.2834	9.42614	1.87962	5.01493	5.30541e-07	3.0304e-06
insI1_2	62	70	64	94	15.9936	17.038	17.4983	24.5552	72.1439	0.373216	0.37371	0.99868	0.31795	0.45847
insI1_3	519	538	450	480	20.2218	19.7788	18.5834	18.9389	493.262	-0.0613187	0.205492	-0.2984	0.765398	0.851258
insI1_4	530	490	457	506	20.6504	18.0142	18.8725	19.9647	492.733	0.0394225	0.206334	0.191062	0.848477	0.907639
insJ	47	31	62	61	4.0414	2.51514	5.6505	5.31159	50.5646	0.78353	0.437853	1.78948	0.0735373	0.144689
insK	39	25	54	43	2.05461	1.24271	3.01522	2.294	40.6014	0.73258	0.49	1.49506	0.134899	0.238356
insL1_1	3821	2398	923	1488	154.094	91.2482	39.4523	60.7678	2100.13	-1.25688	0.275601	-4.5605	5.10325e-06	2.54792e-05
[truncated: 3,118 more rows]
