# Supplementary material for: Knockout of tusA confers cationic antimicrobial resistance via fur and omp genes in Escherichia coli
Source: J Bacteriol. 2026 Apr 22;208(5):e00103-26. doi: 10.1128/jb.00103-26 (PMC13192261; doi:10.1128/jb.00103-26)
Supplement: Table S2 — Regulon enrichment analysis of ΔtusA-k and ΔtusA-t. [file jb.00103-26-s0003.xlsx]

## Sheet: ∆tusAt UpGene
Table S2. Regulon enrichment analysis of ΔtusA-k and ΔtusA-t
TF	regulon_genes	regulon_size	deg_in_regulon	deg_total	nondeg_total	a	b	c	d	p_value	FDR	hit_genes
ArcA	puuA, puuP, puuD, puuR, puuC, puuB, puuE, ybdN, iraM, fadH, arcZ, citC, citD, citE, citF, citX, citG, dpiB, dpiA, hyaA, hyaB, hyaC, hyaD, hyaE, hyaF, gadE, gadF, ompW, appY, rsd, rmf, dsbB, ynaJ, mqo, ndk, yfiF, kgtP, pncB, yhjE, yhgE, acpP, aldA, arcA, argR, argT, carA, glaH, cycA, cydA, cyoA, dcuA, dcuB, dppA, fadE, feoA, focA, folE, fumA, gcvB, glcC, glpD, glpE, kdpA, manA, mdh, micF, msrB, nu…	236	59	319	2459	59	177	260	2282	8.1758e-10	2.59991e-07	aceA,aceB,aceE,aceF,aldA,argT,betA,betB,betI,betT,cycA,cyoA,cyoB,cyoC,cyoD,cyoE,dctA,fadA,fadB,fadD,fadE,fadH,fadI,fadJ,fumA,glcC,icd,kdpA,kgtP,lldD,lldP,lldR,mqo,msrB,ndk,nudE,oppC,potF,prfA,prmC,putA,putP,puuA,puuC,rho,sdhA,sdhB,sdhC,sdhD,sstT,sucA,sucB,sucC,sucD,tpx,xthA,yigI,ynaJ,yncE
QseB	feaR, fimA, fimI, fimC, fimD, fimF, fimG, fimH, dnaA, flhD, flhC, qseB, qseC	13	9	319	2459	9	4	310	2455	1.46811e-06	0.000233429	feaR,fimA,fimC,fimD,fimF,fimG,fimH,fimI,flhD
NanR	nanX, nanY, nanC, nanM, nanS, nanA, nanT, nanE, nanK, yhcH, fimB	11	8	319	2459	8	3	311	2456	3.36576e-06	0.000356771	nanA,nanC,nanE,nanK,nanM,nanS,nanT,yhcH
MalT	malP, malQ, malE, malF, malG, malH, malK, lamB, malM, malS, malZ	11	7	319	2459	7	4	312	2455	5.41573e-05	0.0043055	lamB,malE,malF,malG,malK,malM,malQ
FadR	fadH, fadM, fadR, fabH, fabD, fabG, fabI, accA, accB, accC, accD, fadB, fadA, fadL, uspA, fadE, fabA, fadD, sroD, fadI, fadJ, iclR, fabB	23	10	319	2459	10	13	309	2446	0.000100604	0.00639841	accB,accC,fabA,fadA,fadB,fadD,fadE,fadH,fadI,fadJ
BetI	betI, betB, betA, betT	4	4	319	2459	4	0	315	2459	0.000170991	0.00852399	betA,betB,betI,betT
Fur	ftnA, oppA, oppB, oppC, oppD, oppF, garP, garL, garR, garK, rnpB, gspC, gspD, gspE, gspF, gspG, gspH, gspI, gspJ, gspK, gspL, gspM, gspO, ryhB, fhuF, yjjZ, sodA, pyrC, nfeF, gltB, gltD, gltF, gnd, gndA, fumC, soxR, soxS, nac, glnK, amtB, aspC, glnD, ndh, zwf, gdhA, fnr, grcA, lpdA, mntP, rcnA, rcnB, ompW, esrE, ompF, gpmA, metH, fhuA, fhuC, fhuD, fhuB, cirA, fur, fecA, fecB, fecC, fecD, fecE, fep…	282	52	319	2459	52	230	267	2229	0.000187635	0.00852399	actP,adk,cyoA,cyoB,cyoC,cyoD,cyoE,efeB,efeO,efeU,flhD,gltB,gltD,hcaR,mglB,mntP,moaA,mqo,nrdE,nrdF,nrdH,nrdI,nth,oppC,paaJ,paaK,purR,rcnA,rimO,rsxA,rsxB,rsxC,rsxD,rsxG,sdhA,sdhB,sdhC,sdhD,sucA,sucB,sucC,sucD,ugpA,ugpB,ugpE,ycgZ,yddA,yghF,yjcH,yjjZ,yncE,yojI
NtrC	argT, hisJ, hisQ, hisM, hisP, ddpX, ddpA, ddpB, ddpC, ddpD, ddpF, rutA, rutB, rutC, rutD, rutE, rutF, rutG, yhdW, yhdX, yhdY, yhdZ, patA, relA, rseD, rpoE, rseA, rseB, rseC, glnA, glnZ, glnL, glnG, glnK, amtB, nac, glnH, glnP, glnQ, cbl, yeaG, yeaH, potF, potG, potH, potI, astC, astA, astD, astB, astE, yeaE	52	15	319	2459	15	37	304	2422	0.00047941	0.0190566	argT,astA,astC,cbl,ddpX,glnQ,hisJ,hisM,hisP,hisQ,potF,rpoE,rseA,rseB,rseC
CRP	malI, exuT, ppdD, hofB, hofC, hofM, hofN, hofO, hofP, ascF, ascB, udp, trg, azuC, azuR, ykgR, lsrA, lsrC, lsrD, lsrB, lsrF, lsrG, tam, lsrR, lsrK, fadH, uxaB, mhpR, lacI, nadC, yaeQ, arfB, nlpE, comR, yeiP, aaeX, aaeA, aaeB, aaeR, ldtB, yeiW, yaeP, rof, ybiT, bhsA, ampD, ampE, narQ, aegA, hfq, hflX, hflK, hflC, cspE, patZ, dpiB, dpiA, citC, citD, citE, citF, citX, citG, gcvT, gcvH, gcvP, mcaS, bt…	566	86	319	2459	86	480	233	1979	0.00158537	0.0560166	abgR,aceA,aceB,aceE,aceF,acs,aldA,cspE,cstA,cycA,cyoA,cyoB,cyoC,cyoD,cyoE,dadA,dadX,dctA,dsdA,dsdX,dusB,fadD,fadH,feaR,fis,flhD,fumA,galS,gcd,glcC,glpG,gltB,gltD,gntT,kbaZ,lamB,malE,malF,malG,malK,malM,marA,marB,metK,mglA,mglB,mglC,mhpR,nanA,nanC,nanE,nanK,nanM,nanS,nanT,paaJ,paaK,psuK,putP,puuC,rpoE,rseA,rseB,rseC,rspA,rspB,sdhA,sdhB,sdhC,sdhD,speC,sucA,sucB,sucC,sucD,ubiG,ugpA,ugpB,ugpE,uhpT,xs…
GlrR	glmY, rseD, rpoE, rseA, rseB, rseC	6	4	319	2459	4	2	315	2457	0.00212085	0.0613119	rpoE,rseA,rseB,rseC
SdhX	fdoG, fdoH, fdoI, fdhE, katG, ackA	6	4	319	2459	4	2	315	2457	0.00212085	0.0613119	fdhE,fdoG,fdoH,fdoI
CusR	hiuH, msrP, msrQ, cyoA, cyoB, cyoC, cyoD, cyoE, cusC, cusF, cusB, cusA, cusR, cusS	14	6	319	2459	6	8	313	2451	0.00294221	0.0665938	cusB,cyoA,cyoB,cyoC,cyoD,cyoE
Fis	ogt, yeaR, yoaG, gltX, valU, valX, valY, lysV, trg, rplM, rpsI, cbpA, cbpM, ssrS, ygfA, cyoA, cyoB, cyoC, cyoD, cyoE, cspA, rrsA, ileT, alaT, rrlA, rrfA, hyaA, hyaB, hyaC, hyaD, hyaE, hyaF, adhE, rrsG, gltW, rrlG, rrfG, dps, gyrB, rrsC, gltU, rrlC, rrfC, rrsD, ileU, alaU, rrlD, rrfD, thrV, rrfF, gadB, gadC, osmY, acs, yjcH, yjcG, patA, gadA, gadX, rrsH, ileV, alaV, rrlH, rrfH, rrsB, gltT, rrlB, r…	243	42	319	2459	42	201	277	2258	0.00314122	0.0665938	acs,cspA,cyoA,cyoB,cyoC,cyoD,cyoE,dnaN,dusB,fadA,fadB,fimA,fimC,fimD,fimF,fimG,fimH,fimI,fis,glcC,glnQ,gltX,malE,malF,malG,marA,marB,mglA,mglC,nanA,nanE,nanK,nanT,nusA,ogt,queA,recF,topA,yeaR,yhcH,yjcH,yoaG
HprR	hiuH, msrP, msrQ, cyoA, cyoB, cyoC, cyoD, cyoE, cusR, cusS, cusC, cusF, cusB, cusA	14	6	319	2459	6	8	313	2451	0.00294221	0.0665938	cusB,cyoA,cyoB,cyoC,cyoD,cyoE
MlrA	csgD, csgE, csgF, csgG, cadC, rplU, rpmA, yhbE, obgE, ibaG	10	5	319	2459	5	5	314	2454	0.00298944	0.0665938	ibaG,obgE,rplU,rpmA,yhbE
Cra	aroP, manX, manY, manZ, sgrS, sgrT, setA, pdhR, aceE, aceF, lpdA, prpB, prpC, prpD, prpE, cyoA, cyoB, cyoC, cyoD, cyoE, marR, marA, marB, zwf, fbaB, glcC, gpmM, envC, yibQ, ppc, fruB, fruK, fruA, tpiA, mpl, poxB, betT, betI, betB, betA, csgD, csgE, csgF, csgG, cydA, cydB, gapA, yeaD, pdeL, hypF, eno, crp, glk, adhE, pfkA, epd, pgk, fbaA, nirB, nirD, nirC, cysG, aceB, aceA, aceK, pck, acnA, acnB, …	133	25	319	2459	25	108	294	2351	0.00755011	0.150058	aceA,aceB,aceE,aceF,betA,betB,betI,betT,cyoA,cyoB,cyoC,cyoD,cyoE,glcC,icd,marA,marB,metE,msrB,nrdE,nrdF,nrdH,nrdI,ppsA,yeaC
AccB	accB, accC	2	2	319	2459	2	0	317	2459	0.0131495	0.164327	accB,accC
GalR	galP, galE, galT, galK, mglB, mglA, mglC, galS, galR	9	4	319	2459	4	5	315	2454	0.0134356	0.164327	galS,mglA,mglB,mglC
GalS	galP, galE, galT, galK, mglB, mglA, mglC, galS, galR	9	4	319	2459	4	5	315	2454	0.0134356	0.164327	galS,mglA,mglB,mglC
NrdR	nrdA, nrdB, yfaE, nrdH, nrdI, nrdE, nrdF, nrdD, nrdG	9	4	319	2459	4	5	315	2454	0.0134356	0.164327	nrdE,nrdF,nrdH,nrdI
PutA	putA, putP	2	2	319	2459	2	0	317	2459	0.0131495	0.164327	putA,putP
RplT	rpmI, rplT	2	2	319	2459	2	0	317	2459	0.0131495	0.164327	rplT,rpmI
RyhB	sodB, sdhC, sdhD, sdhA, sdhB, sucA, sucB, sucC, sucD, sdhX, uof, fur, iscR, iscS, iscU, iscA, cysE, shiA, fumA, sodA, msrB, nirB, erpA, marA, hemB, hemH, cirA, acnB, grxD, bfr, nuoA, nuoB, nuoC, nuoE, nuoF, nuoG, nuoH, nuoI, nuoJ, nuoK, nuoL, nuoM, nuoN, yieP	44	11	319	2459	11	33	308	2426	0.00895314	0.164327	fumA,marA,msrB,sdhA,sdhB,sdhC,sdhD,sucA,sucB,sucC,sucD
YdfH	rspA, rspB	2	2	319	2459	2	0	317	2459	0.0131495	0.164327	rspA,rspB
YdiP	cspE, cspA	2	2	319	2459	2	0	317	2459	0.0131495	0.164327	cspA,cspE
small heat shock protein IbpA	ibpA, ibpB	2	2	319	2459	2	0	317	2459	0.0131495	0.164327	ibpA,ibpB
AlsR	rpiB, alsR, alsB, alsA, alsC, alsE	6	3	319	2459	3	3	316	2456	0.0230141	0.228702	alsA,alsR,rpiB
HdfR	gltB, gltD, gltF, yifE, flhD, flhC	6	3	319	2459	3	3	316	2456	0.0230141	0.228702	flhD,gltB,gltD
IHF	glmY, csgD, csgE, csgF, csgG, proV, proW, proX, rpoE, rseA, rseB, rseC, csrB, fliA, fliZ, fliY, micF, gltB, gltD, gltF, dps, pstS, pstC, pstA, ompF, osmY, acs, yjcH, yjcG, patA, ihfB, osmE, yjbE, narG, narH, narJ, narI, narK, nirB, nirD, nirC, cysG, ompC, dusB, fis, fnr, glpT, glpQ, aceB, aceA, aceK, ihfA, yiaK, yiaL, yiaM, yiaN, yiaO, lyx, sgbH, sgbU, sgbE, ilvL, plaR, nmpC, paaA, paaB, paaC, pa…	218	35	319	2459	35	183	284	2276	0.0213459	0.228702	aceA,aceB,acs,cycA,cysJ,dusB,fimA,fimC,fimD,fimF,fimG,fimH,fimI,fis,flhD,folA,gcd,glnQ,gltB,gltD,ibpB,icd,paaJ,paaK,prfA,prmC,pstA,rpoE,rseA,rseB,rseC,sucA,sucB,tyrP,yjcH
MetJ	metK, metA, metF, ahpC, ahpF, metC, metE, metR, metB, metL, metN, metI, metQ, folE, yeiB	15	5	319	2459	5	10	314	2449	0.0219322	0.228702	metA,metE,metF,metK,metN
Rob	ybjC, nfsA, rimK, ybjN, acnA, nfsB, fumC, rob, acrZ, map, glnD, dapD, mdaB, yhbW, aldA, micF, acs, actP, astC, elaB, fadB, fadA, fadD, fadL, yiaG, yhbO, yjcH, chaC, glgS, narG, mdtD, ybiT, ydcL, yacH, acrA, acrB, nfo, sodA, marR, marA, marB, zwf, inaA, ldtB, mltF, aslB, tolC, ygiB, ygiC	49	11	319	2459	11	38	308	2421	0.0201518	0.228702	acs,actP,aldA,astC,fadA,fadB,fadD,marA,marB,ybiT,yjcH
YfeC	yfeC, ygdR, hybE, rpsU, rpmB, rpmH	6	3	319	2459	3	3	316	2456	0.0230141	0.228702	rpmB,rpmH,rpsU
ArgR	argA, lysO, yhcC, aroK, aroP, cvpA, dacC, dps, eutS, ftsZ, gltB, gltP, hchA, hisL, mcaS, lrp, mukE, pfkB, potF, puuB, pyrL, stpA, waaA, yaaU, ydgI, yfcC, yffB, ykgA, yraQ, gltD, gltF, argC, argB, argH, argE, argF, argI, argR, carA, carB, metY, argD, hisJ, hisQ, hisM, hisP, artP, artI, artQ, artM, artJ, argG, astC, astA, astD, astB, astE	57	12	319	2459	12	45	307	2414	0.0253134	0.243929	aroK,astA,astC,gltB,gltD,hisJ,hisM,hisP,hisQ,potF,stpA,ydgI
AgaR	kbaZ, agaV, agaW, agaA, agaR, agaS, agaY, agaB, agaC, agaD, agaI	11	4	319	2459	4	7	315	2452	0.0292162	0.251101	agaB,agaC,agaS,kbaZ
LldR	lldP, lldR, lldD, fadE, fadL, lpxP, yfdY, glcD, yhcO, gadY, gadW	11	4	319	2459	4	7	315	2452	0.0292162	0.251101	fadE,lldD,lldP,lldR
Lrp	yojI, argO, alaA, avtA, lysP, cadB, cadA, ilvI, ilvH, dadA, dadX, rrsB, gltT, rrlB, rrfB, rrsA, ileT, alaT, rrlA, rrfA, leuE, ssrS, ygfA, alaE, ridA, aceB, ansB, aspA, brnQ, csiE, cycA, eco, fimA, ftsQ, livJ, lolC, lrhA, lysU, metK, mqo, mtr, osmY, pepD, potF, ppx, sdaA, sdaC, serA, serB, stpA, thrL, dtpA, tyrP, tyrR, uspE, ybgS, ybiJ, ybjS, ycaM, yciN, yehL, yfcC, yfcZ, patA, yhhW, yhjE, yjbJ, y…	361	53	319	2459	53	308	266	2151	0.0278524	0.251101	aceB,argS,argT,astC,avtA,borD,cbl,cycA,dadA,dadX,deaD,dedA,dtpA,fadI,fimA,fimC,fimD,fimF,fimG,fimH,fimI,fumA,glnQ,gltB,gltD,gpt,ibpA,ibpB,leuA,leuE,menA,metK,mnmA,mqo,ompT,oppC,potF,ppsA,rpiB,rseA,sdaC,sstT,stpA,topA,tyrP,ybiT,ybjX,ycaM,yciT,yojI,yqeF,yqeG,ytfJ
Spf	galK, gltA, maeA, sthA, srlA, fucI, fucK, xylF, nanC, nanT, lldP, ebgC, yjiA, ytfJ, dppB, gss, puuE, ascF, fucP, glpF, paaK, atoD, caiA, sdhC, gdhA, sucC, araF	27	7	319	2459	7	20	312	2439	0.0286604	0.251101	lldP,nanC,nanT,paaK,sdhC,sucC,ytfJ
DsdC	dsdX, dsdA, dsdC	3	2	319	2459	2	1	317	2458	0.0364454	0.29717	dsdA,dsdX
MarR	marR, marA, marB	3	2	319	2459	2	1	317	2458	0.0364454	0.29717	marA,marB
PdhR	glcD, glcE, glcF, glcG, glcB, glcA, mraZ, mraW, ftsL, ftsI, ftsO, murE, murF, mraY, murD, ftsW, murG, murC, ddlB, ftsQ, ftsA, ftsZ, lpxC, pdhR, aceE, aceF, lpdA, fecA, fecB, fecC, fecD, fecE, grcA, ndh, cyoA, cyoB, cyoC, cyoD, cyoE, tomB, hha, hemL, ppsA, ppsR, fumD, lldP, acpP, gmhA, fadE, ybcV, ybcW, fadL, fadM, fadH	54	11	319	2459	11	43	308	2416	0.0393534	0.31286	aceE,aceF,cyoA,cyoB,cyoC,cyoD,cyoE,fadE,fadH,lldP,ppsA
DksA	argI, livJ, iraD, rrsA, ileT, alaT, rrlA, rrfA, rrsB, gltT, rrlB, rrfB, rrsC, gltU, rrlC, rrfC, rrsD, ileU, alaU, rrlD, rrfD, thrV, rrfF, rrsE, gltV, rrlE, rrfE, rrsG, gltW, rrlG, rrfG, rrsH, ileV, alaV, rrlH, rrfH, rplN, rplX, rplE, rpsN, rpsH, rplF, rplR, rpsE, rpmD, rplO, secY, rpmJ, dusB, fis, pcnB, folk, dksA, yadB, rpsJ, rplC, rplD, rplW, rplB, rpsS, rplV, rpsC, rplP, rpmC, rpsQ, rplK, rplA…	148	24	319	2459	24	124	295	2335	0.047042	0.364862	dnaG,dusB,fis,mutM,obgE,pcnB,rimM,rplT,rplU,rpmA,rpmB,rpmG,rpmI,rpmJ,rpoD,rpoE,rpsA,rpsT,rpsU,rseA,rseB,rseC,trmD,yhbE
IclR	aceB, aceA, aceK, iclR	4	2	319	2459	2	2	317	2457	0.0673974	0.510294	aceA,aceB
AcrR	marR, marA, marB, soxR, soxS, flhD, flhC, micF, acrA, acrB, acrR, puuA, mdtU, mdtJ, mdtI	15	4	319	2459	4	11	315	2448	0.0837584	0.619423	flhD,marA,marB,puuA
GadE	hdeA, hdeB, yhiD, gadE, gadF, yhiM, yjbQ, yjbR, gltB, gltD, gltF, gadB, gadC, hdeD, lrp, rcsA, cyoA, cyoB, cyoC, cyoD, cyoE, mdtE, mdtF, gnd, gndA, purA, hlpA, lpxD, fabZ, lpxA, gadX, gadW, fliC, fliX	34	7	319	2459	7	27	312	2432	0.0867956	0.627295	cyoA,cyoB,cyoC,cyoD,cyoE,gltB,gltD
CpxR	csgD, csgE, csgF, csgG, csgB, csgA, csgC, acrD, mdtA, mdtB, mdtC, mdtD, baeS, baeR, dsbC, yidQ, sbmA, yaiW, yjfN, yqaE, slt, marR, marA, marB, cyaR, rprA, ldtD, rpoH, ompF, cpxR, cpxA, ompC, yqjA, mzrA, yccA, ftnB, tomB, hha, dgcZ, yebE, efeU, ldtC, aroG, degP, rseD, rpoE, rseA, rseB, rseC, ppiA, ung, ppiD, hlpA, lpxD, fabZ, lpxA, bamE, psd, mscM, bacA, motR, motA, motB, cheA, cheW, cpxP, cpxQ, s…	129	20	319	2459	20	109	299	2350	0.0958674	0.677463	acs,astC,atpB,cbl,chaA,cspA,efeU,fadE,fadI,fdnG,feaR,frc,marA,marB,rpoE,rseA,rseB,rseC,sdhC,yncE
CreB	malE, malF, malG, malH, talA, ackA, pta, nudF, yqiB, cpdA, yqiA, parE, cbrA, cbrB, recG, creD	16	4	319	2459	4	12	315	2447	0.102018	0.688673	malE,malF,malG,parE
FimR2	fliR, fliG, fliI, fliJ, hofQ	5	2	319	2459	2	3	317	2456	0.103951	0.688673	fliG,fliI
RpsA	rpsA, manY, fis, pnp, rpsO	5	2	319	2459	2	3	317	2456	0.103951	0.688673	fis,rpsA
AsflhD	flhD	1	1	319	2459	1	0	318	2459	0.114831	0.730324	flhD
YafC	cysJ	1	1	319	2459	1	0	318	2459	0.114831	0.730324	cysJ
RpoN	mutM, nth, yobF, cspC, yfcZ, fadL	6	2	319	2459	2	4	317	2455	0.144419	0.900495	mutM,nth
TyrR	aroF, tyrA, aroG, aroL, yaiA, aroM, aroP, tyrB, tyrP, mtr, tyrR, folA	12	3	319	2459	3	9	316	2450	0.151057	0.923771	aroM,folA,tyrP
MicA	ompA, ompX, yliM, phoP, phoQ, lamB, ompW, tsx, ygiM, yfeK, ecnB, fimB, lpxT, ldtC, tolB, pal, ybgF, cpoB, gloA	19	4	319	2459	4	15	315	2444	0.166114	0.978227	lamB,lpxT,yfeK,ygiM
StpA	leuO, ssrS, ygfA, casA, casB, casC, casD, casE, cas1, cas2, malE, malF, malG, malH, stpA, bglG, proV, proW, proX	19	4	319	2459	4	15	315	2444	0.166114	0.978227	malE,malF,malG,stpA
ATP-dependent RNA helicase DeaD	uvrY, sdiA, mntR	3	1	319	2459	1	2	318	2457	0.306545	1	mntR
AaeR	aaeX, aaeA, aaeB	3	0	319	2459	0	3	319	2456	1	1
Ada	aidB, alkA, ada, alkB	4	0	319	2459	0	4	319	2455	1	1
AdiY	gadA, gadX, gadB, gadC, gltB, gltD, gltF, adiA	8	2	319	2459	2	6	317	2453	0.231864	1	gltB,gltD
AgrB	dinQ	1	0	319	2459	0	1	319	2458	1	1
AidB	aidB	1	0	319	2459	0	1	319	2458	1	1
AlaS	alaS	1	0	319	2459	0	1	319	2458	1	1
AllR	allA, allS, gcl, hyi, glxR, ybbV, ybbW, allB, ybbY, glxK	10	0	319	2459	0	10	319	2449	1	1
AllS	allD, allC, ylbA	3	0	319	2459	0	3	319	2456	1	1
AlpA	intA, phoB, phoR	3	0	319	2459	0	3	319	2456	1	1
AmeF	mazE, mazF	2	0	319	2459	0	2	319	2457	1	1
AppY	hyaA, hyaB, hyaC, hyaD, hyaE, hyaF, appC, appB, appA, yccB	10	0	319	2459	0	10	319	2449	1	1
AraC	xylA, xylB, ydeN, ydeM, ytfQ, ytfR, ytfT, yjfF, araF, araG, araH, araB, araA, araD, araC, araJ, araE, ygeA	18	1	319	2459	1	17	318	2442	0.889502	1	ytfQ
ArcZ	rpoS, flhD, flhC, eptB, mutS, lrhA	6	1	319	2459	1	5	318	2454	0.519323	1	flhD
ArgP	lysP, gdhA, lysC, lysA, dapD, asd, argP, argO, dnaA, dnaN, recF, nrdA, nrdB, yfaE, dapB	15	2	319	2459	2	13	317	2446	0.52781	1	dnaN,recF
ArrS	gadE, gadF, cfa	3	0	319	2459	0	3	319	2456	1	1
ArsR	arsR, arsB, arsC	3	0	319	2459	0	3	319	2456	1	1
AscG	ascF, ascB, prpR, ybiT, htpG	5	1	319	2459	1	4	318	2455	0.456839	1	ybiT
AsnC	asnC, mioC, asnA	3	0	319	2459	0	3	319	2456	1	1
AtoC	atoD, atoA, atoE, atoB	4	0	319	2459	0	4	319	2455	1	1
AzuR	cadA, galE	2	0	319	2459	0	2	319	2457	1	1
BaeR	ycaC, acrD, mdtA, mdtB, mdtC, mdtD, baeS, baeR, spy	9	0	319	2459	0	9	319	2450	1	1
BasR	yrbL, csgD, csgE, csgF, csgG, eptA, arnB, arnC, arnA, arnD, arnT, arnE, arnF, yibD, dgkA, tomB, hha, putA, cspI, fimB, qseB, qseC, emrD, glpA, glpB, glpC	26	1	319	2459	1	25	318	2434	0.958691	1	putA
BirA	bioB, bioF, bioC, bioD, bioA	5	1	319	2459	1	4	318	2455	0.456839	1	bioF
BluR	ycgZ, ymgA, ariR, ymgC	4	1	319	2459	1	3	318	2456	0.386262	1	ycgZ
BolA	mreB, csgA, csgD, csgE, csgF, csgG, fimH, ampC, dacC	9	1	319	2459	1	8	318	2451	0.666953	1	fimH
BtsR	btsT, csgB, csgA, csgC, csgD, csgE, csgF, csgG, pdhR, aceE, aceF, lpdA, mdh, yobF, cspC	15	2	319	2459	2	13	317	2446	0.52781	1	aceE,aceF
C0293	hcaR, iroK, fadR	3	1	319	2459	1	2	318	2457	0.306545	1	hcaR
CRP-Sxy	yccR	1	0	319	2459	0	1	319	2458	1	1
CadC	cadC, cadB, cadA	3	0	319	2459	0	3	319	2456	1	1
CaiF	fixA, fixB, fixC, fixX, caiT, caiA, caiB, caiC, caiD, caiE	10	0	319	2459	0	10	319	2449	1	1
Cbl	tauA, tauB, tauC, tauD, ssuE, ssuA, ssuD, ssuC, ssuB	9	0	319	2459	0	9	319	2450	1	1
CdaR	garP, garL, garR, garK, rnpB, garD, gudP, gudX, gudD, cdaR	10	0	319	2459	0	10	319	2449	1	1
CecR	cecR, ybhG, ybhF, ybhS, ybhR, rhlE	6	0	319	2459	0	6	319	2453	1	1
ChbR	chbB, chbC, chbA, chbR, chbF, chbG	6	0	319	2459	0	6	319	2453	1	1
ChiX	dpiB, dpiA, chiZ, chiP, chiQ, chbC	6	0	319	2459	0	6	319	2453	1	1
CitR	citR, ybdN, ybdM	3	0	319	2459	0	3	319	2456	1	1
ComR	bhsA	1	0	319	2459	0	1	319	2458	1	1
CpxQ	cpxP, skp, cfa	3	0	319	2459	0	3	319	2456	1	1
CsgD	ubiT, yhbS, fliF, fliG, fliH, fliI, fliJ, fliK, fliE, yccT, csgB, csgA, csgC, csgD, csgE, csgF, csgG, nlpA, wrbA, yccJ, flgM, flgN, fliA, fliZ, fliY, pepD, adrA, iraP	28	2	319	2459	2	26	317	2433	0.849137	1	fliG,fliI
CspA	hns, gyrA	2	0	319	2459	0	2	319	2457	1	1
CsqR	yihW, yihV, csqR, yihU, yihT, yihS	6	0	319	2459	0	6	319	2453	1	1
CsrA	moaA, moaB, moaC, moaD, moaE, iraD, rpoE, ymdA, gadA, gadB, gadC, ydeO, gadE	13	3	319	2459	3	10	316	2449	0.180579	1	moaA,moaE,rpoE
CueR	copA, cueO, moaA, moaB, moaC, moaD, moaE, rsd, rmf	9	2	319	2459	2	7	317	2452	0.276837	1	moaA,moaE
CyaR	nadE, yqaE, luxS, yobF, hdeD, yacL, rpoS, ompX, yliM	9	0	319	2459	0	9	319	2450	1	1
CynR	cynT, cynS, cynR	3	0	319	2459	0	3	319	2456	1	1
CysB	yciW, ygeH, ybdN, dgcZ, yfbR, yoaC, ariR, tcyP, tcyJ, tauA, tauB, tauC, tauD, cysB, cysK, cysD, cysN, cysC, cysJ, cysI, cysH, cysP, cysU, cysW, cysA, cysM, ssuE, ssuA, ssuD, ssuC, ssuB, cbl, hslJ	33	4	319	2459	4	29	315	2430	0.535135	1	cbl,cysJ,cysP,cysU
CytR	udp, cdd, tsx, ppiA, cytR, rpoH, deoC, deoA, deoB, deoD, nupG, ycdZ, nupC, aphA	14	0	319	2459	0	14	319	2445	1	1
Dan	ttdR, ttdA, ttdB, ttdT	4	1	319	2459	1	3	318	2456	0.386262	1	ttdT
DcuR	dpiB, dpiA, aspA, dcuA, pck, frdA, frdB, frdC, frdD, dctA, dcuB, fumB	12	1	319	2459	1	11	318	2448	0.76934	1	dctA
DeaD	ldtD	1	0	319	2459	0	1	319	2458	1	1
DecR	cyuP, cyuA	2	0	319	2459	0	2	319	2457	1	1
DeoR	deoC, deoA, deoB, deoD, nupG, tsx	6	0	319	2459	0	6	319	2453	1	1
DgoR	dgoR, dgoK, dgoA, dgoD, dgoT	5	0	319	2459	0	5	319	2454	1	1
DhaR	dhaR, dhaK, dhaL, dhaM	4	0	319	2459	0	4	319	2455	1	1
DicA	dicC, ydfX, ydfW, dicA, dicB, ydfD, ydfE, insD, intQ	9	0	319	2459	0	9	319	2450	1	1
DicD	dicA, dicB, dicC	3	0	319	2459	0	3	319	2456	1	1
DicF	ftsZ, xylR, pykA, manX	4	0	319	2459	0	4	319	2455	1	1
DinJ-YafQ	cspE, dinJ, yafQ	3	1	319	2459	1	2	318	2457	0.306545	1	cspE
DnaA	yjeV, nrdA, nrdB, yfaE, dnaA, dnaN, recF, uvrB, recN, polA, rpoH, guaB, guaA, aldA, iraD	15	3	319	2459	3	12	316	2447	0.243411	1	aldA,dnaN,recF
DpiA	dpiB, dpiA, citC, citD, citE, citF, citX, citG, mdh, exuT, appY	11	0	319	2459	0	11	319	2448	1	1
DsrA	hns, lrp, rbsD, rbsA, rbsC, rbsB, rbsZ, rbsK, rbsR, rpoS	10	0	319	2459	0	10	319	2449	1	1
EbgR	ebgA, ebgC	2	0	319	2459	0	2	319	2457	1	1
EnvR	acrA, acrB	2	0	319	2459	0	2	319	2457	1	1
EnvY	ompF, ompC	2	0	319	2459	0	2	319	2457	1	1
EvgA	yegR, yegZ, yfdX, acrD, evgL, evgA, evgS, gadE, gadF, mdtE, mdtF, emrK, emrY, safA, ydeO, ydeP, frc	17	1	319	2459	1	16	318	2443	0.875067	1	frc
ExuR	exuT, uxaB, uxaC, uxaA, lgoR, yjjN, exuR, uxuA, uxuB, uxuR	10	0	319	2459	0	10	319	2449	1	1
FNR	puuA, puuP, ydeJ, ybdN, iraM, fnrS, yfgF, gnd, gndA, fumC, soxR, soxS, nac, glnK, amtB, aspC, glnD, zwf, gdhA, lpdA, scpA, argK, scpB, scpC, ycaC, gapC_1C_2, dpiB, dpiA, citC, citD, citE, citF, citX, citG, ydfZ, ompW, ravA, viaA, adhE, arcA, aroP, cydA, fdnG, fnr, focA, garD, katG, metV, mltA, msrB, narG, narK, pykA, thrA, ung, ortT, ydfO, yfcZ, yffS, grcA, yibN, bidA, gltB, gltD, gltF, pstS, pst…	319	34	319	2459	34	285	285	2174	0.716345	1	aceE,aceF,aldA,cyoA,cyoB,cyoC,cyoD,cyoE,fdnG,fdnH,fdnI,fumA,gltB,gltD,malQ,moaA,moaE,msrB,prfA,prmC,pstA,puuA,rimM,rplT,sdhA,sdhB,sdhC,sdhD,sucA,sucB,sucC,sucD,tpx,trmD
FabR	fabA, fabB	2	1	319	2459	1	1	318	2458	0.216512	1	fabA
FeaR	tynA, feaB	2	0	319	2459	0	2	319	2457	1	1
FhlA	hycA, hycB, hycC, hycD, hycE, hycF, hycG, hycH, hycI, hypA, hypB, hypC, hypD, hypE, fhlA, fdhF, hyfA, hyfB, hyfC, hyfD, hyfE, hyfF, hyfG, hyfH, hyfI, hyfJ, hyfR, focB, hydN, hypF	30	0	319	2459	0	30	319	2429	1	1
FimZ	sfmA, sfmC, puuD, puuC, puuB	5	1	319	2459	1	4	318	2455	0.456839	1	puuC
FlhDC	mglB, mglA, mglC, ygbK, ppdA, ppdB, ygdB, ppdC, recC, glpA, glpB, glpC, fliL, fliM, fliN, fliO, fliP, fliQ, fliR, napF, napD, napA, napG, napH, napB, napC, ccmA, ccmB, ccmC, ccmD, ccmE, ccmF, ccmG, ccmH, hydN, hypF, fliA, fliZ, fliY, mdh, nrfA, nrfB, nrfC, nrfD, nrfE, nrfF, nrfG, ycgR, yhjH, fliD, fliS, fliT, fliE, fliF, fliG, fliH, fliI, fliJ, fliK, gltI, gltJ, gltK, gltL, sroC, flgA, flgM, flgN…	93	13	319	2459	13	80	306	2379	0.265153	1	aceB,flgH,flgI,flgJ,fliG,fliI,fliP,gltJ,gltK,gltL,mglA,mglB,mglC
FliX	fliC, rpsJ, rplC, rplD, rplW, rplB, rpsS, rplV, rpsC, rplP, rpmC, rpsQ	12	0	319	2459	0	12	319	2447	1	1
FliZ	mlrA, pdeR, gadE, gadF, mdtE, mdtF, hdeA, hdeB, yhiD, flhD, flhC, gadB, gadC, yjbJ, csgD, csgE, csgF, csgG, csgB, csgA, csgC, osmY	22	1	319	2459	1	21	318	2438	0.932412	1	flhD
FnrS	sodB, cydD, cydC, yobA, yebZ, yebY, sodA, metE, maeA, gpmA, folE, yeiB, folX, yfcH, iscR, marA, azuC, azuR, glpD, yieP	20	4	319	2459	4	16	315	2443	0.190064	1	folX,marA,metE,yebZ
FrlR	frlA, frlB, frlC, frlD, frlR	5	0	319	2459	0	5	319	2454	1	1
FrmR	frmR, frmA, frmB	3	0	319	2459	0	3	319	2456	1	1
FucR	fucA, fucO, fucP, fucI, fucK, fucU, fucR	7	0	319	2459	0	7	319	2452	1	1
GadRcs	adiC, slp, dctR, aslB, yhiM, gadA, gadX, cadB, cadA	9	0	319	2459	0	9	319	2450	1	1
GadW	slp, dctR, hdeA, hdeB, yhiD, gadA, gadX, gadB, gadC, gadY, gadW, gadE, gadF, mdtE, mdtF	15	0	319	2459	0	15	319	2444	1	1
GadX	hdeA, hdeB, yhiD, gadE, gadF, uspE, gadB, gadC, slp, dctR, mdtE, mdtF, gadY, gadA, gadX, gadW, btuB, murI, hdeD, ydeN, ydeM, ynfB, speG, tppB, lon, glnK, amtB, rpoS, hns, cadB, cadA, asnB, glsA, ybaT	34	1	319	2459	1	33	318	2426	0.984604	1	speG
GadY	gadX, gadW	2	0	319	2459	0	2	319	2457	1	1
GatR	gatY, gatZ, gatA, gatB, gatC, gatD	6	0	319	2459	0	6	319	2453	1	1
GcvA	gcvB, gcvA, gcvT, gcvH, gcvP	5	0	319	2459	0	5	319	2454	1	1
GcvB	cycA, lrp, csgD, csgE, csgF, csgG, phoP, phoQ, asnB, ysgA, tcyJ, asnA, panD, nlpA, inaA, oppA, oppB, oppC, oppD, oppF, dppA, dppB, dppC, dppD, dppF, sstT, acs, asd, gltP, hisQ, icd, aroP, kgtP, purU, trpL, trpE, trpD, trpC, trpB, trpA, mltC, rbsD, rbsA, rbsC, rbsB, rbsZ, rbsK, rbsR, aroC, gdhA, cstA, map, ydeE, ilvL, ilvM, ilvD, ivbL, ilvB, oxyR, rbn	60	9	319	2459	9	51	310	2408	0.24577	1	acs,cstA,cycA,hisQ,icd,ilvM,kgtP,oppC,sstT
GlaR	glaH, lhgD, gabD, gabT, gabP, yidB, smg, chaA, kdgT, yehE, yadN, yfdC, yfjD, rsgA, orn, yjfY, bdcR, ygjI, ybaN, yqhC, ygiV, ypjA, ynaE, yccU, ydcK, ydfI, pdeG, ycgV, ydhS, yodB, chaB, chaC, alaE, apt, aroB, aroP, baeS, bdcA, bssS, cadC, casA, cysN, cysS, dctR, dinQ, elfC, fhuE, gadW, gadX, gcvA, gdhA, gltF, hinT, htrE, idnD, idnK, inaA, kdsA, ldcC, lsrG, mglA, mrdA, murD, nlpA, oxc, pdhR, pdxA, p…	120	10	319	2459	10	110	309	2349	0.899352	1	apt,aroB,chaA,mglA,prmC,rfbB,rpiB,ychQ,yihM,yjdP
GlcC	glcC, glcD, glcE, glcF, glcG, glcB, glcA	7	1	319	2459	1	6	318	2453	0.574639	1	glcC
GlmZ	glmU, glmS	2	0	319	2459	0	2	319	2457	1	1
GlnZ	glnP, sucA	2	1	319	2459	1	1	318	2458	0.216512	1	sucA
GlpR	glpA, glpB, glpC, glpD, glpT, glpQ, glpF, glpK, glpX	9	0	319	2459	0	9	319	2450	1	1
GntR	gntK, gntT, edd, eda, gntX, gntY, idnK, idnD, idnO, idnT, idnR	11	1	319	2459	1	10	318	2449	0.739282	1	gntT
GutM	srlA, srlE, srlB, srlD, gutM, srlR, gutQ	7	0	319	2459	0	7	319	2452	1	1
H-NS	ftnA, casA, casB, casC, casD, casE, cas1, cas2, yciG, yciF, yciE, slp, dctR, rcsD, rcsB, cadC, ydeP, gadE, gadF, mdtE, mdtF, ydeO, adiY, yhiM, gadW, hdfR, evgL, evgA, evgS, ade, lrp, leuO, nrdA, nrdB, yfaE, nrdD, nrdG, ssrS, ygfA, cspA, mdtU, mdtJ, mdtI, csgD, csgE, csgF, csgG, malE, malF, malG, malH, micF, galE, galT, galK, csiE, rrsG, gltW, rrlG, rrfG, dps, proV, proW, proX, rrsC, gltU, rrlC, r…	236	22	319	2459	22	214	297	2245	0.886284	1	bluF,cspA,cycA,cysP,cysU,dosC,fimA,fimC,fimD,fimF,fimG,fimH,fimI,flhD,hisJ,hisM,hisP,hisQ,malE,malF,malG,stpA
HU	micF, galE, galT, galK, tyrP, mtr, seqA, pgm	8	1	319	2459	1	7	318	2452	0.623607	1	tyrP
HcaR	hcaR, iroK, hcaE, hcaF, hcaC, hcaB, hcaD	7	1	319	2459	1	6	318	2453	0.574639	1	hcaR
Hfq	cirA, mutS, manX, oppA, ptsN, hpf	6	0	319	2459	0	6	319	2453	1	1
HicB	hicA, hicB	2	0	319	2459	0	2	319	2457	1	1
HigA	higB, higA	2	0	319	2459	0	2	319	2457	1	1
HigBA	higB, higA	2	0	319	2459	0	2	319	2457	1	1
HipAB	relA, mazE, mazF, hipB, hipA	5	0	319	2459	0	5	319	2454	1	1
HipB	hipB, hipA, relA, mazE, mazF, eutH, eutA, fadH	8	1	319	2459	1	7	318	2452	0.623607	1	fadH
HyfR	hyfA, hyfB, hyfC, hyfD, hyfE, hyfF, hyfG, hyfH, hyfI, hyfJ, hyfR, focB	12	0	319	2459	0	12	319	2447	1	1
HypT	cydA, cydB, metN, metI, metQ, cysH, metB, metL, fecA, fecB, fecC, fecD, fecE	13	1	319	2459	1	12	318	2447	0.795941	1	metN
IdnR	gntK, idnK, idnD, idnO, idnT, idnR	6	0	319	2459	0	6	319	2453	1	1
IlvY	ilvC, ilvY	2	0	319	2459	0	2	319	2457	1	1
IscR	rnlA, rnlB, nrdH, nrdI, nrdE, nrdF, hyaA, hyaB, hyaC, hyaD, hyaE, hyaF, torT, sufA, sufB, sufC, sufD, sufS, sufE, iscR, iscS, iscU, iscA, napF, napD, napA, napG, napH, napB, napC, ydiU, erpA, nfuA	33	4	319	2459	4	29	315	2430	0.535135	1	nrdE,nrdF,nrdH,nrdI
IstR-1	tisB	1	0	319	2459	0	1	319	2458	1	1
KdgR	edd, eda	2	0	319	2459	0	2	319	2457	1	1
KdpE	kdpF, kdpA, kdpB, kdpC, rmf, rsd, uxaC, uxaA, adeP	9	1	319	2459	1	8	318	2451	0.666953	1	kdpA
LacI	lacZ, lacY, lacA	3	0	319	2459	0	3	319	2456	1	1
LeuO	dsrA, casA, casB, casC, casD, casE, cas1, cas2, leuO, bglG, yghS, yghR, gltF, ybeQ, leuL, cadC, yjjQ, bglJ	18	0	319	2459	0	18	319	2441	1	1
LexA	dinJ, yafQ, dinB, yafN, yafO, yafP, dinQ, ptrA, recB, recD, recQ, uvrB, lexA, dinF, phr, rpsU, dnaG, rpoD, recA, recX, ssb, sulA, uvrA, uvrD, umuD, umuC, ydjM, insK, polB, ruvA, ruvB, uvrY, uvrC, dinG, ybiB, tisB, recN, yehF, symE, ftsL, ftsI, ftsO, murE, murF, mraY, murD, ftsW, murG, murC, ddlB, ftsQ, ftsA, ftsZ, lpxC, ftsK, dinD, yebG, dinI, sbmC, hokE, cho, ybfE, yoaA	63	4	319	2459	4	59	315	2400	0.942799	1	dnaG,rpoD,rpsU,ybfE
LrhA	leuO, fimE, flhD, flhC, lrhA	5	1	319	2459	1	4	318	2455	0.456839	1	flhD
LsrR	lsrA, lsrC, lsrD, lsrB, lsrF, lsrG, tam, lsrR, lsrK	9	0	319	2459	0	9	319	2450	1	1
LysR	lysA, lysR	2	0	319	2459	0	2	319	2457	1	1
MalH	ompC	1	0	319	2459	0	1	319	2458	1	1
MalI	malI, malX, malY	3	0	319	2459	0	3	319	2456	1	1
MarA	rfaY, rfaZ, ybjC, nfsA, rimK, ybjN, acnA, yncE, acrZ, map, glnD, dapD, mdaB, yhbW, aldA, mlaF, mlaE, mlaD, mlaC, mlaB, xseA, lacZ, lacY, lacA, ycgZ, ymgA, ariR, ymgC, micF, poxB, hdeA, hdeB, yhiD, pqiA, pqiB, pqiC, acrA, acrB, putA, fpr, nfo, slp, dctR, sodA, fumC, marR, marA, marB, zwf, rob, purA, nfsB, inaA, tolC, ygiB, ygiC, decR	57	7	319	2459	7	50	312	2409	0.486543	1	aldA,marA,marB,putA,xseA,ycgZ,yncE
MatA	flhD, flhC, ecpA, ecpR, fliA, fliZ, fliY, fliC, fliX	9	1	319	2459	1	8	318	2451	0.666953	1	flhD
MazE	mazE, mazF, mazG	3	0	319	2459	0	3	319	2456	1	1
MazEF	mazE, mazF, mazG	3	0	319	2459	0	3	319	2456	1	1
McaS	csgD, csgE, csgF, csgG, flhD, flhC	6	1	319	2459	1	5	318	2454	0.519323	1	flhD
McbR	mcbA, yciG, yciF, yciE, rsd, rmf	6	0	319	2459	0	6	319	2453	1	1
MelR	melR, melA, melB	3	0	319	2459	0	3	319	2456	1	1
MetR	metE, metR, glyA, metH, hmp	5	1	319	2459	1	4	318	2455	0.456839	1	metE
MgrR	ygdQ, eptB, soxS, pitA	4	0	319	2459	0	4	319	2455	1	1
MhpR	mhpA, mhpB, mhpC, mhpD, mhpF, mhpE	6	0	319	2459	0	6	319	2453	1	1
MicC	ompC	1	0	319	2459	0	1	319	2458	1	1
MicF	ompF, lrp, cpxR, cpxA, phoE, oppA, tcyJ	7	0	319	2459	0	7	319	2452	1	1
MicL	lpp	1	0	319	2459	0	1	319	2458	1	1
Mlc	mlc, ynfK, ptsH, ptsI, crr, malT, manX, manY, manZ, ptsG	10	0	319	2459	0	10	319	2449	1	1
MngR	mngA, mngB, mngR	3	0	319	2459	0	3	319	2456	1	1
MntR	dps, mntP, rybA, mntS, mntH	5	1	319	2459	1	4	318	2455	0.456839	1	mntP
ModE	deoC, deoA, deoB, deoD, napF, napD, napA, napG, napH, napB, napC, ccmA, ccmB, ccmC, ccmD, ccmE, ccmF, ccmG, ccmH, modA, modB, modC, narX, narL, oppA, oppB, oppC, oppD, oppF, hycA, hycB, hycC, hycD, hycE, hycF, hycG, hycH, hycI, dmsA, dmsB, dmsC, moaA, moaB, moaC, moaD, moaE	46	3	319	2459	3	43	316	2416	0.912614	1	moaA,moaE,oppC
MotR	fliC, rpsJ, rplC, rplD, rplW, rplB, rpsS, rplV, rpsC, rplP, rpmC, rpsQ	12	0	319	2459	0	12	319	2447	1	1
MprA	emrR, emrA, emrB, nmpC, acrA, acrB	6	0	319	2459	0	6	319	2453	1	1
MqsA	cspD, mqsR, mqsA, rpoS, csgD, csgE, csgF, csgG, lfgA, lfgB, lfgC, lfgD, lfgE	13	0	319	2459	0	13	319	2446	1	1
MraZ	mraZ, mraW, ftsL, ftsI, ftsO, murE, murF, mraY, murD, ftsW, murG, murC, ddlB, ftsQ, ftsA, ftsZ, lpxC, mioC	18	0	319	2459	0	18	319	2441	1	1
MurR	murQ, murP, murR	3	0	319	2459	0	3	319	2456	1	1
Nac	ydcS, ydcT, ydcU, ydcV, patD, feaR, abgR, ackA, cbrC, curA, cysQ, dcp, ddlA, dld, eamA, elfA, eptA, fdhD, fklB, gltP, greB, ispB, ivy, kdgR, kduI, ligB, mdtG, mltD, mtfA, nudG, pinQ, pinR, pphB, prfC, queD, rfaH, rhtA, ybiN, rlmM, rsmF, sdiA, tdcR, torI, ugd, uspC, wecH, yaeF, yafC, ldtF, yagU, yaiS, yaiY, yajD, ybcK, ybdK, ybdR, ybeQ, ybeT, ybhD, ybhH, ybhI, ybhM, ycaC, ycaD, ycaN, yccM, ycgJ, y…	554	60	319	2459	60	494	259	1965	0.727658	1	abgR,aceB,aroE,borD,cycA,cysJ,dadA,fdoG,feaR,gltB,gltD,hcaR,ibpA,icd,kbaY,lepA,lepB,metE,mglA,mglB,mreC,nanA,nanK,nanT,nusA,ompT,oppC,prfC,queD,rfbB,rimP,rplU,rpmH,sdhA,sdhB,sdhC,sdhD,secG,sucA,tff,uhpA,ybgC,ybjX,ydcI,ydeQ,ydiY,yebZ,yecF,yedL,yfeK,yfeS,yghG,ygiM,yhfZ,yhhQ,yigI,yihL,ykgH,ymjA,ytfJ
NadR	nadB, pncB, None	3	0	319	2459	0	3	319	2456	1	1
NagC	galP, chiZ, chiP, chiQ, ptsH, ptsI, crr, creA, creB, creC, creD, dinI, ydeP, eutS, eutP, eutQ, eutT, eutD, eutM, feoA, feoB, feoC, ydeN, ydeM, nagB, nagA, nagC, nagD, chbB, chbC, chbA, chbR, chbF, chbG, glmU, glmS, manX, manY, manZ, nanC, nanM, nanS, nagE, fimB	44	3	319	2459	3	41	316	2418	0.896235	1	nanC,nanM,nanS
NarL	ogt, ynfE, ynfF, ynfG, ynfH, dmsD, dpiB, dpiA, citC, citD, citE, citF, citX, citG, ydeP, ompW, hyaA, hyaB, hyaC, hyaD, hyaE, hyaF, adhE, frdA, frdB, frdC, frdD, narG, narH, narJ, narI, narK, nirB, nirD, nirC, cysG, dmsA, dmsB, dmsC, nikA, nikB, nikC, nikD, nikE, nikR, napF, napD, napA, napG, napH, napB, napC, ccmA, ccmB, ccmC, ccmD, ccmE, ccmF, ccmG, ccmH, dcuB, fumB, hybO, hybA, hybB, hybC, hybD…	124	6	319	2459	6	118	313	2341	0.9973	1	fdnG,fdnH,fdnI,ogt,yeaR,yoaG
NarP	ydeP, hyaA, hyaB, hyaC, hyaD, hyaE, hyaF, nirB, nirD, nirC, cysG, napF, napD, napA, napG, napH, napB, napC, ccmA, ccmB, ccmC, ccmD, ccmE, ccmF, ccmG, ccmH, fdhF, fdnG, fdnH, fdnI, nrfA, nrfB, nrfC, nrfD, nrfE, nrfF, nrfG, hcp, hcr, poxB, norV, norW, yeaR, yoaG, ytfE, ydhY, ydhV, ydhW, ydhX, ydhU, ydhT	51	5	319	2459	5	46	314	2413	0.713526	1	fdnG,fdnH,fdnI,yeaR,yoaG
NemR	nemR, nemA	2	0	319	2459	0	2	319	2457	1	1
NfeR	nfeR, nfeF	2	0	319	2459	0	2	319	2457	1	1
NhaR	nhaA, nhaR, osmC, pgaA, pgaB, pgaC, pgaD, rrsA, ileT, alaT, rrlA, rrfA, rrsB, gltT, rrlB, rrfB, rrsG, gltW, rrlG, rrfG, rrsH, ileV, alaV, rrlH, rrfH, rrsC, gltU, rrlC, rrfC, rrsD, ileU, alaU, rrlD, rrfD, thrV, rrfF, rrsE, gltV, rrlE, rrfE, rsd, rmf	42	0	319	2459	0	42	319	2417	1	1
NikR	nikA, nikB, nikC, nikD, nikE, nikR	6	0	319	2459	0	6	319	2453	1	1
NimR	nimT, yeaM	2	0	319	2459	0	2	319	2457	1	1
NorR	norV, norW, norR	3	1	319	2459	1	2	318	2457	0.306545	1	norR
NsrR	fliA, fliZ, fliY, hycA, hycB, hycC, hycD, hycE, hycF, hycG, hycH, hycI, feaR, hmp, nrfA, nrfB, nrfC, nrfD, nrfE, nrfF, nrfG, aceE, aceF, hypA, hypB, hypC, hypD, hypE, fhlA, cdd, norR, ndh, ygbA, sodB, tehA, tehB, sufA, sufB, sufC, sufD, sufS, sufE, yibD, dsdC, lrp, thrS, infC, rpmI, rplT, pheM, pheS, pheT, ihfA, tsgA, bamE, grxD, mepH, ydbD, bdcA, yeaE, pgpC, tadA, dkgB, wecA, wzzE, wecB, wecC, r…	86	8	319	2459	8	78	311	2381	0.788838	1	aceE,aceF,feaR,norR,rplT,rpmI,yeaR,yoaG
OhsC	shoB	1	0	319	2459	0	1	319	2458	1	1
OmpR	pgaA, pgaB, pgaC, pgaD, cadB, cadA, cadC, speF, potE, acrR, fadE, gmhA, lpp, ompX, pdhR, rhtA, rob, sstT, tolC, tsgA, micF, ompF, csgD, csgE, csgF, csgG, bolA, feoA, feoB, feoC, fadL, ompC, nmpC, flhD, flhC, sra, tppB, omrA, omrB, ecnB, csgI, htpX, nuoN, queE, galP, alx, znuA, narU, narZ, narY, narW, narV, malE, copA, yobB, exoX	56	4	319	2459	4	52	315	2407	0.900057	1	fadE,flhD,malE,sstT
OmrA	csgD, csgE, csgF, csgG, flhD, flhC, ompR, fepA, ydaM, flgM, ompT, cirA	12	2	319	2459	2	10	317	2449	0.40865	1	flhD,ompT
OmrB	csgD, csgE, csgF, csgG, flhD, flhC, ompR, fepA, ydaM, flgM, cirA, ompT	12	2	319	2459	2	10	317	2449	0.40865	1	flhD,ompT
OxyR	fhuF, mntH, None, ahpC, ahpF, hemH, sufA, sufB, sufC, sufD, sufS, sufE, uxuA, uxuB, gntP, grxA, ybjC, nfsA, rimK, ybjN, uof, fur, dps, isrC, flu, trxC, yhjA, katG, oxyR, oxyS, hcp, hcr, poxB, ychF, znuC, znuB, znuA, zinT, metR, metE, yjjZ, elaB, gor, hemF, xthA	45	3	319	2459	3	42	316	2417	0.904741	1	metE,xthA,yjjZ
OxyS	rpoS, fhlA, flhD, flhC, nusG, mepS, iscR, iscS, iscU, iscA	10	2	319	2459	2	8	317	2451	0.321639	1	flhD,nusG
PaaX	paaX, paaY, paaA, paaB, paaC, paaD, paaE, paaF, paaG, paaH, paaI, paaJ, paaK, paaZ	14	2	319	2459	2	12	317	2447	0.489891	1	paaJ,paaK
PdeL	pdeL, yghJ, fliF, fliG, fliH, fliI, fliJ, fliK, wecA	9	2	319	2459	2	7	317	2452	0.276837	1	fliG,fliI
PepA	pepA, carA, carB	3	0	319	2459	0	3	319	2456	1	1
PgrR	ycjY, ycjG, ycjX, ycjF, tyrR, mpaA, mppA	7	0	319	2459	0	7	319	2452	1	1
PhoB	mipA, hiuH, msrP, msrQ, ydfH, cusC, cusF, cusB, cusA, cusR, cusS, sbcD, sbcC, yhjC, yegH, feaR, prpR, phoQ, phoU, ompF, gadX, gadW, tktB, adiC, cra, ytfK, pstS, pstC, pstA, asr, pitB, phoA, psiF, phoB, phoR, ugpB, ugpA, ugpE, ugpC, ugpQ, psiE, phoE, phnC, phnD, phnE, phnF, phnG, phnH, phnI, phnJ, phnK, phnL, phnM, phnN, phnO, phnP, phoH, eda, argP, amn, yibD, agp, yoaI, yibT	64	6	319	2459	6	58	313	2401	0.761169	1	cusB,feaR,pstA,ugpA,ugpB,ugpE
PhoP	mgrR, mgtS, ompT, hdeA, hdeB, yhiD, gadW, hdeD, gadE, gadF, iraM, safA, ydeO, ydeP, cysB, glgB, glgX, glgC, glgA, glgP, queE, clpS, fadL, purH, purD, acrA, acrB, phoP, phoQ, malS, argD, nagA, hemL, pagP, ybjG, yrbL, borD, rstA, rstB, slyB, rutA, rutB, rutC, rutD, rutE, rutF, rutG, metB, metL, mgtA, treR, mgrB, dcuD, tolC, ygiB, ygiC, ryjB, rmf, rsd	59	3	319	2459	3	56	316	2403	0.973106	1	borD,mgtA,ompT
PlaR	plaR, yiaK, yiaL, yiaM, yiaN, yiaO, lyx, sgbH, sgbU, sgbE, eda, glpA, glpT, ygjV	14	0	319	2459	0	14	319	2445	1	1
Pnp	pnp	1	0	319	2459	0	1	319	2458	1	1
PrpR	prpR, prpB, prpC, prpD, prpE	5	0	319	2459	0	5	319	2454	1	1
PspF	pspG, pspA, pspB, pspC, pspD, pspE, pspF	7	0	319	2459	0	7	319	2452	1	1
PtrR	sad, glsB, yneG, gabD, gadA, gadB, acrA, acrB, acrR, puuC, puuB, puuE, puuA	13	2	319	2459	2	11	317	2448	0.450118	1	puuA,puuC
PunR	punC	1	0	319	2459	0	1	319	2458	1	1
PurR	purT, purC, purH, purD, purL, pyrC, hflD, purB, cvpA, purF, ubiX, pyrD, purE, purK, glnB, purR, codB, codA, gcvT, gcvH, gcvP, purM, purN, carA, carB, glyA, prs, speA, speB, guaB, guaA, purA	32	2	319	2459	2	30	317	2429	0.89742	1	hflD,purR
PuuR	puuD, puuR, puuC, puuB, puuE, puuA, puuP	7	2	319	2459	2	5	317	2454	0.187427	1	puuA,puuC
PyrR	yhjX	1	0	319	2459	0	1	319	2458	1	1
RacR	ydaS, ydaT, ydaU, ydaV, ydaW, rzpR	6	0	319	2459	0	6	319	2453	1	1
RalA	ralR	1	0	319	2459	0	1	319	2458	1	1
RbsR	purH, purD, add, udk, dcd, rbsD, rbsA, rbsC, rbsB, rbsZ, rbsK, rbsR	12	1	319	2459	1	11	318	2448	0.76934	1	udk
RcdA	ybjK, ybjJ, ybjI, sulA, bluF, asr, csgD, csgE, csgF, csgG, ydeI, yagK, rsd, rmf	14	1	319	2459	1	13	318	2446	0.819484	1	bluF
RclR	rclA, rclB, rclC	3	0	319	2459	0	3	319	2456	1	1
RcnR	rcnR, rcnA, rcnB	3	1	319	2459	1	2	318	2457	0.306545	1	rcnA
RcsAB	csgD, csgE, csgF, csgG, yjbE, flhD, flhC, rcsA, wza, wzb, wzc, wcaA, wcaB	13	1	319	2459	1	12	318	2447	0.795941	1	flhD
RcsB	gadB, gadC, gadA, gadX, hdeA, hdeB, yhiD, hdeD, gadY, safA, ydeO, ydeP, lolA, rarA, rseD, rpoE, rseA, rseB, rseC, osmB, osmC, bdm, sra, ftsA, ftsZ, rprA	26	4	319	2459	4	22	315	2437	0.348914	1	rpoE,rseA,rseB,rseC
RcsB-BglJ	leuO, yehF, sfsB, yecT, yqhG, ygiZ, yidL, ykiA, ynbA, ynbB, ynbC, ynbD, ynjI, bglG	14	0	319	2459	0	14	319	2445	1	1
RelB	relB, relE, hokD	3	0	319	2459	0	3	319	2456	1	1
RelBE	relB, relE, hokD	3	0	319	2459	0	3	319	2456	1	1
RhaR	rhaS, rhaR	2	0	319	2459	0	2	319	2457	1	1
RhaS	rhaS, rhaR, rhaT, rhaB, rhaA, rhaD	6	0	319	2459	0	6	319	2453	1	1
RplA	rplK, rplA, rplJ, rplL, rpoB, rpoC	6	0	319	2459	0	6	319	2453	1	1
RplD	tnaA	1	0	319	2459	0	1	319	2458	1	1
RplM	rplM, rpsI	2	0	319	2459	0	2	319	2457	1	1
RplY	rplY	1	0	319	2459	0	1	319	2458	1	1
RpmE	rpmE	1	0	319	2459	0	1	319	2458	1	1
RprA	csgD, csgE, csgF, csgG, ydaM, hdeD, rpoS, narP, lrhA	9	0	319	2459	0	9	319	2450	1	1
RpsB	rpsB, tsf	2	0	319	2459	0	2	319	2457	1	1
RpsD	rpsM, rplQ, rpsK, rpsD	4	0	319	2459	0	4	319	2455	1	1
RpsG	rpsL, rpsG, fusA, tufA	4	0	319	2459	0	4	319	2455	1	1
RpsH	rplN, rplX, rplE, rpsN, rpsH, rplF, rplR, rpsE, rpmD, rplO, secY, rpmJ	12	1	319	2459	1	11	318	2448	0.76934	1	rpmJ
RpsO	rpsO	1	0	319	2459	0	1	319	2458	1	1
RseX	ompA, ompC, fimB, ihfB	4	0	319	2459	0	4	319	2455	1	1
RstA	csgD, csgE, csgF, csgG, ompF, asr, narG, narH, narJ, narI	10	0	319	2459	0	10	319	2449	1	1
RtcR	rtcB, rtcA	2	0	319	2459	0	2	319	2457	1	1
RutR	pdeR, carA, carB, gadX, gadW, rutR, rutA, rutB, rutC, rutD, rutE, rutF, rutG, nemR, nemA, fepB	16	0	319	2459	0	16	319	2443	1	1
RybB	ompC, ompW, tsx, sdhC, yifE, ompF, nmpC, fiu, rluD, fadL, rbsB, csgD, csgE, csgF, csgG	15	1	319	2459	1	14	318	2445	0.840318	1	sdhC
RydC	csgD, csgE, csgF, csgG, cfa, pheA, trpL, trpE, trpD, trpC, trpB, trpA	12	0	319	2459	0	12	319	2447	1	1
S6:S18 ribosomal subunit complex	rpsF, priB, rpsR, rplI	4	0	319	2459	0	4	319	2455	1	1
SdiA	gadW, rsd, rmf, ftsQ, ftsA, ftsZ, gadY, ydiV	8	0	319	2459	0	8	319	2451	1	1
SdsN	nfsA, hmp, narP	3	0	319	2459	0	3	319	2456	1	1
SdsR	mutS, tolC, yhcB	3	0	319	2459	0	3	319	2456	1	1
SelB-L-selenocysteinyl-tRNA<sup>sec</sup>	selA, selB	2	0	319	2459	0	2	319	2457	1	1
SgrR	sgrS, sgrT, setA, sgrR, sroA, thiB, thiP, thiQ, alaC	9	0	319	2459	0	9	319	2450	1	1
SgrS	manX, manY, manZ, yigL, asd, adiY, folE, yeiB, purR, ptsG	10	1	319	2459	1	9	318	2450	0.705322	1	purR
SibC	ibsC	1	0	319	2459	0	1	319	2458	1	1
SlyA	fecI, fecR, casA, casB, casC, casD, casE, cas1, cas2, elfA, paaA, paaB, paaC, paaD, paaE, paaF, paaG, paaH, paaI, paaJ, paaK, sgcX, sgcB, sgcC, sgcQ, sgcA, sgcE, sgcR, mdtM, yjiN, slyA, gspC, gspD, gspE, gspF, gspG, gspH, gspI, gspJ, gspK, gspL, gspM, gspO, leuO, pagP, rsd, rmf, hlyE	48	2	319	2459	2	46	317	2413	0.980034	1	paaJ,paaK
SoxR	aroF, tyrA, yrbL, sodA, yjcB, soxS, soxR, fumC	8	0	319	2459	0	8	319	2451	1	1
SoxS	rfaY, rfaZ, ybjC, nfsA, rimK, ybjN, acnA, nfsB, rob, acrZ, ydbK, ompN, map, glnD, dapD, mdaB, yhbW, aldA, decR, nfo, yrbL, nepI, ompW, micF, poxB, pqiA, pqiB, pqiC, pgi, acrA, acrB, fpr, sodA, fumC, marR, marA, marB, soxS, zwf, ribA, fldB, inaA, uof, fur, fldA, zinT, ptsG, tolC, ygiB, ygiC, cadA	51	3	319	2459	3	48	316	2411	0.943802	1	aldA,marA,marB
SraG	pnp	1	0	319	2459	0	1	319	2458	1	1
SrlR	srlA, srlE, srlB, srlD, gutM, srlR, gutQ	7	0	319	2459	0	7	319	2452	1	1
SrsR	dinJ, yafQ, yafL, bluR, paaZ, paaA, paaB, paaC, paaD, paaE, paaF, paaG, paaH, paaI, paaJ, paaK, cdgI, yfdO, yfdN, yfdM, yfdL, yfdK, yfdP, yfdQ, fucP, fucI, fucK, fucU, fucR, fucA, fucO, hycB, pflB, dhaK, dhaL, dhaM, adhE, narZ	38	2	319	2459	2	36	317	2423	0.943622	1	paaJ,paaK
StfZ	ftsZ	1	0	319	2459	0	1	319	2458	1	1
SutR	sutR, ydcO, fliA, fliZ, fliY, cysE, pfkB, ypfN	8	0	319	2459	0	8	319	2451	1	1
SymR	symE	1	0	319	2459	0	1	319	2458	1	1
TdcA	tdcA, tdcB, tdcC, tdcD, tdcE, tdcF, tdcG	7	0	319	2459	0	7	319	2452	1	1
TdcR	tdcA, tdcB, tdcC, tdcD, tdcE, tdcF, tdcG	7	0	319	2459	0	7	319	2452	1	1
TorR	gadA, gadX, hdeA, hdeB, yhiD, torR, tnaC, torC, torA, torD, rpoS, adiA, adiC, gadB, gadC, gadE, mdtE, mdtF, slp	19	0	319	2459	0	19	319	2440	1	1
TreR	treB, treC	2	0	319	2459	0	2	319	2457	1	1
TrpR	aroH, aroL, yaiA, aroM, mtr, trpL, trpR	7	2	319	2459	2	5	317	2454	0.187427	1	aroH,aroM
UhpA	uhpT, uhpU	2	1	319	2459	1	1	318	2458	0.216512	1	uhpT
UhpU	lrhA, fliC	2	0	319	2459	0	2	319	2457	1	1
UidR	uidA, uidB, uidC, uidR	4	0	319	2459	0	4	319	2455	1	1
UlaR	ulaA, ulaB, ulaC, ulaD, ulaE, ulaF, ulaG	7	0	319	2459	0	7	319	2452	1	1
UvrY	ydeP, uhpT, uhpU, csrB, csrC, luxS	6	1	319	2459	1	5	318	2454	0.519323	1	uhpT
UxuR	lgoR, yjjN, uxuR, exuR, uxuA, uxuB, uidA, uidB, uidC, gntP, fliC	11	0	319	2459	0	11	319	2448	1	1
XapR	xapA, xapB	2	0	319	2459	0	2	319	2457	1	1
XylR	araC, xylE, xylA, xylB, xylF, xylG, xylH, xylR	8	0	319	2459	0	8	319	2451	1	1
XynR	yagA, yagB, insX, yagE, yagF	5	0	319	2459	0	5	319	2454	1	1
YciT	cusF, rdcA, bsmA, ybiY	4	0	319	2459	0	4	319	2455	1	1
YcjW	ycjM, ycjN, ycjO, ycjP, ycjQ, ycjR, ycjS, ycjT, ycjU, ycjV, ymjB, ompG	12	0	319	2459	0	12	319	2447	1	1
YdaT	rcsA	1	0	319	2459	0	1	319	2458	1	1
YdcI	isrC, flu, smrB, iraP, gadB	5	0	319	2459	0	5	319	2454	1	1
YdeO	gadE, gadF, safA, ydeO, gadW, hyaA, hyaB, hyaC, hyaD, hyaE, hyaF, appC, appB, appA, yccB, yiiS, uspD, slp, dctR, nhaR, mdtE, mdtF, gadB, adiA	24	0	319	2459	0	24	319	2435	1	1
YebK	yebK	1	0	319	2459	0	1	319	2458	1	1
YefM	yefM, yoeB	2	0	319	2459	0	2	319	2457	1	1
YefMB	yefM, yoeB	2	0	319	2459	0	2	319	2457	1	1
YegW	yegT, yegU, yegV	3	0	319	2459	0	3	319	2456	1	1
YeiE	dcuC, infA, pflB, ssuA, putA, uspF, ydcT, sodC, yoaC, ftp, cysJ, argO, gltF, mdtF, yibQ	15	3	319	2459	3	12	316	2447	0.243411	1	cysJ,infA,putA
YeiL	yeiL	1	0	319	2459	0	1	319	2458	1	1
YgaV	fhuE, fhuF, nfeF, cirA	4	0	319	2459	0	4	319	2455	1	1
YgbI	ygbJ, ygbK	2	0	319	2459	0	2	319	2457	1	1
YgiV	mcbR	1	0	319	2459	0	1	319	2458	1	1
YhaJ	yhaK, yhaL, bssS, ybiJ, yhhW, yqjF, ygiD, yhaJ	8	0	319	2459	0	8	319	2451	1	1
YiaU	yiaT, yiaW, yiaV, waaP, adeP, gltD	6	1	319	2459	1	5	318	2454	0.519323	1	gltD
YidZ	rof, rbsD, ppiC, malE	4	1	319	2459	1	3	318	2456	0.386262	1	malE
YieP	ykgE, cusA, ybiX, dauA, yohJ, rydC, yieP	7	1	319	2459	1	6	318	2453	0.574639	1	dauA
YjjQ	ybhL, yfiR, dgcN, yfiB, ymiA, yciX, gfcA, flhD, flhC, ompC	10	2	319	2459	2	8	317	2451	0.321639	1	flhD,gfcA
YqhC	yqhD, dkgA	2	0	319	2459	0	2	319	2457	1	1
YrdG	mscL	1	0	319	2459	0	1	319	2458	1	1
ZntR	zntA, rsd, rmf	3	0	319	2459	0	3	319	2456	1	1
ZraR	zraP, zraS, zraR, cspB, yjjY, yrdD, acrE, cpxP, exuR, fliA, glnA, glnH, rpoH, ssrA, raiA, rfaD, yhhY, sspA, gadW, yhdW, mdtL, pnp, tnaA, tnaB, rmf, mgtA, fhuA, cspA	28	3	319	2459	3	25	316	2434	0.639909	1	cspA,mgtA,yjjY
Zur	pliG, znuC, znuB, znuA, zinT, ykgM, ykgO	7	0	319	2459	0	7	319	2452	1	1
acetyl-CoA carboxyltransferase	accA, accD	2	0	319	2459	0	2	319	2457	1	1
bifunctional aconitate hydratase B/2-methylisocitrate dehydratase	acnB	1	0	319	2459	0	1	319	2458	1	1
carbon storage regulator CsrA	ycdT, dgcZ, glgC, glgA, glgP, glgS, nhaR, pgaA, pgaB, pgaC, pgaD, sdiA, evgA, acnA	14	0	319	2459	0	14	319	2445	1	1
ppGpp	rrsA, ileT, alaT, rrlA, rrfA, rrsB, gltT, rrlB, rrfB, rrsC, gltU, rrlC, rrfC, rrsD, ileU, alaU, rrlD, rrfD, thrV, rrfF, rrsE, gltV, rrlE, rrfE, rrsG, gltW, rrlG, rrfG, rrsH, ileV, alaV, rrlH, rrfH, dusB, fis, pyrL, pyrB, pyrI, pcnB, folk, mazE, mazF, mazG, speC, iraP, iraD, argI, livJ, grxB, glgC, glgA, glgP, leuO, ftsZ, dksA, yadB, relA, trxA, rpoS, rpsB, tsf, lrp, cspA, fimB, leuL, ilvL, ivbL, …	292	30	319	2459	30	262	289	2197	0.78065	1	argS,argT,aroM,cspA,dnaN,dusB,fadD,fis,hisJ,hisM,hisP,hisQ,infA,lysS,mnmG,pcnB,prfB,prfC,queA,recF,rluC,rnpA,rpmH,rpoE,rseA,rseB,rseC,rsmG,speC,yojI
ribonuclease E	rne	1	0	319	2459	0	1	319	2458	1	1
threonine&mdash;tRNA ligase	thrS	1	0	319	2459	0	1	319	2458	1	1

## Sheet: ∆tusAt DownGene
TF	regulon_genes	regulon_size	deg_in_regulon	deg_total	nondeg_total	a	b	c	d	enrichment ratio	p_value	FDR	hit_genes
ppGpp	rrsA, ileT, alaT, rrlA, rrfA, rrsB, gltT, rrlB, rrfB, rrsC, gltU, rrlC, rrfC, rrsD, ileU, alaU, rrlD, rrfD, thrV, rrfF, rrsE, gltV, rrlE, rrfE, rrsG, gltW, rrlG, rrfG, rrsH, ileV, alaV, rrlH, rrfH, dusB, fis, pyrL, pyrB, pyrI, pcnB, folk, mazE, mazF, mazG, speC, iraP, iraD, argI, livJ, grxB, glgC, glgA, glgP, leuO, ftsZ, dksA, yadB, relA, trxA, rpoS, rpsB, tsf, lrp, cspA, fimB, leuL, ilvL, ivbL, …	292	95	369	2409	95	197	274	2212	2.12398	7.54226e-20	2.39844e-17	agp,aidB,blc,bolA,cadA,clsB,csrB,curA,cysQ,dkgA,dps,dtpB,elaB,fbaB,flu,gadA,gadB,gadC,gadE,gadX,ggt,glgA,glgC,glgP,glsA,grxB,hdeA,hdeB,hdeD,hmp,iraD,isrC,katE,ldtE,mdtE,mdtF,msyB,narU,osmC,osmF,otsA,otsB,patA,phr,poxB,pyrB,pyrI,qorA,sodC,sufA,sufB,sufC,talA,tam,tktB,treA,treF,uspA,uspB,uspC,uspE,wrbA,yahO,ybaT,ybdK,ybeL,ybgA,ybhN,ybhP,ybjP,ycaP,yccJ,ycgB,ychH,ydcK,yeaG,yeaH,yedP,yegP,yehE,yehX,ye…
FNR	puuA, puuP, ydeJ, ybdN, iraM, fnrS, yfgF, gnd, gndA, fumC, soxR, soxS, nac, glnK, amtB, aspC, glnD, zwf, gdhA, lpdA, scpA, argK, scpB, scpC, ycaC, gapC_1C_2, dpiB, dpiA, citC, citD, citE, citF, citX, citG, ydfZ, ompW, ravA, viaA, adhE, arcA, aroP, cydA, fdnG, fnr, focA, garD, katG, metV, mltA, msrB, narG, narK, pykA, thrA, ung, ortT, ydfO, yfcZ, yffS, grcA, yibN, bidA, gltB, gltD, gltF, pstS, pst…	319	95	369	2409	95	224	274	2185	1.94421	7.69335e-17	1.22324e-14	adhE,ansB,aspA,cadC,ccmA,ccmB,ccmC,ccmD,ccmE,cysG,dcuA,dcuB,dcuC,dcuS,dmsA,dmsB,dmsC,dppA,fdhF,feoA,focA,frdA,frdB,frdC,frdD,fumB,gadA,gadW,gadX,garD,garK,garL,garP,garR,gcvH,glpA,glpB,glpC,glpQ,glpT,grcA,hcp,hcr,hlyE,hmp,hypB,hypC,hypD,hypE,iraD,katG,napA,napB,napD,napF,napG,ndh,nikA,nirB,nirC,nirD,nrfA,nrfB,nrfC,nrfD,nrfE,nrfF,ompW,pepT,pflB,poxB,ravA,soxS,tdcA,tdcB,tdcC,tdcD,tdcE,tdcF,tdcG,uxa…
NarL	ogt, ynfE, ynfF, ynfG, ynfH, dmsD, dpiB, dpiA, citC, citD, citE, citF, citX, citG, ydeP, ompW, hyaA, hyaB, hyaC, hyaD, hyaE, hyaF, adhE, frdA, frdB, frdC, frdD, narG, narH, narJ, narI, narK, nirB, nirD, nirC, cysG, dmsA, dmsB, dmsC, nikA, nikB, nikC, nikD, nikE, nikR, napF, napD, napA, napG, napH, napB, napC, ccmA, ccmB, ccmC, ccmD, ccmE, ccmF, ccmG, ccmH, dcuB, fumB, hybO, hybA, hybB, hybC, hybD…	124	50	369	2409	50	74	319	2335	2.63244	1.15353e-14	1.22274e-12	adhE,aspA,ccmA,ccmB,ccmC,ccmD,ccmE,cysG,dcuA,dcuB,dcuS,dmsA,dmsB,dmsC,fdhF,focA,frdA,frdB,frdC,frdD,fumB,hcp,hcr,hyaA,hyaB,hybO,napA,napB,napD,napF,napG,nikA,nirB,nirC,nirD,nrfA,nrfB,nrfC,nrfD,nrfE,nrfF,ompW,pflB,poxB,ydhV,ydhY,ynfE,ynfF,ynfG,ynfH
NarP	ydeP, hyaA, hyaB, hyaC, hyaD, hyaE, hyaF, nirB, nirD, nirC, cysG, napF, napD, napA, napG, napH, napB, napC, ccmA, ccmB, ccmC, ccmD, ccmE, ccmF, ccmG, ccmH, fdhF, fdnG, fdnH, fdnI, nrfA, nrfB, nrfC, nrfD, nrfE, nrfF, nrfG, hcp, hcr, poxB, norV, norW, yeaR, yoaG, ytfE, ydhY, ydhV, ydhW, ydhX, ydhU, ydhT	51	28	369	2409	28	23	341	2386	3.58425	1.18237e-12	9.39987e-11	ccmA,ccmB,ccmC,ccmD,ccmE,cysG,fdhF,hcp,hcr,hyaA,hyaB,napA,napB,napD,napF,napG,nirB,nirC,nirD,nrfA,nrfB,nrfC,nrfD,nrfE,nrfF,poxB,ydhV,ydhY
GadW	slp, dctR, hdeA, hdeB, yhiD, gadA, gadX, gadB, gadC, gadY, gadW, gadE, gadF, mdtE, mdtF	15	13	369	2409	13	2	356	2407	5.65799	2.70891e-10	1.72286e-08	dctR,gadA,gadB,gadC,gadE,gadW,gadX,hdeA,hdeB,mdtE,mdtF,slp,yhiD
GadX	hdeA, hdeB, yhiD, gadE, gadF, uspE, gadB, gadC, slp, dctR, mdtE, mdtF, gadY, gadA, gadX, gadW, btuB, murI, hdeD, ydeN, ydeM, ynfB, speG, tppB, lon, glnK, amtB, rpoS, hns, cadB, cadA, asnB, glsA, ybaT	34	19	369	2409	19	15	350	2394	3.64825	3.95189e-09	2.0945e-07	cadA,cadB,dctR,gadA,gadB,gadC,gadE,gadW,gadX,glsA,hdeA,hdeB,hdeD,mdtE,mdtF,slp,uspE,ybaT,yhiD
GlpR	glpA, glpB, glpC, glpD, glpT, glpQ, glpF, glpK, glpX	9	8	369	2409	8	1	361	2408	5.80307	7.21648e-07	2.29484e-05	glpA,glpB,glpC,glpD,glpF,glpK,glpQ,glpT
TdcA	tdcA, tdcB, tdcC, tdcD, tdcE, tdcF, tdcG	7	7	369	2409	7	0	362	2409	6.52846	6.94196e-07	2.29484e-05	tdcA,tdcB,tdcC,tdcD,tdcE,tdcF,tdcG
TdcR	tdcA, tdcB, tdcC, tdcD, tdcE, tdcF, tdcG	7	7	369	2409	7	0	362	2409	6.52846	6.94196e-07	2.29484e-05	tdcA,tdcB,tdcC,tdcD,tdcE,tdcF,tdcG
TorR	gadA, gadX, hdeA, hdeB, yhiD, torR, tnaC, torC, torA, torD, rpoS, adiA, adiC, gadB, gadC, gadE, mdtE, mdtF, slp	19	12	369	2409	12	7	357	2402	4.12323	5.35373e-07	2.29484e-05	adiC,gadA,gadB,gadC,gadE,gadX,hdeA,hdeB,mdtE,mdtF,slp,yhiD
CdaR	garP, garL, garR, garK, rnpB, garD, gudP, gudX, gudD, cdaR	10	8	369	2409	8	2	361	2407	5.22276	3.1908e-06	9.2243e-05	garD,garK,garL,garP,garR,gudD,gudP,gudX
GadRcs	adiC, slp, dctR, aslB, yhiM, gadA, gadX, cadB, cadA	9	7	369	2409	7	2	362	2407	5.07769	1.96086e-05	0.000519628	adiC,cadA,cadB,dctR,gadA,gadX,slp
DcuR	dpiB, dpiA, aspA, dcuA, pck, frdA, frdB, frdC, frdD, dctA, dcuB, fumB	12	8	369	2409	8	4	361	2405	4.3523	2.7462e-05	0.000671763	aspA,dcuA,dcuB,frdA,frdB,frdC,frdD,fumB
ModE	deoC, deoA, deoB, deoD, napF, napD, napA, napG, napH, napB, napC, ccmA, ccmB, ccmC, ccmD, ccmE, ccmF, ccmG, ccmH, modA, modB, modC, narX, narL, oppA, oppB, oppC, oppD, oppF, hycA, hycB, hycC, hycD, hycE, hycF, hycG, hycH, hycI, dmsA, dmsB, dmsC, moaA, moaB, moaC, moaD, moaE	46	17	369	2409	17	29	352	2380	2.41269	3.84981e-05	0.000874456	ccmA,ccmB,ccmC,ccmD,ccmE,deoA,deoB,deoC,dmsA,dmsB,dmsC,hycI,napA,napB,napD,napF,napG
CytR	udp, cdd, tsx, ppiA, cytR, rpoH, deoC, deoA, deoB, deoD, nupG, ycdZ, nupC, aphA	14	8	369	2409	8	6	361	2403	3.73055	0.000130451	0.00276557	aphA,cdd,deoA,deoB,deoC,nupG,tsx,udp
DeoR	deoC, deoA, deoB, deoD, nupG, tsx	6	5	369	2409	5	1	364	2408	5.44038	0.000215803	0.00392532	deoA,deoB,deoC,nupG,tsx
FliZ	mlrA, pdeR, gadE, gadF, mdtE, mdtF, hdeA, hdeB, yhiD, flhD, flhC, gadB, gadC, yjbJ, csgD, csgE, csgF, csgG, csgB, csgA, csgC, osmY	22	10	369	2409	10	12	359	2397	2.96748	0.000222188	0.00392532	gadB,gadC,gadE,hdeA,hdeB,mdtE,mdtF,mlrA,yhiD,yjbJ
GadE	hdeA, hdeB, yhiD, gadE, gadF, yhiM, yjbQ, yjbR, gltB, gltD, gltF, gadB, gadC, hdeD, lrp, rcsA, cyoA, cyoB, cyoC, cyoD, cyoE, mdtE, mdtF, gnd, gndA, purA, hlpA, lpxD, fabZ, lpxA, gadX, gadW, fliC, fliX	34	13	369	2409	13	21	356	2388	2.49617	0.000215764	0.00392532	gadB,gadC,gadE,gadW,gadX,hdeA,hdeB,hdeD,mdtE,mdtF,yhiD,yjbQ,yjbR
IHF	glmY, csgD, csgE, csgF, csgG, proV, proW, proX, rpoE, rseA, rseB, rseC, csrB, fliA, fliZ, fliY, micF, gltB, gltD, gltF, dps, pstS, pstC, pstA, ompF, osmY, acs, yjcH, yjcG, patA, ihfB, osmE, yjbE, narG, narH, narJ, narI, narK, nirB, nirD, nirC, cysG, ompC, dusB, fis, fnr, glpT, glpQ, aceB, aceA, aceK, ihfA, yiaK, yiaL, yiaM, yiaN, yiaO, lyx, sgbH, sgbU, sgbE, ilvL, plaR, nmpC, paaA, paaB, paaC, pa…	218	47	369	2409	47	171	322	2238	1.40751	0.000291173	0.00487332	csrB,cysG,dmsA,dmsB,dmsC,dppA,dps,focA,glcG,glpQ,glpT,hycI,hypB,hypC,hypD,hypE,ndh,nirB,nirC,nirD,nrfA,nrfB,nrfC,nrfD,nrfE,nrfF,osmE,patA,pflB,proV,proW,proX,sgbH,sgbU,sufA,sufB,sufC,tdcA,tdcB,tdcC,tdcD,tdcE,tdcF,tdcG,ulaG,uspA,uspB
YdeO	gadE, gadF, safA, ydeO, gadW, hyaA, hyaB, hyaC, hyaD, hyaE, hyaF, appC, appB, appA, yccB, yiiS, uspD, slp, dctR, nhaR, mdtE, mdtF, gadB, adiA	24	10	369	2409	10	14	359	2395	2.72019	0.00052597	0.00836292	dctR,gadB,gadE,gadW,hyaA,hyaB,mdtE,mdtF,slp,yiiS
NsrR	fliA, fliZ, fliY, hycA, hycB, hycC, hycD, hycE, hycF, hycG, hycH, hycI, feaR, hmp, nrfA, nrfB, nrfC, nrfD, nrfE, nrfF, nrfG, aceE, aceF, hypA, hypB, hypC, hypD, hypE, fhlA, cdd, norR, ndh, ygbA, sodB, tehA, tehB, sufA, sufB, sufC, sufD, sufS, sufE, yibD, dsdC, lrp, thrS, infC, rpmI, rplT, pheM, pheS, pheT, ihfA, tsgA, bamE, grxD, mepH, ydbD, bdcA, yeaE, pgpC, tadA, dkgB, wecA, wzzE, wecB, wecC, r…	86	22	369	2409	22	64	347	2345	1.67007	0.0013622	0.0206276	cdd,hcp,hcr,hmp,hycI,hypB,hypC,hypD,hypE,ndh,nrfA,nrfB,nrfC,nrfD,nrfE,nrfF,pgpC,poxB,sufA,sufB,sufC,ygbA
FlhDC	mglB, mglA, mglC, ygbK, ppdA, ppdB, ygdB, ppdC, recC, glpA, glpB, glpC, fliL, fliM, fliN, fliO, fliP, fliQ, fliR, napF, napD, napA, napG, napH, napB, napC, ccmA, ccmB, ccmC, ccmD, ccmE, ccmF, ccmG, ccmH, hydN, hypF, fliA, fliZ, fliY, mdh, nrfA, nrfB, nrfC, nrfD, nrfE, nrfF, nrfG, ycgR, yhjH, fliD, fliS, fliT, fliE, fliF, fliG, fliH, fliI, fliJ, fliK, gltI, gltJ, gltK, gltL, sroC, flgA, flgM, flgN…	93	23	369	2409	23	70	346	2339	1.61456	0.00174328	0.0241027	adhE,ccmA,ccmB,ccmC,ccmD,ccmE,clsC,epd,glpA,glpB,glpC,napA,napB,napD,napF,napG,nrfA,nrfB,nrfC,nrfD,nrfE,nrfF,pfkA
YeiE	dcuC, infA, pflB, ssuA, putA, uspF, ydcT, sodC, yoaC, ftp, cysJ, argO, gltF, mdtF, yibQ	15	7	369	2409	7	8	362	2401	3.04661	0.0017028	0.0241027	argO,dcuC,mdtF,pflB,sodC,uspF,ydcT
H-NS	ftnA, casA, casB, casC, casD, casE, cas1, cas2, yciG, yciF, yciE, slp, dctR, rcsD, rcsB, cadC, ydeP, gadE, gadF, mdtE, mdtF, ydeO, adiY, yhiM, gadW, hdfR, evgL, evgA, evgS, ade, lrp, leuO, nrdA, nrdB, yfaE, nrdD, nrdG, ssrS, ygfA, cspA, mdtU, mdtJ, mdtI, csgD, csgE, csgF, csgG, malE, malF, malG, malH, micF, galE, galT, galK, csiE, rrsG, gltW, rrlG, rrfG, dps, proV, proW, proX, rrsC, gltU, rrlC, r…	236	47	369	2409	47	189	322	2220	1.30016	0.00185894	0.024631	adiC,adiY,appY,bolA,cadA,cadB,cadC,csiE,cysG,dctR,dps,gadA,gadB,gadC,gadE,gadW,gadX,garK,garL,garP,garR,gspO,hdeA,hdeB,hdeD,hdfR,hlyE,mdtE,mdtF,mdtI,mdtJ,nirB,nirC,nirD,osmC,pagP,proV,proW,proX,slp,srlD,ttdR,yciE,yciF,yehD,yhiD,yjjP
CadC	cadC, cadB, cadA	3	3	369	2409	3	0	366	2409	6.52846	0.00232709	0.0294604	cadA,cadB,cadC
YcjW	ycjM, ycjN, ycjO, ycjP, ycjQ, ycjR, ycjS, ycjT, ycjU, ycjV, ymjB, ompG	12	6	369	2409	6	6	363	2403	3.26423	0.00240872	0.0294604	ycjN,ycjO,ycjP,ycjQ,ycjR,ycjS
OxyR	fhuF, mntH, None, ahpC, ahpF, hemH, sufA, sufB, sufC, sufD, sufS, sufE, uxuA, uxuB, gntP, grxA, ybjC, nfsA, rimK, ybjN, uof, fur, dps, isrC, flu, trxC, yhjA, katG, oxyR, oxyS, hcp, hcr, poxB, ychF, znuC, znuB, znuA, zinT, metR, metE, yjjZ, elaB, gor, hemF, xthA	45	13	369	2409	13	32	356	2377	1.886	0.00427266	0.0503225	dps,elaB,flu,hcp,hcr,hemH,isrC,katG,poxB,sufA,sufB,sufC,yhjA
RcsB	gadB, gadC, gadA, gadX, hdeA, hdeB, yhiD, hdeD, gadY, safA, ydeO, ydeP, lolA, rarA, rseD, rpoE, rseA, rseB, rseC, osmB, osmC, bdm, sra, ftsA, ftsZ, rprA	26	9	369	2409	9	17	360	2392	2.25985	0.0045473	0.0516443	gadA,gadB,gadC,gadX,hdeA,hdeB,hdeD,osmC,yhiD
IscR	rnlA, rnlB, nrdH, nrdI, nrdE, nrdF, hyaA, hyaB, hyaC, hyaD, hyaE, hyaF, torT, sufA, sufB, sufC, sufD, sufS, sufE, iscR, iscS, iscU, iscA, napF, napD, napA, napG, napH, napB, napC, ydiU, erpA, nfuA	33	10	369	2409	10	23	359	2386	1.97832	0.00820258	0.0899455	hyaA,hyaB,napA,napB,napD,napF,napG,sufA,sufB,sufC
AdiY	gadA, gadX, gadB, gadC, gltB, gltD, gltF, adiA	8	4	369	2409	4	4	365	2405	3.26423	0.0138149	0.146438	gadA,gadB,gadC,gadX
CRP	malI, exuT, ppdD, hofB, hofC, hofM, hofN, hofO, hofP, ascF, ascB, udp, trg, azuC, azuR, ykgR, lsrA, lsrC, lsrD, lsrB, lsrF, lsrG, tam, lsrR, lsrK, fadH, uxaB, mhpR, lacI, nadC, yaeQ, arfB, nlpE, comR, yeiP, aaeX, aaeA, aaeB, aaeR, ldtB, yeiW, yaeP, rof, ybiT, bhsA, ampD, ampE, narQ, aegA, hfq, hflX, hflK, hflC, cspE, patZ, dpiB, dpiA, citC, citD, citE, citF, citX, citG, gcvT, gcvH, gcvP, mcaS, bt…	566	91	369	2409	91	475	278	1934	1.04963	0.0181184	0.171805	aegA,agp,aldB,ampD,ampE,ansB,aphA,aspA,cdd,csiE,cysG,dcuA,dcuB,deoA,deoB,deoC,epd,fbaA,fecA,focA,frlA,frlB,frlC,fucI,fumB,gadA,gadB,gadC,gadE,gadX,gapA,gcvH,glgA,glgC,glgP,glpA,glpB,glpC,glpD,glpF,glpK,glpQ,glpT,grcA,hlyE,htpG,manX,manY,manZ,mdtE,mdtF,melA,melB,nagC,nirB,nirC,nirD,nupG,ompW,pflB,pgk,proP,psiE,raiA,rihA,rof,sgbH,sgbU,srlD,tam,tdcA,tdcB,tdcC,tdcD,tdcE,tdcF,tdcG,tsx,udp,uidA,uidB,ux…
FrlR	frlA, frlB, frlC, frlD, frlR	5	3	369	2409	3	2	366	2407	3.91707	0.0189093	0.171805	frlA,frlB,frlC
GadY	gadX, gadW	2	2	369	2409	2	0	367	2409	6.52846	0.0176022	0.171805	gadW,gadX
YdcI	isrC, flu, smrB, iraP, gadB	5	3	369	2409	3	2	366	2407	3.91707	0.0189093	0.171805	flu,gadB,isrC
YqhC	yqhD, dkgA	2	2	369	2409	2	0	367	2409	6.52846	0.0176022	0.171805	dkgA,yqhD
CsrA	moaA, moaB, moaC, moaD, moaE, iraD, rpoE, ymdA, gadA, gadB, gadC, ydeO, gadE	13	5	369	2409	5	8	364	2401	2.51094	0.0208143	0.183859	gadA,gadB,gadC,gadE,iraD
ZraR	zraP, zraS, zraR, cspB, yjjY, yrdD, acrE, cpxP, exuR, fliA, glnA, glnH, rpoH, ssrA, raiA, rfaD, yhhY, sspA, gadW, yhdW, mdtL, pnp, tnaA, tnaB, rmf, mgtA, fhuA, cspA	28	8	369	2409	8	20	361	2389	1.86527	0.0249722	0.214626	cpxP,gadW,raiA,tnaA,tnaB,yhhY,zraR,zraS
Lrp	yojI, argO, alaA, avtA, lysP, cadB, cadA, ilvI, ilvH, dadA, dadX, rrsB, gltT, rrlB, rrfB, rrsA, ileT, alaT, rrlA, rrfA, leuE, ssrS, ygfA, alaE, ridA, aceB, ansB, aspA, brnQ, csiE, cycA, eco, fimA, ftsQ, livJ, lolC, lrhA, lysU, metK, mqo, mtr, osmY, pepD, potF, ppx, sdaA, sdaC, serA, serB, stpA, thrL, dtpA, tyrP, tyrR, uspE, ybgS, ybiJ, ybjS, ycaM, yciN, yehL, yfcC, yfcZ, patA, yhhW, yhjE, yjbJ, y…	361	60	369	2409	60	301	309	2108	1.08506	0.0297714	0.249139	adhE,aidB,alaE,ansB,aphA,arcB,argO,asnA,aspA,bssS,cadA,cadB,csiE,deoB,dppA,dtpB,frdA,frdB,gadB,gadW,gcvH,glgC,groL,groS,hdeA,hdeB,hlyE,iraD,katE,ldhA,lysU,napF,osmC,patA,pgl,proP,pyrI,soxS,treA,uspE,ybgA,ybiO,ycgB,ydcK,yeaG,yfcZ,ygiV,ygiW,yhhA,yhhW,yhiD,yiaG,yibT,yiiM,yjbJ,yjbQ,yjbR,yjfP,ytfB,zitB
CecR	cecR, ybhG, ybhF, ybhS, ybhR, rhlE	6	3	369	2409	3	3	366	2406	3.26423	0.034131	0.260255	ybhF,ybhG,ybhS
Fur	ftnA, oppA, oppB, oppC, oppD, oppF, garP, garL, garR, garK, rnpB, gspC, gspD, gspE, gspF, gspG, gspH, gspI, gspJ, gspK, gspL, gspM, gspO, ryhB, fhuF, yjjZ, sodA, pyrC, nfeF, gltB, gltD, gltF, gnd, gndA, fumC, soxR, soxS, nac, glnK, amtB, aspC, glnD, ndh, zwf, gdhA, fnr, grcA, lpdA, mntP, rcnA, rcnB, ompW, esrE, ompF, gpmA, metH, fhuA, fhuC, fhuD, fhuB, cirA, fur, fecA, fecB, fecC, fecD, fecE, fep…	282	48	369	2409	48	234	321	2175	1.11123	0.0343733	0.260255	ansB,bfr,bssR,cadC,dkgA,dmsA,dmsB,dmsC,fecA,feoA,fumB,garK,garL,garP,garR,glpF,glpK,gpr,grcA,grxB,gspO,hmp,hybO,katE,katG,manX,manY,manZ,narU,ndh,ompW,pepE,qorA,soxS,sufA,sufB,sufC,tqsA,tsx,udp,uxaB,uxaC,yhcC,yhhY,yjbJ,yjiT,ynfD,yqhD
Mlc	mlc, ynfK, ptsH, ptsI, crr, malT, manX, manY, manZ, ptsG	10	4	369	2409	4	6	365	2403	2.61138	0.0333489	0.260255	manX,manY,manZ,ynfK
SgrS	manX, manY, manZ, yigL, asd, adiY, folE, yeiB, purR, ptsG	10	4	369	2409	4	6	365	2403	2.61138	0.0333489	0.260255	adiY,manX,manY,manZ
Fis	ogt, yeaR, yoaG, gltX, valU, valX, valY, lysV, trg, rplM, rpsI, cbpA, cbpM, ssrS, ygfA, cyoA, cyoB, cyoC, cyoD, cyoE, cspA, rrsA, ileT, alaT, rrlA, rrfA, hyaA, hyaB, hyaC, hyaD, hyaE, hyaF, adhE, rrsG, gltW, rrlG, rrfG, dps, gyrB, rrsC, gltU, rrlC, rrfC, rrsD, ileU, alaU, rrlD, rrfD, thrV, rrfF, gadB, gadC, osmY, acs, yjcH, yjcG, patA, gadA, gadX, rrsH, ileV, alaV, rrlH, rrfH, rrsB, gltT, rrlB, r…	243	42	369	2409	42	201	327	2208	1.12837	0.0371734	0.27491	adhE,aldB,ansB,cysG,deoA,deoB,deoC,dmsA,dmsB,dmsC,dps,fumB,gadA,gadB,gadC,gadX,glpA,glpB,glpC,glpQ,glpT,grcA,hlyE,hyaA,hyaB,katE,msrA,ndh,nirB,nirC,nirD,nrfA,nrfB,nrfC,nrfD,nrfE,nrfF,osmE,patA,pflB,proP,yodD
MelR	melR, melA, melB	3	2	369	2409	2	1	367	2408	4.3523	0.0481523	0.34801	melA,melB
Ada	aidB, alkA, ada, alkB	4	2	369	2409	2	2	367	2407	3.26423	0.0879171	0.594843	aidB,alkA
UidR	uidA, uidB, uidC, uidR	4	2	369	2409	2	2	367	2407	3.26423	0.0879171	0.594843	uidA,uidB
YciT	cusF, rdcA, bsmA, ybiY	4	2	369	2409	2	2	367	2407	3.26423	0.0879171	0.594843	bsmA,ybiY
Cra	aroP, manX, manY, manZ, sgrS, sgrT, setA, pdhR, aceE, aceF, lpdA, prpB, prpC, prpD, prpE, cyoA, cyoB, cyoC, cyoD, cyoE, marR, marA, marB, zwf, fbaB, glcC, gpmM, envC, yibQ, ppc, fruB, fruK, fruA, tpiA, mpl, poxB, betT, betI, betB, betA, csgD, csgE, csgF, csgG, cydA, cydB, gapA, yeaD, pdeL, hypF, eno, crp, glk, adhE, pfkA, epd, pgk, fbaA, nirB, nirD, nirC, cysG, aceB, aceA, aceK, pck, acnA, acnB, …	133	23	369	2409	23	110	346	2299	1.12898	0.105369	0.683588	adhE,cysG,epd,fbaA,fbaB,gapA,glk,gpmM,manX,manY,manZ,nikA,nirB,nirC,nirD,pfkA,pgk,poxB,ppc,pykF,raiA,tpiA,yeaD
GlaR	glaH, lhgD, gabD, gabT, gabP, yidB, smg, chaA, kdgT, yehE, yadN, yfdC, yfjD, rsgA, orn, yjfY, bdcR, ygjI, ybaN, yqhC, ygiV, ypjA, ynaE, yccU, ydcK, ydfI, pdeG, ycgV, ydhS, yodB, chaB, chaC, alaE, apt, aroB, aroP, baeS, bdcA, bssS, cadC, casA, cysN, cysS, dctR, dinQ, elfC, fhuE, gadW, gadX, gcvA, gdhA, gltF, hinT, htrE, idnD, idnK, inaA, kdsA, ldcC, lsrG, mglA, mrdA, murD, nlpA, oxc, pdhR, pdxA, p…	120	21	369	2409	21	99	348	2310	1.14248	0.107482	0.683588	alaE,bssS,cadC,chaB,dctR,gadW,gadX,ldcC,tam,ttdR,ycjP,ydcK,ydhS,yehD,yehE,yfbU,yfdC,ygiV,ygiW,yjjP,zraR
PlaR	plaR, yiaK, yiaL, yiaM, yiaN, yiaO, lyx, sgbH, sgbU, sgbE, eda, glpA, glpT, ygjV	14	4	369	2409	4	10	365	2399	1.86527	0.103701	0.683588	glpA,glpT,sgbH,sgbU
AidB	aidB	1	1	369	2409	1	0	368	2409	6.52846	0.132829	0.796976	aidB
DeaD	ldtD	1	1	369	2409	1	0	368	2409	6.52846	0.132829	0.796976	ldtD
RplD	tnaA	1	1	369	2409	1	0	368	2409	6.52846	0.132829	0.796976	tnaA
ExuR	exuT, uxaB, uxaC, uxaA, lgoR, yjjN, exuR, uxuA, uxuB, uxuR	10	3	369	2409	3	7	366	2402	1.95854	0.136985	0.806688	uxaA,uxaB,uxaC
PhoP	mgrR, mgtS, ompT, hdeA, hdeB, yhiD, gadW, hdeD, gadE, gadF, iraM, safA, ydeO, ydeP, cysB, glgB, glgX, glgC, glgA, glgP, queE, clpS, fadL, purH, purD, acrA, acrB, phoP, phoQ, malS, argD, nagA, hemL, pagP, ybjG, yrbL, borD, rstA, rstB, slyB, rutA, rutB, rutC, rutD, rutE, rutF, rutG, metB, metL, mgtA, treR, mgrB, dcuD, tolC, ygiB, ygiC, ryjB, rmf, rsd	59	11	369	2409	11	48	358	2361	1.21717	0.1508	0.871899	gadE,gadW,glgA,glgB,glgC,glgP,hdeA,hdeB,hdeD,pagP,yhiD
LldR	lldP, lldR, lldD, fadE, fadL, lpxP, yfdY, glcD, yhcO, gadY, gadW	11	3	369	2409	3	8	366	2401	1.78049	0.17071	0.969386	gadW,yfdY,yhcO
ATP-dependent RNA helicase DeaD	uvrY, sdiA, mntR	3	0	369	2409	0	3	369	2406	0	1	1
AaeR	aaeX, aaeA, aaeB	3	0	369	2409	0	3	369	2406	0	1	1
AccB	accB, accC	2	0	369	2409	0	2	369	2407	0	1	1
AcrR	marR, marA, marB, soxR, soxS, flhD, flhC, micF, acrA, acrB, acrR, puuA, mdtU, mdtJ, mdtI	15	3	369	2409	3	12	366	2397	1.30569	0.320555	1	mdtI,mdtJ,soxS
AgaR	kbaZ, agaV, agaW, agaA, agaR, agaS, agaY, agaB, agaC, agaD, agaI	11	0	369	2409	0	11	369	2398	0	1	1
AgrB	dinQ	1	0	369	2409	0	1	369	2408	0	1	1
AlaS	alaS	1	0	369	2409	0	1	369	2408	0	1	1
AllR	allA, allS, gcl, hyi, glxR, ybbV, ybbW, allB, ybbY, glxK	10	0	369	2409	0	10	369	2399	0	1	1
AllS	allD, allC, ylbA	3	0	369	2409	0	3	369	2406	0	1	1
AlpA	intA, phoB, phoR	3	0	369	2409	0	3	369	2406	0	1	1
AlsR	rpiB, alsR, alsB, alsA, alsC, alsE	6	0	369	2409	0	6	369	2403	0	1	1
AmeF	mazE, mazF	2	0	369	2409	0	2	369	2407	0	1	1
AppY	hyaA, hyaB, hyaC, hyaD, hyaE, hyaF, appC, appB, appA, yccB	10	2	369	2409	2	8	367	2401	1.30569	0.391345	1	hyaA,hyaB
AraC	xylA, xylB, ydeN, ydeM, ytfQ, ytfR, ytfT, yjfF, araF, araG, araH, araB, araA, araD, araC, araJ, araE, ygeA	18	0	369	2409	0	18	369	2391	0	1	1
ArcA	puuA, puuP, puuD, puuR, puuC, puuB, puuE, ybdN, iraM, fadH, arcZ, citC, citD, citE, citF, citX, citG, dpiB, dpiA, hyaA, hyaB, hyaC, hyaD, hyaE, hyaF, gadE, gadF, ompW, appY, rsd, rmf, dsbB, ynaJ, mqo, ndk, yfiF, kgtP, pncB, yhjE, yhgE, acpP, aldA, arcA, argR, argT, carA, glaH, cycA, cydA, cyoA, dcuA, dcuB, dppA, fadE, feoA, focA, folE, fumA, gcvB, glcC, glpD, glpE, kdpA, manA, mdh, micF, msrB, nu…	236	25	369	2409	25	211	344	2198	0.691574	0.918335	1	appY,cadA,cadB,dcuA,dcuB,dcuC,dppA,feoA,focA,fumB,gadA,gadE,gadX,glcG,glpA,glpB,glpC,glpD,grcA,hyaA,hyaB,hybO,ndh,ompW,pflB
ArcZ	rpoS, flhD, flhC, eptB, mutS, lrhA	6	0	369	2409	0	6	369	2403	0	1	1
ArgP	lysP, gdhA, lysC, lysA, dapD, asd, argP, argO, dnaA, dnaN, recF, nrdA, nrdB, yfaE, dapB	15	1	369	2409	1	14	368	2395	0.43523	0.882768	1	argO
ArgR	argA, lysO, yhcC, aroK, aroP, cvpA, dacC, dps, eutS, ftsZ, gltB, gltP, hchA, hisL, mcaS, lrp, mukE, pfkB, potF, puuB, pyrL, stpA, waaA, yaaU, ydgI, yfcC, yffB, ykgA, yraQ, gltD, gltF, argC, argB, argH, argE, argF, argI, argR, carA, carB, metY, argD, hisJ, hisQ, hisM, hisP, artP, artI, artQ, artM, artJ, argG, astC, astA, astD, astB, astE	57	3	369	2409	3	54	366	2355	0.343603	0.986697	1	argE,dps,yhcC
ArrS	gadE, gadF, cfa	3	1	369	2409	1	2	368	2407	2.17615	0.348009	1	gadE
ArsR	arsR, arsB, arsC	3	0	369	2409	0	3	369	2406	0	1	1
AscG	ascF, ascB, prpR, ybiT, htpG	5	1	369	2409	1	4	368	2405	1.30569	0.509902	1	htpG
AsflhD	flhD	1	0	369	2409	0	1	369	2408	0	1	1
AsnC	asnC, mioC, asnA	3	1	369	2409	1	2	368	2407	2.17615	0.348009	1	asnA
AtoC	atoD, atoA, atoE, atoB	4	0	369	2409	0	4	369	2405	0	1	1
AzuR	cadA, galE	2	1	369	2409	1	1	368	2408	3.26423	0.248057	1	cadA
BaeR	ycaC, acrD, mdtA, mdtB, mdtC, mdtD, baeS, baeR, spy	9	2	369	2409	2	7	367	2402	1.45077	0.340473	1	spy,ycaC
BasR	yrbL, csgD, csgE, csgF, csgG, eptA, arnB, arnC, arnA, arnD, arnT, arnE, arnF, yibD, dgkA, tomB, hha, putA, cspI, fimB, qseB, qseC, emrD, glpA, glpB, glpC	26	5	369	2409	5	21	364	2388	1.25547	0.257256	1	eptA,glpA,glpB,glpC,tomB
BetI	betI, betB, betA, betT	4	0	369	2409	0	4	369	2405	0	1	1
BirA	bioB, bioF, bioC, bioD, bioA	5	0	369	2409	0	5	369	2404	0	1	1
BluR	ycgZ, ymgA, ariR, ymgC	4	0	369	2409	0	4	369	2405	0	1	1
BolA	mreB, csgA, csgD, csgE, csgF, csgG, fimH, ampC, dacC	9	0	369	2409	0	9	369	2400	0	1	1
BtsR	btsT, csgB, csgA, csgC, csgD, csgE, csgF, csgG, pdhR, aceE, aceF, lpdA, mdh, yobF, cspC	15	0	369	2409	0	15	369	2394	0	1	1
C0293	hcaR, iroK, fadR	3	0	369	2409	0	3	369	2406	0	1	1
CRP-Sxy	yccR	1	0	369	2409	0	1	369	2408	0	1	1
CaiF	fixA, fixB, fixC, fixX, caiT, caiA, caiB, caiC, caiD, caiE	10	0	369	2409	0	10	369	2399	0	1	1
Cbl	tauA, tauB, tauC, tauD, ssuE, ssuA, ssuD, ssuC, ssuB	9	0	369	2409	0	9	369	2400	0	1	1
ChbR	chbB, chbC, chbA, chbR, chbF, chbG	6	0	369	2409	0	6	369	2403	0	1	1
ChiX	dpiB, dpiA, chiZ, chiP, chiQ, chbC	6	0	369	2409	0	6	369	2403	0	1	1
CitR	citR, ybdN, ybdM	3	0	369	2409	0	3	369	2406	0	1	1
ComR	bhsA	1	0	369	2409	0	1	369	2408	0	1	1
CpxQ	cpxP, skp, cfa	3	1	369	2409	1	2	368	2407	2.17615	0.348009	1	cpxP
CpxR	csgD, csgE, csgF, csgG, csgB, csgA, csgC, acrD, mdtA, mdtB, mdtC, mdtD, baeS, baeR, dsbC, yidQ, sbmA, yaiW, yjfN, yqaE, slt, marR, marA, marB, cyaR, rprA, ldtD, rpoH, ompF, cpxR, cpxA, ompC, yqjA, mzrA, yccA, ftnB, tomB, hha, dgcZ, yebE, efeU, ldtC, aroG, degP, rseD, rpoE, rseA, rseB, rseC, ppiA, ung, ppiD, hlpA, lpxD, fabZ, lpxA, bamE, psd, mscM, bacA, motR, motA, motB, cheA, cheW, cpxP, cpxQ, s…	129	15	369	2409	15	114	354	2295	0.759123	0.753194	1	chaB,cpxP,focA,glsA,gpmM,hcp,ldtD,pflB,spy,tomB,yccA,yddG,yfaH,ygjR,yjfN
CreB	malE, malF, malG, malH, talA, ackA, pta, nudF, yqiB, cpdA, yqiA, parE, cbrA, cbrB, recG, creD	16	1	369	2409	1	15	368	2394	0.408028	0.898425	1	talA
CsgD	ubiT, yhbS, fliF, fliG, fliH, fliI, fliJ, fliK, fliE, yccT, csgB, csgA, csgC, csgD, csgE, csgF, csgG, nlpA, wrbA, yccJ, flgM, flgN, fliA, fliZ, fliY, pepD, adrA, iraP	28	3	369	2409	3	25	366	2384	0.699477	0.739638	1	wrbA,yccJ,yhbS
CspA	hns, gyrA	2	0	369	2409	0	2	369	2407	0	1	1
CsqR	yihW, yihV, csqR, yihU, yihT, yihS	6	0	369	2409	0	6	369	2403	0	1	1
CueR	copA, cueO, moaA, moaB, moaC, moaD, moaE, rsd, rmf	9	1	369	2409	1	8	368	2401	0.725384	0.723257	1	copA
CusR	hiuH, msrP, msrQ, cyoA, cyoB, cyoC, cyoD, cyoE, cusC, cusF, cusB, cusA, cusR, cusS	14	0	369	2409	0	14	369	2395	0	1	1
CyaR	nadE, yqaE, luxS, yobF, hdeD, yacL, rpoS, ompX, yliM	9	1	369	2409	1	8	368	2401	0.725384	0.723257	1	hdeD
CynR	cynT, cynS, cynR	3	0	369	2409	0	3	369	2406	0	1	1
CysB	yciW, ygeH, ybdN, dgcZ, yfbR, yoaC, ariR, tcyP, tcyJ, tauA, tauB, tauC, tauD, cysB, cysK, cysD, cysN, cysC, cysJ, cysI, cysH, cysP, cysU, cysW, cysA, cysM, ssuE, ssuA, ssuD, ssuC, ssuB, cbl, hslJ	33	0	369	2409	0	33	369	2376	0	1	1
Dan	ttdR, ttdA, ttdB, ttdT	4	1	369	2409	1	3	368	2406	1.63211	0.434706	1	ttdR
DecR	cyuP, cyuA	2	0	369	2409	0	2	369	2407	0	1	1
DgoR	dgoR, dgoK, dgoA, dgoD, dgoT	5	0	369	2409	0	5	369	2404	0	1	1
DhaR	dhaR, dhaK, dhaL, dhaM	4	0	369	2409	0	4	369	2405	0	1	1
DicA	dicC, ydfX, ydfW, dicA, dicB, ydfD, ydfE, insD, intQ	9	0	369	2409	0	9	369	2400	0	1	1
DicD	dicA, dicB, dicC	3	0	369	2409	0	3	369	2406	0	1	1
DicF	ftsZ, xylR, pykA, manX	4	1	369	2409	1	3	368	2406	1.63211	0.434706	1	manX
DinJ-YafQ	cspE, dinJ, yafQ	3	0	369	2409	0	3	369	2406	0	1	1
DksA	argI, livJ, iraD, rrsA, ileT, alaT, rrlA, rrfA, rrsB, gltT, rrlB, rrfB, rrsC, gltU, rrlC, rrfC, rrsD, ileU, alaU, rrlD, rrfD, thrV, rrfF, rrsE, gltV, rrlE, rrfE, rrsG, gltW, rrlG, rrfG, rrsH, ileV, alaV, rrlH, rrfH, rplN, rplX, rplE, rpsN, rpsH, rplF, rplR, rpsE, rpmD, rplO, secY, rpmJ, dusB, fis, pcnB, folk, dksA, yadB, rpsJ, rplC, rplD, rplW, rplB, rpsS, rplV, rpsC, rplP, rpmC, rpsQ, rplK, rplA…	148	8	369	2409	8	140	361	2269	0.352889	0.999599	1	csrB,flu,hlyE,hmp,iraD,isrC,talA,tktB
DnaA	yjeV, nrdA, nrdB, yfaE, dnaA, dnaN, recF, uvrB, recN, polA, rpoH, guaB, guaA, aldA, iraD	15	1	369	2409	1	14	368	2395	0.43523	0.882768	1	iraD
DpiA	dpiB, dpiA, citC, citD, citE, citF, citX, citG, mdh, exuT, appY	11	1	369	2409	1	10	368	2399	0.593496	0.792112	1	appY
DsdC	dsdX, dsdA, dsdC	3	0	369	2409	0	3	369	2406	0	1	1
DsrA	hns, lrp, rbsD, rbsA, rbsC, rbsB, rbsZ, rbsK, rbsR, rpoS	10	0	369	2409	0	10	369	2399	0	1	1
EbgR	ebgA, ebgC	2	0	369	2409	0	2	369	2407	0	1	1
EnvR	acrA, acrB	2	0	369	2409	0	2	369	2407	0	1	1
EnvY	ompF, ompC	2	0	369	2409	0	2	369	2407	0	1	1
EvgA	yegR, yegZ, yfdX, acrD, evgL, evgA, evgS, gadE, gadF, mdtE, mdtF, emrK, emrY, safA, ydeO, ydeP, frc	17	3	369	2409	3	14	366	2395	1.15208	0.397604	1	gadE,mdtE,mdtF
FabR	fabA, fabB	2	0	369	2409	0	2	369	2407	0	1	1
FadR	fadH, fadM, fadR, fabH, fabD, fabG, fabI, accA, accB, accC, accD, fadB, fadA, fadL, uspA, fadE, fabA, fadD, sroD, fadI, fadJ, iclR, fabB	23	1	369	2409	1	22	368	2387	0.283846	0.96282	1	uspA
FeaR	tynA, feaB	2	0	369	2409	0	2	369	2407	0	1	1
FhlA	hycA, hycB, hycC, hycD, hycE, hycF, hycG, hycH, hycI, hypA, hypB, hypC, hypD, hypE, fhlA, fdhF, hyfA, hyfB, hyfC, hyfD, hyfE, hyfF, hyfG, hyfH, hyfI, hyfJ, hyfR, focB, hydN, hypF	30	6	369	2409	6	24	363	2385	1.30569	0.199578	1	fdhF,hycI,hypB,hypC,hypD,hypE
FimR2	fliR, fliG, fliI, fliJ, hofQ	5	0	369	2409	0	5	369	2404	0	1	1
FimZ	sfmA, sfmC, puuD, puuC, puuB	5	0	369	2409	0	5	369	2404	0	1	1
FliX	fliC, rpsJ, rplC, rplD, rplW, rplB, rpsS, rplV, rpsC, rplP, rpmC, rpsQ	12	0	369	2409	0	12	369	2397	0	1	1
FnrS	sodB, cydD, cydC, yobA, yebZ, yebY, sodA, metE, maeA, gpmA, folE, yeiB, folX, yfcH, iscR, marA, azuC, azuR, glpD, yieP	20	2	369	2409	2	18	367	2391	0.652846	0.766108	1	glpD,yieP
FrmR	frmR, frmA, frmB	3	0	369	2409	0	3	369	2406	0	1	1
FucR	fucA, fucO, fucP, fucI, fucK, fucU, fucR	7	1	369	2409	1	6	368	2403	0.932636	0.631678	1	fucI
GalR	galP, galE, galT, galK, mglB, mglA, mglC, galS, galR	9	0	369	2409	0	9	369	2400	0	1	1
GalS	galP, galE, galT, galK, mglB, mglA, mglC, galS, galR	9	0	369	2409	0	9	369	2400	0	1	1
GatR	gatY, gatZ, gatA, gatB, gatC, gatD	6	0	369	2409	0	6	369	2403	0	1	1
GcvA	gcvB, gcvA, gcvT, gcvH, gcvP	5	1	369	2409	1	4	368	2405	1.30569	0.509902	1	gcvH
GcvB	cycA, lrp, csgD, csgE, csgF, csgG, phoP, phoQ, asnB, ysgA, tcyJ, asnA, panD, nlpA, inaA, oppA, oppB, oppC, oppD, oppF, dppA, dppB, dppC, dppD, dppF, sstT, acs, asd, gltP, hisQ, icd, aroP, kgtP, purU, trpL, trpE, trpD, trpC, trpB, trpA, mltC, rbsD, rbsA, rbsC, rbsB, rbsZ, rbsK, rbsR, aroC, gdhA, cstA, map, ydeE, ilvL, ilvM, ilvD, ivbL, ilvB, oxyR, rbn	60	3	369	2409	3	57	366	2352	0.326423	0.990559	1	asnA,dppA,ysgA
GlcC	glcC, glcD, glcE, glcF, glcG, glcB, glcA	7	1	369	2409	1	6	368	2403	0.932636	0.631678	1	glcG
GlmZ	glmU, glmS	2	0	369	2409	0	2	369	2407	0	1	1
GlnZ	glnP, sucA	2	0	369	2409	0	2	369	2407	0	1	1
GlrR	glmY, rseD, rpoE, rseA, rseB, rseC	6	0	369	2409	0	6	369	2403	0	1	1
GntR	gntK, gntT, edd, eda, gntX, gntY, idnK, idnD, idnO, idnT, idnR	11	0	369	2409	0	11	369	2398	0	1	1
GutM	srlA, srlE, srlB, srlD, gutM, srlR, gutQ	7	1	369	2409	1	6	368	2403	0.932636	0.631678	1	srlD
HU	micF, galE, galT, galK, tyrP, mtr, seqA, pgm	8	0	369	2409	0	8	369	2401	0	1	1
HcaR	hcaR, iroK, hcaE, hcaF, hcaC, hcaB, hcaD	7	0	369	2409	0	7	369	2402	0	1	1
HdfR	gltB, gltD, gltF, yifE, flhD, flhC	6	0	369	2409	0	6	369	2403	0	1	1
Hfq	cirA, mutS, manX, oppA, ptsN, hpf	6	1	369	2409	1	5	368	2404	1.08808	0.575119	1	manX
HicB	hicA, hicB	2	0	369	2409	0	2	369	2407	0	1	1
HigA	higB, higA	2	0	369	2409	0	2	369	2407	0	1	1
HigBA	higB, higA	2	0	369	2409	0	2	369	2407	0	1	1
HipAB	relA, mazE, mazF, hipB, hipA	5	0	369	2409	0	5	369	2404	0	1	1
HipB	hipB, hipA, relA, mazE, mazF, eutH, eutA, fadH	8	0	369	2409	0	8	369	2401	0	1	1
HprR	hiuH, msrP, msrQ, cyoA, cyoB, cyoC, cyoD, cyoE, cusR, cusS, cusC, cusF, cusB, cusA	14	0	369	2409	0	14	369	2395	0	1	1
HyfR	hyfA, hyfB, hyfC, hyfD, hyfE, hyfF, hyfG, hyfH, hyfI, hyfJ, hyfR, focB	12	0	369	2409	0	12	369	2397	0	1	1
HypT	cydA, cydB, metN, metI, metQ, cysH, metB, metL, fecA, fecB, fecC, fecD, fecE	13	1	369	2409	1	12	368	2397	0.502189	0.84387	1	fecA
IclR	aceB, aceA, aceK, iclR	4	0	369	2409	0	4	369	2405	0	1	1
IdnR	gntK, idnK, idnD, idnO, idnT, idnR	6	0	369	2409	0	6	369	2403	0	1	1
IlvY	ilvC, ilvY	2	1	369	2409	1	1	368	2408	3.26423	0.248057	1	ilvC
IstR-1	tisB	1	0	369	2409	0	1	369	2408	0	1	1
KdgR	edd, eda	2	0	369	2409	0	2	369	2407	0	1	1
KdpE	kdpF, kdpA, kdpB, kdpC, rmf, rsd, uxaC, uxaA, adeP	9	2	369	2409	2	7	367	2402	1.45077	0.340473	1	uxaA,uxaC
LacI	lacZ, lacY, lacA	3	0	369	2409	0	3	369	2406	0	1	1
LeuO	dsrA, casA, casB, casC, casD, casE, cas1, cas2, leuO, bglG, yghS, yghR, gltF, ybeQ, leuL, cadC, yjjQ, bglJ	18	1	369	2409	1	17	368	2392	0.362692	0.923757	1	cadC
LexA	dinJ, yafQ, dinB, yafN, yafO, yafP, dinQ, ptrA, recB, recD, recQ, uvrB, lexA, dinF, phr, rpsU, dnaG, rpoD, recA, recX, ssb, sulA, uvrA, uvrD, umuD, umuC, ydjM, insK, polB, ruvA, ruvB, uvrY, uvrC, dinG, ybiB, tisB, recN, yehF, symE, ftsL, ftsI, ftsO, murE, murF, mraY, murD, ftsW, murG, murC, ddlB, ftsQ, ftsA, ftsZ, lpxC, ftsK, dinD, yebG, dinI, sbmC, hokE, cho, ybfE, yoaA	63	3	369	2409	3	60	366	2349	0.310879	0.99333	1	phr,recB,recD
LrhA	leuO, fimE, flhD, flhC, lrhA	5	0	369	2409	0	5	369	2404	0	1	1
LsrR	lsrA, lsrC, lsrD, lsrB, lsrF, lsrG, tam, lsrR, lsrK	9	1	369	2409	1	8	368	2401	0.725384	0.723257	1	tam
LysR	lysA, lysR	2	0	369	2409	0	2	369	2407	0	1	1
MalH	ompC	1	0	369	2409	0	1	369	2408	0	1	1
MalI	malI, malX, malY	3	0	369	2409	0	3	369	2406	0	1	1
MalT	malP, malQ, malE, malF, malG, malH, malK, lamB, malM, malS, malZ	11	0	369	2409	0	11	369	2398	0	1	1
MarA	rfaY, rfaZ, ybjC, nfsA, rimK, ybjN, acnA, yncE, acrZ, map, glnD, dapD, mdaB, yhbW, aldA, mlaF, mlaE, mlaD, mlaC, mlaB, xseA, lacZ, lacY, lacA, ycgZ, ymgA, ariR, ymgC, micF, poxB, hdeA, hdeB, yhiD, pqiA, pqiB, pqiC, acrA, acrB, putA, fpr, nfo, slp, dctR, sodA, fumC, marR, marA, marB, zwf, rob, purA, nfsB, inaA, tolC, ygiB, ygiC, decR	57	8	369	2409	8	49	361	2360	0.916274	0.492396	1	dctR,fpr,hdeA,hdeB,poxB,rob,slp,yhiD
MarR	marR, marA, marB	3	0	369	2409	0	3	369	2406	0	1	1
MatA	flhD, flhC, ecpA, ecpR, fliA, fliZ, fliY, fliC, fliX	9	0	369	2409	0	9	369	2400	0	1	1
MazE	mazE, mazF, mazG	3	0	369	2409	0	3	369	2406	0	1	1
MazEF	mazE, mazF, mazG	3	0	369	2409	0	3	369	2406	0	1	1
McaS	csgD, csgE, csgF, csgG, flhD, flhC	6	0	369	2409	0	6	369	2403	0	1	1
McbR	mcbA, yciG, yciF, yciE, rsd, rmf	6	2	369	2409	2	4	367	2405	2.17615	0.183818	1	yciE,yciF
MetJ	metK, metA, metF, ahpC, ahpF, metC, metE, metR, metB, metL, metN, metI, metQ, folE, yeiB	15	0	369	2409	0	15	369	2394	0	1	1
MetR	metE, metR, glyA, metH, hmp	5	1	369	2409	1	4	368	2405	1.30569	0.509902	1	hmp
MgrR	ygdQ, eptB, soxS, pitA	4	1	369	2409	1	3	368	2406	1.63211	0.434706	1	soxS
MhpR	mhpA, mhpB, mhpC, mhpD, mhpF, mhpE	6	0	369	2409	0	6	369	2403	0	1	1
MicA	ompA, ompX, yliM, phoP, phoQ, lamB, ompW, tsx, ygiM, yfeK, ecnB, fimB, lpxT, ldtC, tolB, pal, ybgF, cpoB, gloA	19	2	369	2409	2	17	367	2392	0.687206	0.740276	1	ompW,tsx
MicC	ompC	1	0	369	2409	0	1	369	2408	0	1	1
MicF	ompF, lrp, cpxR, cpxA, phoE, oppA, tcyJ	7	0	369	2409	0	7	369	2402	0	1	1
MicL	lpp	1	0	369	2409	0	1	369	2408	0	1	1
MlrA	csgD, csgE, csgF, csgG, cadC, rplU, rpmA, yhbE, obgE, ibaG	10	1	369	2409	1	9	368	2400	0.652846	0.760136	1	cadC
MngR	mngA, mngB, mngR	3	0	369	2409	0	3	369	2406	0	1	1
MntR	dps, mntP, rybA, mntS, mntH	5	1	369	2409	1	4	368	2405	1.30569	0.509902	1	dps
MotR	fliC, rpsJ, rplC, rplD, rplW, rplB, rpsS, rplV, rpsC, rplP, rpmC, rpsQ	12	0	369	2409	0	12	369	2397	0	1	1
MprA	emrR, emrA, emrB, nmpC, acrA, acrB	6	0	369	2409	0	6	369	2403	0	1	1
MqsA	cspD, mqsR, mqsA, rpoS, csgD, csgE, csgF, csgG, lfgA, lfgB, lfgC, lfgD, lfgE	13	0	369	2409	0	13	369	2396	0	1	1
MraZ	mraZ, mraW, ftsL, ftsI, ftsO, murE, murF, mraY, murD, ftsW, murG, murC, ddlB, ftsQ, ftsA, ftsZ, lpxC, mioC	18	0	369	2409	0	18	369	2391	0	1	1
MurR	murQ, murP, murR	3	0	369	2409	0	3	369	2406	0	1	1
Nac	ydcS, ydcT, ydcU, ydcV, patD, feaR, abgR, ackA, cbrC, curA, cysQ, dcp, ddlA, dld, eamA, elfA, eptA, fdhD, fklB, gltP, greB, ispB, ivy, kdgR, kduI, ligB, mdtG, mltD, mtfA, nudG, pinQ, pinR, pphB, prfC, queD, rfaH, rhtA, ybiN, rlmM, rsmF, sdiA, tdcR, torI, ugd, uspC, wecH, yaeF, yafC, ldtF, yagU, yaiS, yaiY, yajD, ybcK, ybdK, ybdR, ybeQ, ybeT, ybhD, ybhH, ybhI, ybhM, ycaC, ycaD, ycaN, yccM, ycgJ, y…	554	66	369	2409	66	488	303	1921	0.777758	0.871757	1	ampD,ansB,argO,asnA,bfr,blc,bssS,ccmA,ccmB,csiE,curA,cysQ,dkgA,dppA,eptA,gadE,gadX,glpK,groS,gspO,gudX,hemH,htpG,katG,lysU,mdtE,mdtF,msrA,napB,nrfF,patD,ppc,pyrB,tdcA,tnaA,tnaB,tomB,uspA,uspC,uspG,uxaC,wrbA,yafV,ybdK,ybjP,ycaC,yccM,ycgB,ydcS,ydcT,ydcV,yehE,yfgG,ygaM,ygfI,yhcC,yhiJ,yhjD,yieP,yjbQ,yjgH,ynfD,ynfE,ynfF,ynfG,ytfB
NadR	nadB, pncB, None	3	0	369	2409	0	3	369	2406	0	1	1
NagC	galP, chiZ, chiP, chiQ, ptsH, ptsI, crr, creA, creB, creC, creD, dinI, ydeP, eutS, eutP, eutQ, eutT, eutD, eutM, feoA, feoB, feoC, ydeN, ydeM, nagB, nagA, nagC, nagD, chbB, chbC, chbA, chbR, chbF, chbG, glmU, glmS, manX, manY, manZ, nanC, nanM, nanS, nagE, fimB	44	5	369	2409	5	39	364	2370	0.74187	0.714153	1	feoA,manX,manY,manZ,nagC
NanR	nanX, nanY, nanC, nanM, nanS, nanA, nanT, nanE, nanK, yhcH, fimB	11	0	369	2409	0	11	369	2398	0	1	1
NemR	nemR, nemA	2	0	369	2409	0	2	369	2407	0	1	1
NfeR	nfeR, nfeF	2	0	369	2409	0	2	369	2407	0	1	1
NhaR	nhaA, nhaR, osmC, pgaA, pgaB, pgaC, pgaD, rrsA, ileT, alaT, rrlA, rrfA, rrsB, gltT, rrlB, rrfB, rrsG, gltW, rrlG, rrfG, rrsH, ileV, alaV, rrlH, rrfH, rrsC, gltU, rrlC, rrfC, rrsD, ileU, alaU, rrlD, rrfD, thrV, rrfF, rrsE, gltV, rrlE, rrfE, rsd, rmf	42	1	369	2409	1	41	368	2368	0.155439	0.997604	1	osmC
NikR	nikA, nikB, nikC, nikD, nikE, nikR	6	1	369	2409	1	5	368	2404	1.08808	0.575119	1	nikA
NimR	nimT, yeaM	2	0	369	2409	0	2	369	2407	0	1	1
NorR	norV, norW, norR	3	0	369	2409	0	3	369	2406	0	1	1
NrdR	nrdA, nrdB, yfaE, nrdH, nrdI, nrdE, nrdF, nrdD, nrdG	9	0	369	2409	0	9	369	2400	0	1	1
NtrC	argT, hisJ, hisQ, hisM, hisP, ddpX, ddpA, ddpB, ddpC, ddpD, ddpF, rutA, rutB, rutC, rutD, rutE, rutF, rutG, yhdW, yhdX, yhdY, yhdZ, patA, relA, rseD, rpoE, rseA, rseB, rseC, glnA, glnZ, glnL, glnG, glnK, amtB, nac, glnH, glnP, glnQ, cbl, yeaG, yeaH, potF, potG, potH, potI, astC, astA, astD, astB, astE, yeaE	52	3	369	2409	3	49	366	2360	0.376642	0.976699	1	patA,yeaG,yeaH
OhsC	shoB	1	0	369	2409	0	1	369	2408	0	1	1
OmpR	pgaA, pgaB, pgaC, pgaD, cadB, cadA, cadC, speF, potE, acrR, fadE, gmhA, lpp, ompX, pdhR, rhtA, rob, sstT, tolC, tsgA, micF, ompF, csgD, csgE, csgF, csgG, bolA, feoA, feoB, feoC, fadL, ompC, nmpC, flhD, flhC, sra, tppB, omrA, omrB, ecnB, csgI, htpX, nuoN, queE, galP, alx, znuA, narU, narZ, narY, narW, narV, malE, copA, yobB, exoX	56	9	369	2409	9	47	360	2362	1.04922	0.322643	1	bolA,cadA,cadB,cadC,copA,feoA,narU,narY,rob
OmrA	csgD, csgE, csgF, csgG, flhD, flhC, ompR, fepA, ydaM, flgM, ompT, cirA	12	1	369	2409	1	11	368	2398	0.544038	0.819835	1	ydaM
OmrB	csgD, csgE, csgF, csgG, flhD, flhC, ompR, fepA, ydaM, flgM, cirA, ompT	12	1	369	2409	1	11	368	2398	0.544038	0.819835	1	ydaM
OxyS	rpoS, fhlA, flhD, flhC, nusG, mepS, iscR, iscS, iscU, iscA	10	0	369	2409	0	10	369	2399	0	1	1
PaaX	paaX, paaY, paaA, paaB, paaC, paaD, paaE, paaF, paaG, paaH, paaI, paaJ, paaK, paaZ	14	0	369	2409	0	14	369	2395	0	1	1
PdeL	pdeL, yghJ, fliF, fliG, fliH, fliI, fliJ, fliK, wecA	9	0	369	2409	0	9	369	2400	0	1	1
PdhR	glcD, glcE, glcF, glcG, glcB, glcA, mraZ, mraW, ftsL, ftsI, ftsO, murE, murF, mraY, murD, ftsW, murG, murC, ddlB, ftsQ, ftsA, ftsZ, lpxC, pdhR, aceE, aceF, lpdA, fecA, fecB, fecC, fecD, fecE, grcA, ndh, cyoA, cyoB, cyoC, cyoD, cyoE, tomB, hha, hemL, ppsA, ppsR, fumD, lldP, acpP, gmhA, fadE, ybcV, ybcW, fadL, fadM, fadH	54	6	369	2409	6	48	363	2361	0.725384	0.742154	1	fecA,glcG,grcA,ndh,tomB,ybcW
PepA	pepA, carA, carB	3	0	369	2409	0	3	369	2406	0	1	1
PgrR	ycjY, ycjG, ycjX, ycjF, tyrR, mpaA, mppA	7	0	369	2409	0	7	369	2402	0	1	1
PhoB	mipA, hiuH, msrP, msrQ, ydfH, cusC, cusF, cusB, cusA, cusR, cusS, sbcD, sbcC, yhjC, yegH, feaR, prpR, phoQ, phoU, ompF, gadX, gadW, tktB, adiC, cra, ytfK, pstS, pstC, pstA, asr, pitB, phoA, psiF, phoB, phoR, ugpB, ugpA, ugpE, ugpC, ugpQ, psiE, phoE, phnC, phnD, phnE, phnF, phnG, phnH, phnI, phnJ, phnK, phnL, phnM, phnN, phnO, phnP, phoH, eda, argP, amn, yibD, agp, yoaI, yibT	64	9	369	2409	9	55	360	2354	0.918064	0.482539	1	adiC,agp,gadW,gadX,phnO,psiE,psiF,tktB,yibT
Pnp	pnp	1	0	369	2409	0	1	369	2408	0	1	1
PrpR	prpR, prpB, prpC, prpD, prpE	5	0	369	2409	0	5	369	2404	0	1	1
PspF	pspG, pspA, pspB, pspC, pspD, pspE, pspF	7	0	369	2409	0	7	369	2402	0	1	1
PtrR	sad, glsB, yneG, gabD, gadA, gadB, acrA, acrB, acrR, puuC, puuB, puuE, puuA	13	2	369	2409	2	11	367	2398	1.00438	0.531416	1	gadA,gadB
PunR	punC	1	0	369	2409	0	1	369	2408	0	1	1
PurR	purT, purC, purH, purD, purL, pyrC, hflD, purB, cvpA, purF, ubiX, pyrD, purE, purK, glnB, purR, codB, codA, gcvT, gcvH, gcvP, purM, purN, carA, carB, glyA, prs, speA, speB, guaB, guaA, purA	32	1	369	2409	1	31	368	2378	0.204014	0.989829	1	gcvH
PutA	putA, putP	2	0	369	2409	0	2	369	2407	0	1	1
PuuR	puuD, puuR, puuC, puuB, puuE, puuA, puuP	7	0	369	2409	0	7	369	2402	0	1	1
PyrR	yhjX	1	0	369	2409	0	1	369	2408	0	1	1
QseB	feaR, fimA, fimI, fimC, fimD, fimF, fimG, fimH, dnaA, flhD, flhC, qseB, qseC	13	0	369	2409	0	13	369	2396	0	1	1
RacR	ydaS, ydaT, ydaU, ydaV, ydaW, rzpR	6	0	369	2409	0	6	369	2403	0	1	1
RalA	ralR	1	0	369	2409	0	1	369	2408	0	1	1
RbsR	purH, purD, add, udk, dcd, rbsD, rbsA, rbsC, rbsB, rbsZ, rbsK, rbsR	12	1	369	2409	1	11	368	2398	0.544038	0.819835	1	add
RcdA	ybjK, ybjJ, ybjI, sulA, bluF, asr, csgD, csgE, csgF, csgG, ydeI, yagK, rsd, rmf	14	0	369	2409	0	14	369	2395	0	1	1
RclR	rclA, rclB, rclC	3	1	369	2409	1	2	368	2407	2.17615	0.348009	1	rclA
RcnR	rcnR, rcnA, rcnB	3	0	369	2409	0	3	369	2406	0	1	1
RcsAB	csgD, csgE, csgF, csgG, yjbE, flhD, flhC, rcsA, wza, wzb, wzc, wcaA, wcaB	13	0	369	2409	0	13	369	2396	0	1	1
RcsB-BglJ	leuO, yehF, sfsB, yecT, yqhG, ygiZ, yidL, ykiA, ynbA, ynbB, ynbC, ynbD, ynjI, bglG	14	0	369	2409	0	14	369	2395	0	1	1
RelB	relB, relE, hokD	3	0	369	2409	0	3	369	2406	0	1	1
RelBE	relB, relE, hokD	3	0	369	2409	0	3	369	2406	0	1	1
RhaR	rhaS, rhaR	2	0	369	2409	0	2	369	2407	0	1	1
RhaS	rhaS, rhaR, rhaT, rhaB, rhaA, rhaD	6	0	369	2409	0	6	369	2403	0	1	1
Rob	ybjC, nfsA, rimK, ybjN, acnA, nfsB, fumC, rob, acrZ, map, glnD, dapD, mdaB, yhbW, aldA, micF, acs, actP, astC, elaB, fadB, fadA, fadD, fadL, yiaG, yhbO, yjcH, chaC, glgS, narG, mdtD, ybiT, ydcL, yacH, acrA, acrB, nfo, sodA, marR, marA, marB, zwf, inaA, ldtB, mltF, aslB, tolC, ygiB, ygiC	49	4	369	2409	4	45	365	2364	0.532935	0.907132	1	elaB,rob,yhbO,yiaG
RplA	rplK, rplA, rplJ, rplL, rpoB, rpoC	6	0	369	2409	0	6	369	2403	0	1	1
RplM	rplM, rpsI	2	0	369	2409	0	2	369	2407	0	1	1
RplT	rpmI, rplT	2	0	369	2409	0	2	369	2407	0	1	1
RplY	rplY	1	0	369	2409	0	1	369	2408	0	1	1
RpmE	rpmE	1	0	369	2409	0	1	369	2408	0	1	1
RpoN	mutM, nth, yobF, cspC, yfcZ, fadL	6	1	369	2409	1	5	368	2404	1.08808	0.575119	1	yfcZ
RprA	csgD, csgE, csgF, csgG, ydaM, hdeD, rpoS, narP, lrhA	9	2	369	2409	2	7	367	2402	1.45077	0.340473	1	hdeD,ydaM
RpsA	rpsA, manY, fis, pnp, rpsO	5	1	369	2409	1	4	368	2405	1.30569	0.509902	1	manY
RpsB	rpsB, tsf	2	0	369	2409	0	2	369	2407	0	1	1
RpsD	rpsM, rplQ, rpsK, rpsD	4	0	369	2409	0	4	369	2405	0	1	1
RpsG	rpsL, rpsG, fusA, tufA	4	0	369	2409	0	4	369	2405	0	1	1
RpsH	rplN, rplX, rplE, rpsN, rpsH, rplF, rplR, rpsE, rpmD, rplO, secY, rpmJ	12	0	369	2409	0	12	369	2397	0	1	1
RpsO	rpsO	1	0	369	2409	0	1	369	2408	0	1	1
RseX	ompA, ompC, fimB, ihfB	4	0	369	2409	0	4	369	2405	0	1	1
RstA	csgD, csgE, csgF, csgG, ompF, asr, narG, narH, narJ, narI	10	0	369	2409	0	10	369	2399	0	1	1
RtcR	rtcB, rtcA	2	0	369	2409	0	2	369	2407	0	1	1
RutR	pdeR, carA, carB, gadX, gadW, rutR, rutA, rutB, rutC, rutD, rutE, rutF, rutG, nemR, nemA, fepB	16	2	369	2409	2	14	367	2395	0.816057	0.647923	1	gadW,gadX
RybB	ompC, ompW, tsx, sdhC, yifE, ompF, nmpC, fiu, rluD, fadL, rbsB, csgD, csgE, csgF, csgG	15	2	369	2409	2	13	367	2396	0.870461	0.611839	1	ompW,tsx
RydC	csgD, csgE, csgF, csgG, cfa, pheA, trpL, trpE, trpD, trpC, trpB, trpA	12	1	369	2409	1	11	368	2398	0.544038	0.819835	1	pheA
RyhB	sodB, sdhC, sdhD, sdhA, sdhB, sucA, sucB, sucC, sucD, sdhX, uof, fur, iscR, iscS, iscU, iscA, cysE, shiA, fumA, sodA, msrB, nirB, erpA, marA, hemB, hemH, cirA, acnB, grxD, bfr, nuoA, nuoB, nuoC, nuoE, nuoF, nuoG, nuoH, nuoI, nuoJ, nuoK, nuoL, nuoM, nuoN, yieP	44	4	369	2409	4	40	365	2369	0.593496	0.855502	1	bfr,hemH,nirB,yieP
S6:S18 ribosomal subunit complex	rpsF, priB, rpsR, rplI	4	0	369	2409	0	4	369	2405	0	1	1
SdhX	fdoG, fdoH, fdoI, fdhE, katG, ackA	6	1	369	2409	1	5	368	2404	1.08808	0.575119	1	katG
SdiA	gadW, rsd, rmf, ftsQ, ftsA, ftsZ, gadY, ydiV	8	1	369	2409	1	7	368	2402	0.816057	0.680725	1	gadW
SdsN	nfsA, hmp, narP	3	1	369	2409	1	2	368	2407	2.17615	0.348009	1	hmp
SdsR	mutS, tolC, yhcB	3	0	369	2409	0	3	369	2406	0	1	1
SelB-L-selenocysteinyl-tRNA<sup>sec</sup>	selA, selB	2	0	369	2409	0	2	369	2407	0	1	1
SgrR	sgrS, sgrT, setA, sgrR, sroA, thiB, thiP, thiQ, alaC	9	0	369	2409	0	9	369	2400	0	1	1
SibC	ibsC	1	0	369	2409	0	1	369	2408	0	1	1
SlyA	fecI, fecR, casA, casB, casC, casD, casE, cas1, cas2, elfA, paaA, paaB, paaC, paaD, paaE, paaF, paaG, paaH, paaI, paaJ, paaK, sgcX, sgcB, sgcC, sgcQ, sgcA, sgcE, sgcR, mdtM, yjiN, slyA, gspC, gspD, gspE, gspF, gspG, gspH, gspI, gspJ, gspK, gspL, gspM, gspO, leuO, pagP, rsd, rmf, hlyE	48	3	369	2409	3	45	366	2364	0.408028	0.963919	1	gspO,hlyE,pagP
SoxR	aroF, tyrA, yrbL, sodA, yjcB, soxS, soxR, fumC	8	1	369	2409	1	7	368	2402	0.816057	0.680725	1	soxS
SoxS	rfaY, rfaZ, ybjC, nfsA, rimK, ybjN, acnA, nfsB, rob, acrZ, ydbK, ompN, map, glnD, dapD, mdaB, yhbW, aldA, decR, nfo, yrbL, nepI, ompW, micF, poxB, pqiA, pqiB, pqiC, pgi, acrA, acrB, fpr, sodA, fumC, marR, marA, marB, soxS, zwf, ribA, fldB, inaA, uof, fur, fldA, zinT, ptsG, tolC, ygiB, ygiC, cadA	51	7	369	2409	7	44	362	2365	0.896062	0.525632	1	cadA,fpr,ompW,pgi,poxB,rob,soxS
Spf	galK, gltA, maeA, sthA, srlA, fucI, fucK, xylF, nanC, nanT, lldP, ebgC, yjiA, ytfJ, dppB, gss, puuE, ascF, fucP, glpF, paaK, atoD, caiA, sdhC, gdhA, sucC, araF	27	2	369	2409	2	25	367	2384	0.483589	0.891667	1	fucI,glpF
SraG	pnp	1	0	369	2409	0	1	369	2408	0	1	1
SrlR	srlA, srlE, srlB, srlD, gutM, srlR, gutQ	7	1	369	2409	1	6	368	2403	0.932636	0.631678	1	srlD
SrsR	dinJ, yafQ, yafL, bluR, paaZ, paaA, paaB, paaC, paaD, paaE, paaF, paaG, paaH, paaI, paaJ, paaK, cdgI, yfdO, yfdN, yfdM, yfdL, yfdK, yfdP, yfdQ, fucP, fucI, fucK, fucU, fucR, fucA, fucO, hycB, pflB, dhaK, dhaL, dhaM, adhE, narZ	38	3	369	2409	3	35	366	2374	0.515404	0.897942	1	adhE,fucI,pflB
StfZ	ftsZ	1	0	369	2409	0	1	369	2408	0	1	1
StpA	leuO, ssrS, ygfA, casA, casB, casC, casD, casE, cas1, cas2, malE, malF, malG, malH, stpA, bglG, proV, proW, proX	19	3	369	2409	3	16	366	2393	1.03081	0.472111	1	proV,proW,proX
SutR	sutR, ydcO, fliA, fliZ, fliY, cysE, pfkB, ypfN	8	0	369	2409	0	8	369	2401	0	1	1
SymR	symE	1	0	369	2409	0	1	369	2408	0	1	1
TreR	treB, treC	2	0	369	2409	0	2	369	2407	0	1	1
TrpR	aroH, aroL, yaiA, aroM, mtr, trpL, trpR	7	0	369	2409	0	7	369	2402	0	1	1
TyrR	aroF, tyrA, aroG, aroL, yaiA, aroM, aroP, tyrB, tyrP, mtr, tyrR, folA	12	0	369	2409	0	12	369	2397	0	1	1
UhpA	uhpT, uhpU	2	0	369	2409	0	2	369	2407	0	1	1
UhpU	lrhA, fliC	2	0	369	2409	0	2	369	2407	0	1	1
UlaR	ulaA, ulaB, ulaC, ulaD, ulaE, ulaF, ulaG	7	1	369	2409	1	6	368	2403	0.932636	0.631678	1	ulaG
UvrY	ydeP, uhpT, uhpU, csrB, csrC, luxS	6	1	369	2409	1	5	368	2404	1.08808	0.575119	1	csrB
UxuR	lgoR, yjjN, uxuR, exuR, uxuA, uxuB, uidA, uidB, uidC, gntP, fliC	11	2	369	2409	2	9	367	2400	1.18699	0.440375	1	uidA,uidB
XapR	xapA, xapB	2	0	369	2409	0	2	369	2407	0	1	1
XylR	araC, xylE, xylA, xylB, xylF, xylG, xylH, xylR	8	0	369	2409	0	8	369	2401	0	1	1
XynR	yagA, yagB, insX, yagE, yagF	5	0	369	2409	0	5	369	2404	0	1	1
YafC	cysJ	1	0	369	2409	0	1	369	2408	0	1	1
YdaT	rcsA	1	0	369	2409	0	1	369	2408	0	1	1
YdfH	rspA, rspB	2	0	369	2409	0	2	369	2407	0	1	1
YdiP	cspE, cspA	2	0	369	2409	0	2	369	2407	0	1	1
YebK	yebK	1	0	369	2409	0	1	369	2408	0	1	1
YefM	yefM, yoeB	2	0	369	2409	0	2	369	2407	0	1	1
YefMB	yefM, yoeB	2	0	369	2409	0	2	369	2407	0	1	1
YegW	yegT, yegU, yegV	3	0	369	2409	0	3	369	2406	0	1	1
YeiL	yeiL	1	0	369	2409	0	1	369	2408	0	1	1
YfeC	yfeC, ygdR, hybE, rpsU, rpmB, rpmH	6	0	369	2409	0	6	369	2403	0	1	1
YgaV	fhuE, fhuF, nfeF, cirA	4	0	369	2409	0	4	369	2405	0	1	1
YgbI	ygbJ, ygbK	2	0	369	2409	0	2	369	2407	0	1	1
YgiV	mcbR	1	0	369	2409	0	1	369	2408	0	1	1
YhaJ	yhaK, yhaL, bssS, ybiJ, yhhW, yqjF, ygiD, yhaJ	8	2	369	2409	2	6	367	2403	1.63211	0.288344	1	bssS,yhhW
YiaU	yiaT, yiaW, yiaV, waaP, adeP, gltD	6	0	369	2409	0	6	369	2403	0	1	1
YidZ	rof, rbsD, ppiC, malE	4	1	369	2409	1	3	368	2406	1.63211	0.434706	1	rof
YieP	ykgE, cusA, ybiX, dauA, yohJ, rydC, yieP	7	2	369	2409	2	5	367	2404	1.86527	0.235765	1	yieP,yohJ
YjjQ	ybhL, yfiR, dgcN, yfiB, ymiA, yciX, gfcA, flhD, flhC, ompC	10	2	369	2409	2	8	367	2401	1.30569	0.391345	1	ybhL,yciX
YrdG	mscL	1	0	369	2409	0	1	369	2408	0	1	1
ZntR	zntA, rsd, rmf	3	1	369	2409	1	2	368	2407	2.17615	0.348009	1	zntA
Zur	pliG, znuC, znuB, znuA, zinT, ykgM, ykgO	7	0	369	2409	0	7	369	2402	0	1	1
acetyl-CoA carboxyltransferase	accA, accD	2	0	369	2409	0	2	369	2407	0	1	1
bifunctional aconitate hydratase B/2-methylisocitrate dehydratase	acnB	1	0	369	2409	0	1	369	2408	0	1	1
carbon storage regulator CsrA	ycdT, dgcZ, glgC, glgA, glgP, glgS, nhaR, pgaA, pgaB, pgaC, pgaD, sdiA, evgA, acnA	14	3	369	2409	3	11	366	2398	1.39895	0.281904	1	glgA,glgC,glgP
ribonuclease E	rne	1	0	369	2409	0	1	369	2408	0	1	1
small heat shock protein IbpA	ibpA, ibpB	2	0	369	2409	0	2	369	2407	0	1	1
threonine&mdash;tRNA ligase	thrS	1	0	369	2409	0	1	369	2408	0	1	1

## Sheet: ∆tusAk UpGene
TF	regulon_genes	regulon_size	deg_in_regulon	deg_total	nondeg_total	a	b	c	d	p_value	FDR	hit_genes
DksA	argI, livJ, iraD, rrsA, ileT, alaT, rrlA, rrfA, rrsB, gltT, rrlB, rrfB, rrsC, gltU, rrlC, rrfC, rrsD, ileU, alaU, rrlD, rrfD, thrV, rrfF, rrsE, gltV, rrlE, rrfE, rrsG, gltW, rrlG, rrfG, rrsH, ileV, alaV, rrlH, rrfH, rplN, rplX, rplE, rpsN, rpsH, rplF, rplR, rpsE, rpmD, rplO, secY, rpmJ, dusB, fis, pcnB, folk, dksA, yadB, rpsJ, rplC, rplD, rplW, rplB, rpsS, rplV, rpsC, rplP, rpmC, rpsQ, rplK, rplA…	148	54	283	2495	54	94	229	2401	5.56116e-19	1.76845e-16	dusB,fis,fusA,obgE,rimM,rplA,rplB,rplC,rplD,rplE,rplF,rplJ,rplK,rplL,rplM,rplN,rplO,rplP,rplQ,rplR,rplS,rplT,rplV,rplW,rplX,rpmB,rpmC,rpmD,rpmG,rpmI,rpmJ,rpoA,rpoB,rpoC,rpsA,rpsC,rpsD,rpsE,rpsG,rpsH,rpsI,rpsJ,rpsK,rpsL,rpsM,rpsN,rpsP,rpsQ,rpsS,rpsU,secY,trmD,tufA,yhbE
FlhDC	mglB, mglA, mglC, ygbK, ppdA, ppdB, ygdB, ppdC, recC, glpA, glpB, glpC, fliL, fliM, fliN, fliO, fliP, fliQ, fliR, napF, napD, napA, napG, napH, napB, napC, ccmA, ccmB, ccmC, ccmD, ccmE, ccmF, ccmG, ccmH, hydN, hypF, fliA, fliZ, fliY, mdh, nrfA, nrfB, nrfC, nrfD, nrfE, nrfF, nrfG, ycgR, yhjH, fliD, fliS, fliT, fliE, fliF, fliG, fliH, fliI, fliJ, fliK, gltI, gltJ, gltK, gltL, sroC, flgA, flgM, flgN…	93	40	283	2495	40	53	243	2442	4.04547e-17	6.4323e-15	ccmH,flgA,flgB,flgC,flgD,flgE,flgF,flgG,flgH,flgI,flgJ,flgM,flgN,flhA,flhB,flhE,fliA,fliD,fliE,fliF,fliG,fliH,fliI,fliJ,fliK,fliL,fliM,fliN,fliO,fliP,fliQ,fliR,fliS,fliT,fliZ,fruB,ycgR,yecR,yhjH,ymdA
FliX	fliC, rpsJ, rplC, rplD, rplW, rplB, rpsS, rplV, rpsC, rplP, rpmC, rpsQ	12	12	283	2495	12	0	271	2495	1.00995e-12	6.42325e-11	fliC,rplB,rplC,rplD,rplP,rplV,rplW,rpmC,rpsC,rpsJ,rpsQ,rpsS
MotR	fliC, rpsJ, rplC, rplD, rplW, rplB, rpsS, rplV, rpsC, rplP, rpmC, rpsQ	12	12	283	2495	12	0	271	2495	1.00995e-12	6.42325e-11	fliC,rplB,rplC,rplD,rplP,rplV,rplW,rpmC,rpsC,rpsJ,rpsQ,rpsS
RpsH	rplN, rplX, rplE, rpsN, rpsH, rplF, rplR, rpsE, rpmD, rplO, secY, rpmJ	12	12	283	2495	12	0	271	2495	1.00995e-12	6.42325e-11	rplE,rplF,rplN,rplO,rplR,rplX,rpmD,rpmJ,rpsE,rpsH,rpsN,secY
QseB	feaR, fimA, fimI, fimC, fimD, fimF, fimG, fimH, dnaA, flhD, flhC, qseB, qseC	13	10	283	2495	10	3	273	2492	2.24792e-08	1.1914e-06	feaR,fimA,fimC,fimD,fimF,fimG,fimH,fimI,flhC,flhD
RplA	rplK, rplA, rplJ, rplL, rpoB, rpoC	6	6	283	2495	6	0	277	2495	1.06537e-06	4.83984e-05	rplA,rplJ,rplK,rplL,rpoB,rpoC
CsgD	ubiT, yhbS, fliF, fliG, fliH, fliI, fliJ, fliK, fliE, yccT, csgB, csgA, csgC, csgD, csgE, csgF, csgG, nlpA, wrbA, yccJ, flgM, flgN, fliA, fliZ, fliY, pepD, adrA, iraP	28	11	283	2495	11	17	272	2478	4.45548e-05	0.00174102	flgM,flgN,fliA,fliE,fliF,fliG,fliH,fliI,fliJ,fliK,fliZ
CysB	yciW, ygeH, ybdN, dgcZ, yfbR, yoaC, ariR, tcyP, tcyJ, tauA, tauB, tauC, tauD, cysB, cysK, cysD, cysN, cysC, cysJ, cysI, cysH, cysP, cysU, cysW, cysA, cysM, ssuE, ssuA, ssuD, ssuC, ssuB, cbl, hslJ	33	12	283	2495	12	21	271	2474	4.92743e-05	0.00174102	cysA,cysC,cysD,cysH,cysI,cysJ,cysK,cysM,cysN,cysP,cysU,cysW
ArcA	puuA, puuP, puuD, puuR, puuC, puuB, puuE, ybdN, iraM, fadH, arcZ, citC, citD, citE, citF, citX, citG, dpiB, dpiA, hyaA, hyaB, hyaC, hyaD, hyaE, hyaF, gadE, gadF, ompW, appY, rsd, rmf, dsbB, ynaJ, mqo, ndk, yfiF, kgtP, pncB, yhjE, yhgE, acpP, aldA, arcA, argR, argT, carA, glaH, cycA, cydA, cyoA, dcuA, dcuB, dppA, fadE, feoA, focA, folE, fumA, gcvB, glcC, glpD, glpE, kdpA, manA, mdh, micF, msrB, nu…	236	43	283	2495	43	193	240	2302	5.8972e-05	0.00187531	aceE,aceF,argT,betA,betB,betI,betT,cyoA,cyoB,cyoC,cyoD,cyoE,dctA,gcvB,glcC,glcD,glcE,kgtP,mqo,msrB,nudE,prfA,prmC,putA,putP,rplB,rplC,rplD,rplP,rplV,rplW,rpmC,rpsC,rpsJ,rpsQ,rpsS,sdhC,sdhD,ydgC,yeiQ,yejG,yigI,ynaJ
PdeL	pdeL, yghJ, fliF, fliG, fliH, fliI, fliJ, fliK, wecA	9	6	283	2495	6	3	277	2492	6.84411e-05	0.00197857	fliF,fliG,fliH,fliI,fliJ,fliK
BetI	betI, betB, betA, betT	4	4	283	2495	4	0	279	2495	0.00010566	0.0021046	betA,betB,betI,betT
CsrA	moaA, moaB, moaC, moaD, moaE, iraD, rpoE, ymdA, gadA, gadB, gadC, ydeO, gadE	13	7	283	2495	7	6	276	2489	0.000105892	0.0021046	moaA,moaB,moaC,moaD,moaE,ydeO,ymdA
RpsD	rpsM, rplQ, rpsK, rpsD	4	4	283	2495	4	0	279	2495	0.00010566	0.0021046	rplQ,rpsD,rpsK,rpsM
RpsG	rpsL, rpsG, fusA, tufA	4	4	283	2495	4	0	279	2495	0.00010566	0.0021046	fusA,rpsG,rpsL,tufA
S6:S18 ribosomal subunit complex	rpsF, priB, rpsR, rplI	4	4	283	2495	4	0	279	2495	0.00010566	0.0021046	priB,rplI,rpsF,rpsR
FNR	puuA, puuP, ydeJ, ybdN, iraM, fnrS, yfgF, gnd, gndA, fumC, soxR, soxS, nac, glnK, amtB, aspC, glnD, zwf, gdhA, lpdA, scpA, argK, scpB, scpC, ycaC, gapC_1C_2, dpiB, dpiA, citC, citD, citE, citF, citX, citG, ydfZ, ompW, ravA, viaA, adhE, arcA, aroP, cydA, fdnG, fnr, focA, garD, katG, metV, mltA, msrB, narG, narK, pykA, thrA, ung, ortT, ydfO, yfcZ, yffS, grcA, yibN, bidA, gltB, gltD, gltF, pstS, pst…	319	51	283	2495	51	268	232	2227	0.000395079	0.00739031	aceE,aceF,aer,ccmH,cheB,cheR,cheY,cheZ,cyoA,cyoB,cyoC,cyoD,cyoE,fdnG,fdnH,fdnI,gltB,gltF,moaA,moaB,moaC,moaD,moaE,msrB,pdhR,prfA,prmC,rimM,rplB,rplC,rplD,rplM,rplP,rplS,rplT,rplV,rplW,rpmC,rpsC,rpsI,rpsJ,rpsP,rpsQ,rpsS,sdhC,sdhD,tap,tar,trmD,upp,yecR
FimR2	fliR, fliG, fliI, fliJ, hofQ	5	4	283	2495	4	1	279	2494	0.000485791	0.0085823	fliG,fliI,fliJ,fliR
CueR	copA, cueO, moaA, moaB, moaC, moaD, moaE, rsd, rmf	9	5	283	2495	5	4	278	2491	0.000945756	0.0150375	moaA,moaB,moaC,moaD,moaE
MatA	flhD, flhC, ecpA, ecpR, fliA, fliZ, fliY, fliC, fliX	9	5	283	2495	5	4	278	2491	0.000945756	0.0150375	flhC,flhD,fliA,fliC,fliZ
HdfR	gltB, gltD, gltF, yifE, flhD, flhC	6	4	283	2495	4	2	279	2493	0.0013405	0.020299	flhC,flhD,gltB,gltF
CusR	hiuH, msrP, msrQ, cyoA, cyoB, cyoC, cyoD, cyoE, cusC, cusF, cusB, cusA, cusR, cusS	14	6	283	2495	6	8	277	2487	0.00157	0.021707	cusC,cyoA,cyoB,cyoC,cyoD,cyoE
HprR	hiuH, msrP, msrQ, cyoA, cyoB, cyoC, cyoD, cyoE, cusR, cusS, cusC, cusF, cusB, cusA	14	6	283	2495	6	8	277	2487	0.00157	0.021707	cusC,cyoA,cyoB,cyoC,cyoD,cyoE
PutA	putA, putP	2	2	283	2495	2	0	281	2495	0.0103449	0.113437	putA,putP
RplM	rplM, rpsI	2	2	283	2495	2	0	281	2495	0.0103449	0.113437	rplM,rpsI
RplT	rpmI, rplT	2	2	283	2495	2	0	281	2495	0.0103449	0.113437	rplT,rpmI
RpsA	rpsA, manY, fis, pnp, rpsO	5	3	283	2495	3	2	280	2493	0.0089505	0.113437	fis,rpsA,rpsO
RpsB	rpsB, tsf	2	2	283	2495	2	0	281	2495	0.0103449	0.113437	rpsB,tsf
YdfH	rspA, rspB	2	2	283	2495	2	0	281	2495	0.0103449	0.113437	rspA,rspB
AcrR	marR, marA, marB, soxR, soxS, flhD, flhC, micF, acrA, acrB, acrR, puuA, mdtU, mdtJ, mdtI	15	5	283	2495	5	10	278	2485	0.0134717	0.138194	acrB,flhC,flhD,marA,marB
MetJ	metK, metA, metF, ahpC, ahpF, metC, metE, metR, metB, metL, metN, metI, metQ, folE, yeiB	15	5	283	2495	5	10	278	2485	0.0134717	0.138194	metA,metF,metI,metK,metN
YfeC	yfeC, ygdR, hybE, rpsU, rpmB, rpmH	6	3	283	2495	3	3	280	2492	0.0165605	0.16457	rpmB,rpmH,rpsU
GadE	hdeA, hdeB, yhiD, gadE, gadF, yhiM, yjbQ, yjbR, gltB, gltD, gltF, gadB, gadC, hdeD, lrp, rcsA, cyoA, cyoB, cyoC, cyoD, cyoE, mdtE, mdtF, gnd, gndA, purA, hlpA, lpxD, fabZ, lpxA, gadX, gadW, fliC, fliX	34	8	283	2495	8	26	275	2469	0.0180259	0.173704	cyoA,cyoB,cyoC,cyoD,cyoE,fliC,gltB,gltF
GlcC	glcC, glcD, glcE, glcF, glcG, glcB, glcA	7	3	283	2495	3	4	280	2491	0.0268224	0.238187	glcC,glcD,glcE
OmrA	csgD, csgE, csgF, csgG, flhD, flhC, ompR, fepA, ydaM, flgM, ompT, cirA	12	4	283	2495	4	8	279	2487	0.0269645	0.238187	flgM,flhC,flhD,ompT
OmrB	csgD, csgE, csgF, csgG, flhD, flhC, ompR, fepA, ydaM, flgM, cirA, ompT	12	4	283	2495	4	8	279	2487	0.0269645	0.238187	flgM,flhC,flhD,ompT
MarR	marR, marA, marB	3	2	283	2495	2	1	281	2494	0.0289405	0.248731	marA,marB
PdhR	glcD, glcE, glcF, glcG, glcB, glcA, mraZ, mraW, ftsL, ftsI, ftsO, murE, murF, mraY, murD, ftsW, murG, murC, ddlB, ftsQ, ftsA, ftsZ, lpxC, pdhR, aceE, aceF, lpdA, fecA, fecB, fecC, fecD, fecE, grcA, ndh, cyoA, cyoB, cyoC, cyoD, cyoE, tomB, hha, hemL, ppsA, ppsR, fumD, lldP, acpP, gmhA, fadE, ybcV, ybcW, fadL, fadM, fadH	54	10	283	2495	10	44	273	2451	0.0426606	0.357002	aceE,aceF,cyoA,cyoB,cyoC,cyoD,cyoE,glcD,glcE,pdhR
YjjQ	ybhL, yfiR, dgcN, yfiB, ymiA, yciX, gfcA, flhD, flhC, ompC	10	3	283	2495	3	7	280	2488	0.0731065	0.596099	flhC,flhD,gfcA
LrhA	leuO, fimE, flhD, flhC, lrhA	5	2	283	2495	2	3	281	2492	0.0840484	0.668185	flhC,flhD
EvgA	yegR, yegZ, yfdX, acrD, evgL, evgA, evgS, gadE, gadF, mdtE, mdtF, emrK, emrY, safA, ydeO, ydeP, frc	17	4	283	2495	4	13	279	2482	0.0866195	0.671829	frc,ydeO,ydeP,yfdX
AsflhD	flhD	1	1	283	2495	1	0	282	2495	0.101872	0.719894	flhD
RplY	rplY	1	1	283	2495	1	0	282	2495	0.101872	0.719894	rplY
RpsO	rpsO	1	1	283	2495	1	0	282	2495	0.101872	0.719894	rpsO
YafC	cysJ	1	1	283	2495	1	0	282	2495	0.101872	0.719894	cysJ
ArcZ	rpoS, flhD, flhC, eptB, mutS, lrhA	6	2	283	2495	2	4	281	2491	0.117792	0.780374	flhC,flhD
McaS	csgD, csgE, csgF, csgG, flhD, flhC	6	2	283	2495	2	4	281	2491	0.117792	0.780374	flhC,flhD
UvrY	ydeP, uhpT, uhpU, csrB, csrC, luxS	6	2	283	2495	2	4	281	2491	0.117792	0.780374	uhpT,ydeP
Cra	aroP, manX, manY, manZ, sgrS, sgrT, setA, pdhR, aceE, aceF, lpdA, prpB, prpC, prpD, prpE, cyoA, cyoB, cyoC, cyoD, cyoE, marR, marA, marB, zwf, fbaB, glcC, gpmM, envC, yibQ, ppc, fruB, fruK, fruA, tpiA, mpl, poxB, betT, betI, betB, betA, csgD, csgE, csgF, csgG, cydA, cydB, gapA, yeaD, pdeL, hypF, eno, crp, glk, adhE, pfkA, epd, pgk, fbaA, nirB, nirD, nirC, cysG, aceB, aceA, aceK, pck, acnA, acnB, …	133	18	283	2495	18	115	265	2380	0.124681	0.809155	aceE,aceF,betA,betB,betI,betT,cyoA,cyoB,cyoC,cyoD,cyoE,fruB,glcC,marA,marB,msrB,pdhR,yeaC
HypT	cydA, cydB, metN, metI, metQ, cysH, metB, metL, fecA, fecB, fecC, fecD, fecE	13	3	283	2495	3	10	280	2485	0.139102	0.884686	cysH,metI,metN
YieP	ykgE, cusA, ybiX, dauA, yohJ, rydC, yieP	7	2	283	2495	2	5	281	2490	0.15418	0.96136	dauA,ykgE
AccB	accB, accC	2	1	283	2495	1	1	282	2494	0.193399	0.976203	accC
AdiY	gadA, gadX, gadB, gadC, gltB, gltD, gltF, adiA	8	2	283	2495	2	6	281	2489	0.192328	0.976203	gltB,gltF
BtsR	btsT, csgB, csgA, csgC, csgD, csgE, csgF, csgG, pdhR, aceE, aceF, lpdA, mdh, yobF, cspC	15	3	283	2495	3	12	280	2483	0.190917	0.976203	aceE,aceF,pdhR
EnvR	acrA, acrB	2	1	283	2495	1	1	282	2494	0.193399	0.976203	acrB
EnvY	ompF, ompC	2	1	283	2495	1	1	282	2494	0.193399	0.976203	ompF
GlnZ	glnP, sucA	2	1	283	2495	1	1	282	2494	0.193399	0.976203	glnP
SutR	sutR, ydcO, fliA, fliZ, fliY, cysE, pfkB, ypfN	8	2	283	2495	2	6	281	2489	0.192328	0.976203	fliA,fliZ
UhpA	uhpT, uhpU	2	1	283	2495	1	1	282	2494	0.193399	0.976203	uhpT
UhpU	lrhA, fliC	2	1	283	2495	1	1	282	2494	0.193399	0.976203	fliC
YdiP	cspE, cspA	2	1	283	2495	1	1	282	2494	0.193399	0.976203	cspA
YeiE	dcuC, infA, pflB, ssuA, putA, uspF, ydcT, sodC, yoaC, ftp, cysJ, argO, gltF, mdtF, yibQ	15	3	283	2495	3	12	280	2483	0.190917	0.976203	cysJ,gltF,putA
small heat shock protein IbpA	ibpA, ibpB	2	1	283	2495	1	1	282	2494	0.193399	0.976203	ibpA
Fis	ogt, yeaR, yoaG, gltX, valU, valX, valY, lysV, trg, rplM, rpsI, cbpA, cbpM, ssrS, ygfA, cyoA, cyoB, cyoC, cyoD, cyoE, cspA, rrsA, ileT, alaT, rrlA, rrfA, hyaA, hyaB, hyaC, hyaD, hyaE, hyaF, adhE, rrsG, gltW, rrlG, rrfG, dps, gyrB, rrsC, gltU, rrlC, rrfC, rrsD, ileU, alaU, rrlD, rrfD, thrV, rrfF, gadB, gadC, osmY, acs, yjcH, yjcG, patA, gadA, gadX, rrsH, ileV, alaV, rrlH, rrfH, rrsB, gltT, rrlB, r…	243	29	283	2495	29	214	254	2281	0.200656	0.997012	cspA,cyoA,cyoB,cyoC,cyoD,cyoE,dusB,fimA,fimC,fimD,fimF,fimG,fimH,fimI,fis,glcC,glnQ,guaA,infB,marA,marB,nusA,ogt,rbfA,rplM,rpsI,rpsO,trg,truB
ATP-dependent RNA helicase DeaD	uvrY, sdiA, mntR	3	1	283	2495	1	2	282	2493	0.275628	1	sdiA
AaeR	aaeX, aaeA, aaeB	3	0	283	2495	0	3	283	2492	1	1
Ada	aidB, alkA, ada, alkB	4	0	283	2495	0	4	283	2491	1	1
AgaR	kbaZ, agaV, agaW, agaA, agaR, agaS, agaY, agaB, agaC, agaD, agaI	11	0	283	2495	0	11	283	2484	1	1
AgrB	dinQ	1	0	283	2495	0	1	283	2494	1	1
AidB	aidB	1	0	283	2495	0	1	283	2494	1	1
AlaS	alaS	1	0	283	2495	0	1	283	2494	1	1
AllR	allA, allS, gcl, hyi, glxR, ybbV, ybbW, allB, ybbY, glxK	10	0	283	2495	0	10	283	2485	1	1
AllS	allD, allC, ylbA	3	0	283	2495	0	3	283	2492	1	1
AlpA	intA, phoB, phoR	3	0	283	2495	0	3	283	2492	1	1
AlsR	rpiB, alsR, alsB, alsA, alsC, alsE	6	0	283	2495	0	6	283	2489	1	1
AmeF	mazE, mazF	2	0	283	2495	0	2	283	2493	1	1
AppY	hyaA, hyaB, hyaC, hyaD, hyaE, hyaF, appC, appB, appA, yccB	10	0	283	2495	0	10	283	2485	1	1
AraC	xylA, xylB, ydeN, ydeM, ytfQ, ytfR, ytfT, yjfF, araF, araG, araH, araB, araA, araD, araC, araJ, araE, ygeA	18	0	283	2495	0	18	283	2477	1	1
ArgP	lysP, gdhA, lysC, lysA, dapD, asd, argP, argO, dnaA, dnaN, recF, nrdA, nrdB, yfaE, dapB	15	0	283	2495	0	15	283	2480	1	1
ArgR	argA, lysO, yhcC, aroK, aroP, cvpA, dacC, dps, eutS, ftsZ, gltB, gltP, hchA, hisL, mcaS, lrp, mukE, pfkB, potF, puuB, pyrL, stpA, waaA, yaaU, ydgI, yfcC, yffB, ykgA, yraQ, gltD, gltF, argC, argB, argH, argE, argF, argI, argR, carA, carB, metY, argD, hisJ, hisQ, hisM, hisP, artP, artI, artQ, artM, artJ, argG, astC, astA, astD, astB, astE	57	2	283	2495	2	55	281	2440	0.984398	1	gltB,gltF
ArrS	gadE, gadF, cfa	3	0	283	2495	0	3	283	2492	1	1
ArsR	arsR, arsB, arsC	3	0	283	2495	0	3	283	2492	1	1
AscG	ascF, ascB, prpR, ybiT, htpG	5	1	283	2495	1	4	282	2491	0.415864	1	ybiT
AsnC	asnC, mioC, asnA	3	0	283	2495	0	3	283	2492	1	1
AtoC	atoD, atoA, atoE, atoB	4	0	283	2495	0	4	283	2491	1	1
AzuR	cadA, galE	2	0	283	2495	0	2	283	2493	1	1
BaeR	ycaC, acrD, mdtA, mdtB, mdtC, mdtD, baeS, baeR, spy	9	0	283	2495	0	9	283	2486	1	1
BasR	yrbL, csgD, csgE, csgF, csgG, eptA, arnB, arnC, arnA, arnD, arnT, arnE, arnF, yibD, dgkA, tomB, hha, putA, cspI, fimB, qseB, qseC, emrD, glpA, glpB, glpC	26	3	283	2495	3	23	280	2472	0.503043	1	arnF,putA,yrbL
BirA	bioB, bioF, bioC, bioD, bioA	5	0	283	2495	0	5	283	2490	1	1
BluR	ycgZ, ymgA, ariR, ymgC	4	0	283	2495	0	4	283	2491	1	1
BolA	mreB, csgA, csgD, csgE, csgF, csgG, fimH, ampC, dacC	9	1	283	2495	1	8	282	2487	0.620331	1	fimH
C0293	hcaR, iroK, fadR	3	1	283	2495	1	2	282	2493	0.275628	1	hcaR
CRP	malI, exuT, ppdD, hofB, hofC, hofM, hofN, hofO, hofP, ascF, ascB, udp, trg, azuC, azuR, ykgR, lsrA, lsrC, lsrD, lsrB, lsrF, lsrG, tam, lsrR, lsrK, fadH, uxaB, mhpR, lacI, nadC, yaeQ, arfB, nlpE, comR, yeiP, aaeX, aaeA, aaeB, aaeR, ldtB, yeiW, yaeP, rof, ybiT, bhsA, ampD, ampE, narQ, aegA, hfq, hflX, hflK, hflC, cspE, patZ, dpiB, dpiA, citC, citD, citE, citF, citX, citG, gcvT, gcvH, gcvP, mcaS, bt…	566	43	283	2495	43	523	240	1972	0.992366	1	abgR,aceE,aceF,aer,cstA,cyoA,cyoB,cyoC,cyoD,cyoE,dadA,dadX,dctA,dusB,feaR,fis,flhC,flhD,glcC,gltB,gltF,guaA,marA,marB,metK,ompF,pdhR,priB,psiE,putP,rplI,rplM,rpsF,rpsI,rpsR,rspA,rspB,sdhC,sdhD,trg,uhpT,ybiT,yqeF
CRP-Sxy	yccR	1	0	283	2495	0	1	283	2494	1	1
CadC	cadC, cadB, cadA	3	0	283	2495	0	3	283	2492	1	1
CaiF	fixA, fixB, fixC, fixX, caiT, caiA, caiB, caiC, caiD, caiE	10	0	283	2495	0	10	283	2485	1	1
Cbl	tauA, tauB, tauC, tauD, ssuE, ssuA, ssuD, ssuC, ssuB	9	0	283	2495	0	9	283	2486	1	1
CdaR	garP, garL, garR, garK, rnpB, garD, gudP, gudX, gudD, cdaR	10	0	283	2495	0	10	283	2485	1	1
CecR	cecR, ybhG, ybhF, ybhS, ybhR, rhlE	6	0	283	2495	0	6	283	2489	1	1
ChbR	chbB, chbC, chbA, chbR, chbF, chbG	6	0	283	2495	0	6	283	2489	1	1
ChiX	dpiB, dpiA, chiZ, chiP, chiQ, chbC	6	0	283	2495	0	6	283	2489	1	1
CitR	citR, ybdN, ybdM	3	0	283	2495	0	3	283	2492	1	1
ComR	bhsA	1	0	283	2495	0	1	283	2494	1	1
CpxQ	cpxP, skp, cfa	3	0	283	2495	0	3	283	2492	1	1
CpxR	csgD, csgE, csgF, csgG, csgB, csgA, csgC, acrD, mdtA, mdtB, mdtC, mdtD, baeS, baeR, dsbC, yidQ, sbmA, yaiW, yjfN, yqaE, slt, marR, marA, marB, cyaR, rprA, ldtD, rpoH, ompF, cpxR, cpxA, ompC, yqjA, mzrA, yccA, ftnB, tomB, hha, dgcZ, yebE, efeU, ldtC, aroG, degP, rseD, rpoE, rseA, rseB, rseC, ppiA, ung, ppiD, hlpA, lpxD, fabZ, lpxA, bamE, psd, mscM, bacA, motR, motA, motB, cheA, cheW, cpxP, cpxQ, s…	129	15	283	2495	15	114	268	2381	0.331886	1	chaA,cheA,cheW,cspA,eamA,fdnG,feaR,frc,marA,marB,motA,motB,ompF,sdhC,tsr
CreB	malE, malF, malG, malH, talA, ackA, pta, nudF, yqiB, cpdA, yqiA, parE, cbrA, cbrB, recG, creD	16	0	283	2495	0	16	283	2479	1	1
CspA	hns, gyrA	2	0	283	2495	0	2	283	2493	1	1
CsqR	yihW, yihV, csqR, yihU, yihT, yihS	6	0	283	2495	0	6	283	2489	1	1
CyaR	nadE, yqaE, luxS, yobF, hdeD, yacL, rpoS, ompX, yliM	9	0	283	2495	0	9	283	2486	1	1
CynR	cynT, cynS, cynR	3	0	283	2495	0	3	283	2492	1	1
CytR	udp, cdd, tsx, ppiA, cytR, rpoH, deoC, deoA, deoB, deoD, nupG, ycdZ, nupC, aphA	14	0	283	2495	0	14	283	2481	1	1
Dan	ttdR, ttdA, ttdB, ttdT	4	0	283	2495	0	4	283	2491	1	1
DcuR	dpiB, dpiA, aspA, dcuA, pck, frdA, frdB, frdC, frdD, dctA, dcuB, fumB	12	1	283	2495	1	11	282	2484	0.725283	1	dctA
DeaD	ldtD	1	0	283	2495	0	1	283	2494	1	1
DecR	cyuP, cyuA	2	0	283	2495	0	2	283	2493	1	1
DeoR	deoC, deoA, deoB, deoD, nupG, tsx	6	0	283	2495	0	6	283	2489	1	1
DgoR	dgoR, dgoK, dgoA, dgoD, dgoT	5	0	283	2495	0	5	283	2490	1	1
DhaR	dhaR, dhaK, dhaL, dhaM	4	0	283	2495	0	4	283	2491	1	1
DicA	dicC, ydfX, ydfW, dicA, dicB, ydfD, ydfE, insD, intQ	9	0	283	2495	0	9	283	2486	1	1
DicD	dicA, dicB, dicC	3	0	283	2495	0	3	283	2492	1	1
DicF	ftsZ, xylR, pykA, manX	4	0	283	2495	0	4	283	2491	1	1
DinJ-YafQ	cspE, dinJ, yafQ	3	0	283	2495	0	3	283	2492	1	1
DnaA	yjeV, nrdA, nrdB, yfaE, dnaA, dnaN, recF, uvrB, recN, polA, rpoH, guaB, guaA, aldA, iraD	15	1	283	2495	1	14	282	2481	0.801296	1	guaA
DpiA	dpiB, dpiA, citC, citD, citE, citF, citX, citG, mdh, exuT, appY	11	0	283	2495	0	11	283	2484	1	1
DsdC	dsdX, dsdA, dsdC	3	0	283	2495	0	3	283	2492	1	1
DsrA	hns, lrp, rbsD, rbsA, rbsC, rbsB, rbsZ, rbsK, rbsR, rpoS	10	0	283	2495	0	10	283	2485	1	1
EbgR	ebgA, ebgC	2	0	283	2495	0	2	283	2493	1	1
ExuR	exuT, uxaB, uxaC, uxaA, lgoR, yjjN, exuR, uxuA, uxuB, uxuR	10	0	283	2495	0	10	283	2485	1	1
FabR	fabA, fabB	2	0	283	2495	0	2	283	2493	1	1
FadR	fadH, fadM, fadR, fabH, fabD, fabG, fabI, accA, accB, accC, accD, fadB, fadA, fadL, uspA, fadE, fabA, fadD, sroD, fadI, fadJ, iclR, fabB	23	1	283	2495	1	22	282	2473	0.916388	1	accC
FeaR	tynA, feaB	2	0	283	2495	0	2	283	2493	1	1
FhlA	hycA, hycB, hycC, hycD, hycE, hycF, hycG, hycH, hycI, hypA, hypB, hypC, hypD, hypE, fhlA, fdhF, hyfA, hyfB, hyfC, hyfD, hyfE, hyfF, hyfG, hyfH, hyfI, hyfJ, hyfR, focB, hydN, hypF	30	0	283	2495	0	30	283	2465	1	1
FimZ	sfmA, sfmC, puuD, puuC, puuB	5	0	283	2495	0	5	283	2490	1	1
FliZ	mlrA, pdeR, gadE, gadF, mdtE, mdtF, hdeA, hdeB, yhiD, flhD, flhC, gadB, gadC, yjbJ, csgD, csgE, csgF, csgG, csgB, csgA, csgC, osmY	22	2	283	2495	2	20	281	2475	0.672325	1	flhC,flhD
FnrS	sodB, cydD, cydC, yobA, yebZ, yebY, sodA, metE, maeA, gpmA, folE, yeiB, folX, yfcH, iscR, marA, azuC, azuR, glpD, yieP	20	1	283	2495	1	19	282	2476	0.884288	1	marA
FrlR	frlA, frlB, frlC, frlD, frlR	5	0	283	2495	0	5	283	2490	1	1
FrmR	frmR, frmA, frmB	3	0	283	2495	0	3	283	2492	1	1
FucR	fucA, fucO, fucP, fucI, fucK, fucU, fucR	7	0	283	2495	0	7	283	2488	1	1
Fur	ftnA, oppA, oppB, oppC, oppD, oppF, garP, garL, garR, garK, rnpB, gspC, gspD, gspE, gspF, gspG, gspH, gspI, gspJ, gspK, gspL, gspM, gspO, ryhB, fhuF, yjjZ, sodA, pyrC, nfeF, gltB, gltD, gltF, gnd, gndA, fumC, soxR, soxS, nac, glnK, amtB, aspC, glnD, ndh, zwf, gdhA, fnr, grcA, lpdA, mntP, rcnA, rcnB, ompW, esrE, ompF, gpmA, metH, fhuA, fhuC, fhuD, fhuB, cirA, fur, fecA, fecB, fecC, fecD, fecE, fep…	282	31	283	2495	31	251	252	2244	0.349416	1	bssR,cusC,cyoA,cyoB,cyoC,cyoD,cyoE,eamA,flgL,flhC,flhD,ftnA,gltB,gltF,hcaR,mntS,moaA,mqo,nth,ompF,purR,rsxC,rsxD,rsxE,rsxG,sdhC,sdhD,sdiA,ycgR,yejG,yrbL
GadRcs	adiC, slp, dctR, aslB, yhiM, gadA, gadX, cadB, cadA	9	0	283	2495	0	9	283	2486	1	1
GadW	slp, dctR, hdeA, hdeB, yhiD, gadA, gadX, gadB, gadC, gadY, gadW, gadE, gadF, mdtE, mdtF	15	0	283	2495	0	15	283	2480	1	1
GadX	hdeA, hdeB, yhiD, gadE, gadF, uspE, gadB, gadC, slp, dctR, mdtE, mdtF, gadY, gadA, gadX, gadW, btuB, murI, hdeD, ydeN, ydeM, ynfB, speG, tppB, lon, glnK, amtB, rpoS, hns, cadB, cadA, asnB, glsA, ybaT	34	1	283	2495	1	33	282	2462	0.97468	1	speG
GadY	gadX, gadW	2	0	283	2495	0	2	283	2493	1	1
GalR	galP, galE, galT, galK, mglB, mglA, mglC, galS, galR	9	0	283	2495	0	9	283	2486	1	1
GalS	galP, galE, galT, galK, mglB, mglA, mglC, galS, galR	9	0	283	2495	0	9	283	2486	1	1
GatR	gatY, gatZ, gatA, gatB, gatC, gatD	6	0	283	2495	0	6	283	2489	1	1
GcvA	gcvB, gcvA, gcvT, gcvH, gcvP	5	1	283	2495	1	4	282	2491	0.415864	1	gcvB
GcvB	cycA, lrp, csgD, csgE, csgF, csgG, phoP, phoQ, asnB, ysgA, tcyJ, asnA, panD, nlpA, inaA, oppA, oppB, oppC, oppD, oppF, dppA, dppB, dppC, dppD, dppF, sstT, acs, asd, gltP, hisQ, icd, aroP, kgtP, purU, trpL, trpE, trpD, trpC, trpB, trpA, mltC, rbsD, rbsA, rbsC, rbsB, rbsZ, rbsK, rbsR, aroC, gdhA, cstA, map, ydeE, ilvL, ilvM, ilvD, ivbL, ilvB, oxyR, rbn	60	3	283	2495	3	57	280	2438	0.953186	1	cstA,kgtP,trpD
GlaR	glaH, lhgD, gabD, gabT, gabP, yidB, smg, chaA, kdgT, yehE, yadN, yfdC, yfjD, rsgA, orn, yjfY, bdcR, ygjI, ybaN, yqhC, ygiV, ypjA, ynaE, yccU, ydcK, ydfI, pdeG, ycgV, ydhS, yodB, chaB, chaC, alaE, apt, aroB, aroP, baeS, bdcA, bssS, cadC, casA, cysN, cysS, dctR, dinQ, elfC, fhuE, gadW, gadX, gcvA, gdhA, gltF, hinT, htrE, idnD, idnK, inaA, kdsA, ldcC, lsrG, mglA, mrdA, murD, nlpA, oxc, pdhR, pdxA, p…	120	11	283	2495	11	109	272	2386	0.692951	1	chaA,cysN,gltF,oxc,pdhR,prmC,rpsF,tar,ydeO,ynjH,yodB
GlmZ	glmU, glmS	2	0	283	2495	0	2	283	2493	1	1
GlpR	glpA, glpB, glpC, glpD, glpT, glpQ, glpF, glpK, glpX	9	0	283	2495	0	9	283	2486	1	1
GlrR	glmY, rseD, rpoE, rseA, rseB, rseC	6	1	283	2495	1	5	282	2490	0.475478	1	glmY
GntR	gntK, gntT, edd, eda, gntX, gntY, idnK, idnD, idnO, idnT, idnR	11	0	283	2495	0	11	283	2484	1	1
GutM	srlA, srlE, srlB, srlD, gutM, srlR, gutQ	7	0	283	2495	0	7	283	2488	1	1
H-NS	ftnA, casA, casB, casC, casD, casE, cas1, cas2, yciG, yciF, yciE, slp, dctR, rcsD, rcsB, cadC, ydeP, gadE, gadF, mdtE, mdtF, ydeO, adiY, yhiM, gadW, hdfR, evgL, evgA, evgS, ade, lrp, leuO, nrdA, nrdB, yfaE, nrdD, nrdG, ssrS, ygfA, cspA, mdtU, mdtJ, mdtI, csgD, csgE, csgF, csgG, malE, malF, malG, malH, micF, galE, galT, galK, csiE, rrsG, gltW, rrlG, rrfG, dps, proV, proW, proX, rrsC, gltU, rrlC, r…	236	22	283	2495	22	214	261	2281	0.710454	1	cspA,cysA,cysM,cysP,cysU,cysW,fimA,fimC,fimD,fimF,fimG,fimH,fimI,flhC,flhD,fliA,fliC,fliZ,ftnA,oxc,ydeO,ydeP
HU	micF, galE, galT, galK, tyrP, mtr, seqA, pgm	8	0	283	2495	0	8	283	2487	1	1
HcaR	hcaR, iroK, hcaE, hcaF, hcaC, hcaB, hcaD	7	1	283	2495	1	6	282	2489	0.529028	1	hcaR
Hfq	cirA, mutS, manX, oppA, ptsN, hpf	6	0	283	2495	0	6	283	2489	1	1
HicB	hicA, hicB	2	0	283	2495	0	2	283	2493	1	1
HigA	higB, higA	2	0	283	2495	0	2	283	2493	1	1
HigBA	higB, higA	2	0	283	2495	0	2	283	2493	1	1
HipAB	relA, mazE, mazF, hipB, hipA	5	0	283	2495	0	5	283	2490	1	1
HipB	hipB, hipA, relA, mazE, mazF, eutH, eutA, fadH	8	0	283	2495	0	8	283	2487	1	1
HyfR	hyfA, hyfB, hyfC, hyfD, hyfE, hyfF, hyfG, hyfH, hyfI, hyfJ, hyfR, focB	12	0	283	2495	0	12	283	2483	1	1
IHF	glmY, csgD, csgE, csgF, csgG, proV, proW, proX, rpoE, rseA, rseB, rseC, csrB, fliA, fliZ, fliY, micF, gltB, gltD, gltF, dps, pstS, pstC, pstA, ompF, osmY, acs, yjcH, yjcG, patA, ihfB, osmE, yjbE, narG, narH, narJ, narI, narK, nirB, nirD, nirC, cysG, ompC, dusB, fis, fnr, glpT, glpQ, aceB, aceA, aceK, ihfA, yiaK, yiaL, yiaM, yiaN, yiaO, lyx, sgbH, sgbU, sgbE, ilvL, plaR, nmpC, paaA, paaB, paaC, pa…	218	26	283	2495	26	192	257	2303	0.218065	1	cysH,cysI,cysJ,dusB,fimA,fimC,fimD,fimF,fimG,fimH,fimI,fis,flhC,flhD,fliA,fliZ,glcD,glcE,glmY,glnP,glnQ,gltB,gltF,ompF,prfA,prmC
IclR	aceB, aceA, aceK, iclR	4	0	283	2495	0	4	283	2491	1	1
IdnR	gntK, idnK, idnD, idnO, idnT, idnR	6	0	283	2495	0	6	283	2489	1	1
IlvY	ilvC, ilvY	2	0	283	2495	0	2	283	2493	1	1
IscR	rnlA, rnlB, nrdH, nrdI, nrdE, nrdF, hyaA, hyaB, hyaC, hyaD, hyaE, hyaF, torT, sufA, sufB, sufC, sufD, sufS, sufE, iscR, iscS, iscU, iscA, napF, napD, napA, napG, napH, napB, napC, ydiU, erpA, nfuA	33	0	283	2495	0	33	283	2462	1	1
IstR-1	tisB	1	0	283	2495	0	1	283	2494	1	1
KdgR	edd, eda	2	0	283	2495	0	2	283	2493	1	1
KdpE	kdpF, kdpA, kdpB, kdpC, rmf, rsd, uxaC, uxaA, adeP	9	0	283	2495	0	9	283	2486	1	1
LacI	lacZ, lacY, lacA	3	0	283	2495	0	3	283	2492	1	1
LeuO	dsrA, casA, casB, casC, casD, casE, cas1, cas2, leuO, bglG, yghS, yghR, gltF, ybeQ, leuL, cadC, yjjQ, bglJ	18	1	283	2495	1	17	282	2478	0.856331	1	gltF
LexA	dinJ, yafQ, dinB, yafN, yafO, yafP, dinQ, ptrA, recB, recD, recQ, uvrB, lexA, dinF, phr, rpsU, dnaG, rpoD, recA, recX, ssb, sulA, uvrA, uvrD, umuD, umuC, ydjM, insK, polB, ruvA, ruvB, uvrY, uvrC, dinG, ybiB, tisB, recN, yehF, symE, ftsL, ftsI, ftsO, murE, murF, mraY, murD, ftsW, murG, murC, ddlB, ftsQ, ftsA, ftsZ, lpxC, ftsK, dinD, yebG, dinI, sbmC, hokE, cho, ybfE, yoaA	63	1	283	2495	1	62	282	2433	0.99894	1	rpsU
LldR	lldP, lldR, lldD, fadE, fadL, lpxP, yfdY, glcD, yhcO, gadY, gadW	11	2	283	2495	2	9	281	2486	0.310634	1	glcD,lpxP
Lrp	yojI, argO, alaA, avtA, lysP, cadB, cadA, ilvI, ilvH, dadA, dadX, rrsB, gltT, rrlB, rrfB, rrsA, ileT, alaT, rrlA, rrfA, leuE, ssrS, ygfA, alaE, ridA, aceB, ansB, aspA, brnQ, csiE, cycA, eco, fimA, ftsQ, livJ, lolC, lrhA, lysU, metK, mqo, mtr, osmY, pepD, potF, ppx, sdaA, sdaC, serA, serB, stpA, thrL, dtpA, tyrP, tyrR, uspE, ybgS, ybiJ, ybjS, ycaM, yciN, yehL, yfcC, yfcZ, patA, yhhW, yhjE, yjbJ, y…	361	35	283	2495	35	326	248	2169	0.658806	1	aer,argT,atpA,atpH,dadA,dadX,deaD,fimA,fimC,fimD,fimF,fimG,fimH,fimI,fliA,glnQ,gltB,gltF,ibpA,lipA,metK,mqo,ompT,rplF,rplR,rpsH,sdaC,upp,ybiT,ybjX,yciZ,ykgE,ynjH,yoeG,yqeF
LsrR	lsrA, lsrC, lsrD, lsrB, lsrF, lsrG, tam, lsrR, lsrK	9	0	283	2495	0	9	283	2486	1	1
LysR	lysA, lysR	2	0	283	2495	0	2	283	2493	1	1
MalH	ompC	1	0	283	2495	0	1	283	2494	1	1
MalI	malI, malX, malY	3	0	283	2495	0	3	283	2492	1	1
MalT	malP, malQ, malE, malF, malG, malH, malK, lamB, malM, malS, malZ	11	0	283	2495	0	11	283	2484	1	1
MarA	rfaY, rfaZ, ybjC, nfsA, rimK, ybjN, acnA, yncE, acrZ, map, glnD, dapD, mdaB, yhbW, aldA, mlaF, mlaE, mlaD, mlaC, mlaB, xseA, lacZ, lacY, lacA, ycgZ, ymgA, ariR, ymgC, micF, poxB, hdeA, hdeB, yhiD, pqiA, pqiB, pqiC, acrA, acrB, putA, fpr, nfo, slp, dctR, sodA, fumC, marR, marA, marB, zwf, rob, purA, nfsB, inaA, tolC, ygiB, ygiC, decR	57	5	283	2495	5	52	278	2443	0.70471	1	acrB,marA,marB,pqiC,putA
MazE	mazE, mazF, mazG	3	0	283	2495	0	3	283	2492	1	1
MazEF	mazE, mazF, mazG	3	0	283	2495	0	3	283	2492	1	1
McbR	mcbA, yciG, yciF, yciE, rsd, rmf	6	0	283	2495	0	6	283	2489	1	1
MelR	melR, melA, melB	3	0	283	2495	0	3	283	2492	1	1
MetR	metE, metR, glyA, metH, hmp	5	0	283	2495	0	5	283	2490	1	1
MgrR	ygdQ, eptB, soxS, pitA	4	0	283	2495	0	4	283	2491	1	1
MhpR	mhpA, mhpB, mhpC, mhpD, mhpF, mhpE	6	0	283	2495	0	6	283	2489	1	1
MicA	ompA, ompX, yliM, phoP, phoQ, lamB, ompW, tsx, ygiM, yfeK, ecnB, fimB, lpxT, ldtC, tolB, pal, ybgF, cpoB, gloA	19	1	283	2495	1	18	282	2477	0.871062	1	yfeK
MicC	ompC	1	0	283	2495	0	1	283	2494	1	1
MicF	ompF, lrp, cpxR, cpxA, phoE, oppA, tcyJ	7	1	283	2495	1	6	282	2489	0.529028	1	ompF
MicL	lpp	1	0	283	2495	0	1	283	2494	1	1
Mlc	mlc, ynfK, ptsH, ptsI, crr, malT, manX, manY, manZ, ptsG	10	0	283	2495	0	10	283	2485	1	1
MlrA	csgD, csgE, csgF, csgG, cadC, rplU, rpmA, yhbE, obgE, ibaG	10	2	283	2495	2	8	281	2487	0.271102	1	obgE,yhbE
MngR	mngA, mngB, mngR	3	0	283	2495	0	3	283	2492	1	1
MntR	dps, mntP, rybA, mntS, mntH	5	1	283	2495	1	4	282	2491	0.415864	1	mntS
ModE	deoC, deoA, deoB, deoD, napF, napD, napA, napG, napH, napB, napC, ccmA, ccmB, ccmC, ccmD, ccmE, ccmF, ccmG, ccmH, modA, modB, modC, narX, narL, oppA, oppB, oppC, oppD, oppF, hycA, hycB, hycC, hycD, hycE, hycF, hycG, hycH, hycI, dmsA, dmsB, dmsC, moaA, moaB, moaC, moaD, moaE	46	6	283	2495	6	40	277	2455	0.325321	1	ccmH,moaA,moaB,moaC,moaD,moaE
MprA	emrR, emrA, emrB, nmpC, acrA, acrB	6	1	283	2495	1	5	282	2490	0.475478	1	acrB
MqsA	cspD, mqsR, mqsA, rpoS, csgD, csgE, csgF, csgG, lfgA, lfgB, lfgC, lfgD, lfgE	13	0	283	2495	0	13	283	2482	1	1
MraZ	mraZ, mraW, ftsL, ftsI, ftsO, murE, murF, mraY, murD, ftsW, murG, murC, ddlB, ftsQ, ftsA, ftsZ, lpxC, mioC	18	0	283	2495	0	18	283	2477	1	1
MurR	murQ, murP, murR	3	0	283	2495	0	3	283	2492	1	1
Nac	ydcS, ydcT, ydcU, ydcV, patD, feaR, abgR, ackA, cbrC, curA, cysQ, dcp, ddlA, dld, eamA, elfA, eptA, fdhD, fklB, gltP, greB, ispB, ivy, kdgR, kduI, ligB, mdtG, mltD, mtfA, nudG, pinQ, pinR, pphB, prfC, queD, rfaH, rhtA, ybiN, rlmM, rsmF, sdiA, tdcR, torI, ugd, uspC, wecH, yaeF, yafC, ldtF, yagU, yaiS, yaiY, yajD, ybcK, ybdK, ybdR, ybeQ, ybeT, ybhD, ybhH, ybhI, ybhM, ycaC, ycaD, ycaN, yccM, ycgJ, y…	554	44	283	2495	44	510	239	1985	0.981035	1	abgR,ccmH,cheA,cysJ,dadA,eamA,feaR,fliC,fliD,gltB,gltF,hcaR,htpX,ibpA,lepB,moaB,moaC,nudG,nusA,ompF,ompT,rfbC,rpmH,sdhC,sdhD,sdiA,tff,ybhH,ybhI,ybjX,yciZ,ydcI,ydcY,ydeP,ydiY,yecF,yejG,yfeK,yfeS,yiaD,yigI,yjfZ,ykgE,ynjH
NadR	nadB, pncB, None	3	0	283	2495	0	3	283	2492	1	1
NagC	galP, chiZ, chiP, chiQ, ptsH, ptsI, crr, creA, creB, creC, creD, dinI, ydeP, eutS, eutP, eutQ, eutT, eutD, eutM, feoA, feoB, feoC, ydeN, ydeM, nagB, nagA, nagC, nagD, chbB, chbC, chbA, chbR, chbF, chbG, glmU, glmS, manX, manY, manZ, nanC, nanM, nanS, nagE, fimB	44	1	283	2495	1	43	282	2452	0.99149	1	ydeP
NanR	nanX, nanY, nanC, nanM, nanS, nanA, nanT, nanE, nanK, yhcH, fimB	11	0	283	2495	0	11	283	2484	1	1
NarL	ogt, ynfE, ynfF, ynfG, ynfH, dmsD, dpiB, dpiA, citC, citD, citE, citF, citX, citG, ydeP, ompW, hyaA, hyaB, hyaC, hyaD, hyaE, hyaF, adhE, frdA, frdB, frdC, frdD, narG, narH, narJ, narI, narK, nirB, nirD, nirC, cysG, dmsA, dmsB, dmsC, nikA, nikB, nikC, nikD, nikE, nikR, napF, napD, napA, napG, napH, napB, napC, ccmA, ccmB, ccmC, ccmD, ccmE, ccmF, ccmG, ccmH, dcuB, fumB, hybO, hybA, hybB, hybC, hybD…	124	6	283	2495	6	118	277	2377	0.990825	1	ccmH,fdnG,fdnH,fdnI,ogt,ydeP
NarP	ydeP, hyaA, hyaB, hyaC, hyaD, hyaE, hyaF, nirB, nirD, nirC, cysG, napF, napD, napA, napG, napH, napB, napC, ccmA, ccmB, ccmC, ccmD, ccmE, ccmF, ccmG, ccmH, fdhF, fdnG, fdnH, fdnI, nrfA, nrfB, nrfC, nrfD, nrfE, nrfF, nrfG, hcp, hcr, poxB, norV, norW, yeaR, yoaG, ytfE, ydhY, ydhV, ydhW, ydhX, ydhU, ydhT	51	5	283	2495	5	46	278	2449	0.605775	1	ccmH,fdnG,fdnH,fdnI,ydeP
NemR	nemR, nemA	2	0	283	2495	0	2	283	2493	1	1
NfeR	nfeR, nfeF	2	0	283	2495	0	2	283	2493	1	1
NhaR	nhaA, nhaR, osmC, pgaA, pgaB, pgaC, pgaD, rrsA, ileT, alaT, rrlA, rrfA, rrsB, gltT, rrlB, rrfB, rrsG, gltW, rrlG, rrfG, rrsH, ileV, alaV, rrlH, rrfH, rrsC, gltU, rrlC, rrfC, rrsD, ileU, alaU, rrlD, rrfD, thrV, rrfF, rrsE, gltV, rrlE, rrfE, rsd, rmf	42	0	283	2495	0	42	283	2453	1	1
NikR	nikA, nikB, nikC, nikD, nikE, nikR	6	0	283	2495	0	6	283	2489	1	1
NimR	nimT, yeaM	2	0	283	2495	0	2	283	2493	1	1
NorR	norV, norW, norR	3	0	283	2495	0	3	283	2492	1	1
NrdR	nrdA, nrdB, yfaE, nrdH, nrdI, nrdE, nrdF, nrdD, nrdG	9	0	283	2495	0	9	283	2486	1	1
NsrR	fliA, fliZ, fliY, hycA, hycB, hycC, hycD, hycE, hycF, hycG, hycH, hycI, feaR, hmp, nrfA, nrfB, nrfC, nrfD, nrfE, nrfF, nrfG, aceE, aceF, hypA, hypB, hypC, hypD, hypE, fhlA, cdd, norR, ndh, ygbA, sodB, tehA, tehB, sufA, sufB, sufC, sufD, sufS, sufE, yibD, dsdC, lrp, thrS, infC, rpmI, rplT, pheM, pheS, pheT, ihfA, tsgA, bamE, grxD, mepH, ydbD, bdcA, yeaE, pgpC, tadA, dkgB, wecA, wzzE, wecB, wecC, r…	86	8	283	2495	8	78	275	2417	0.662488	1	aceE,aceF,feaR,fliA,fliZ,rffG,rplT,rpmI
NtrC	argT, hisJ, hisQ, hisM, hisP, ddpX, ddpA, ddpB, ddpC, ddpD, ddpF, rutA, rutB, rutC, rutD, rutE, rutF, rutG, yhdW, yhdX, yhdY, yhdZ, patA, relA, rseD, rpoE, rseA, rseB, rseC, glnA, glnZ, glnL, glnG, glnK, amtB, nac, glnH, glnP, glnQ, cbl, yeaG, yeaH, potF, potG, potH, potI, astC, astA, astD, astB, astE, yeaE	52	3	283	2495	3	49	280	2446	0.9123	1	argT,glnP,glnQ
OhsC	shoB	1	0	283	2495	0	1	283	2494	1	1
OmpR	pgaA, pgaB, pgaC, pgaD, cadB, cadA, cadC, speF, potE, acrR, fadE, gmhA, lpp, ompX, pdhR, rhtA, rob, sstT, tolC, tsgA, micF, ompF, csgD, csgE, csgF, csgG, bolA, feoA, feoB, feoC, fadL, ompC, nmpC, flhD, flhC, sra, tppB, omrA, omrB, ecnB, csgI, htpX, nuoN, queE, galP, alx, znuA, narU, narZ, narY, narW, narV, malE, copA, yobB, exoX	56	5	283	2495	5	51	278	2444	0.689496	1	flhC,flhD,htpX,ompF,pdhR
OxyR	fhuF, mntH, None, ahpC, ahpF, hemH, sufA, sufB, sufC, sufD, sufS, sufE, uxuA, uxuB, gntP, grxA, ybjC, nfsA, rimK, ybjN, uof, fur, dps, isrC, flu, trxC, yhjA, katG, oxyR, oxyS, hcp, hcr, poxB, ychF, znuC, znuB, znuA, zinT, metR, metE, yjjZ, elaB, gor, hemF, xthA	45	0	283	2495	0	45	283	2450	1	1
OxyS	rpoS, fhlA, flhD, flhC, nusG, mepS, iscR, iscS, iscU, iscA	10	2	283	2495	2	8	281	2487	0.271102	1	flhC,flhD
PaaX	paaX, paaY, paaA, paaB, paaC, paaD, paaE, paaF, paaG, paaH, paaI, paaJ, paaK, paaZ	14	0	283	2495	0	14	283	2481	1	1
PepA	pepA, carA, carB	3	0	283	2495	0	3	283	2492	1	1
PgrR	ycjY, ycjG, ycjX, ycjF, tyrR, mpaA, mppA	7	0	283	2495	0	7	283	2488	1	1
PhoB	mipA, hiuH, msrP, msrQ, ydfH, cusC, cusF, cusB, cusA, cusR, cusS, sbcD, sbcC, yhjC, yegH, feaR, prpR, phoQ, phoU, ompF, gadX, gadW, tktB, adiC, cra, ytfK, pstS, pstC, pstA, asr, pitB, phoA, psiF, phoB, phoR, ugpB, ugpA, ugpE, ugpC, ugpQ, psiE, phoE, phnC, phnD, phnE, phnF, phnG, phnH, phnI, phnJ, phnK, phnL, phnM, phnN, phnO, phnP, phoH, eda, argP, amn, yibD, agp, yoaI, yibT	64	6	283	2495	6	58	277	2437	0.648228	1	cusC,feaR,mipA,ompF,psiE,yhjC
PhoP	mgrR, mgtS, ompT, hdeA, hdeB, yhiD, gadW, hdeD, gadE, gadF, iraM, safA, ydeO, ydeP, cysB, glgB, glgX, glgC, glgA, glgP, queE, clpS, fadL, purH, purD, acrA, acrB, phoP, phoQ, malS, argD, nagA, hemL, pagP, ybjG, yrbL, borD, rstA, rstB, slyB, rutA, rutB, rutC, rutD, rutE, rutF, rutG, metB, metL, mgtA, treR, mgrB, dcuD, tolC, ygiB, ygiC, ryjB, rmf, rsd	59	6	283	2495	6	53	277	2442	0.566407	1	acrB,mgtA,ompT,ydeO,ydeP,yrbL
PlaR	plaR, yiaK, yiaL, yiaM, yiaN, yiaO, lyx, sgbH, sgbU, sgbE, eda, glpA, glpT, ygjV	14	0	283	2495	0	14	283	2481	1	1
Pnp	pnp	1	0	283	2495	0	1	283	2494	1	1
PrpR	prpR, prpB, prpC, prpD, prpE	5	0	283	2495	0	5	283	2490	1	1
PspF	pspG, pspA, pspB, pspC, pspD, pspE, pspF	7	0	283	2495	0	7	283	2488	1	1
PtrR	sad, glsB, yneG, gabD, gadA, gadB, acrA, acrB, acrR, puuC, puuB, puuE, puuA	13	1	283	2495	1	12	282	2483	0.75339	1	acrB
PunR	punC	1	0	283	2495	0	1	283	2494	1	1
PurR	purT, purC, purH, purD, purL, pyrC, hflD, purB, cvpA, purF, ubiX, pyrD, purE, purK, glnB, purR, codB, codA, gcvT, gcvH, gcvP, purM, purN, carA, carB, glyA, prs, speA, speB, guaB, guaA, purA	32	2	283	2495	2	30	281	2465	0.852846	1	guaA,purR
PuuR	puuD, puuR, puuC, puuB, puuE, puuA, puuP	7	0	283	2495	0	7	283	2488	1	1
PyrR	yhjX	1	0	283	2495	0	1	283	2494	1	1
RacR	ydaS, ydaT, ydaU, ydaV, ydaW, rzpR	6	0	283	2495	0	6	283	2489	1	1
RalA	ralR	1	0	283	2495	0	1	283	2494	1	1
RbsR	purH, purD, add, udk, dcd, rbsD, rbsA, rbsC, rbsB, rbsZ, rbsK, rbsR	12	0	283	2495	0	12	283	2483	1	1
RcdA	ybjK, ybjJ, ybjI, sulA, bluF, asr, csgD, csgE, csgF, csgG, ydeI, yagK, rsd, rmf	14	0	283	2495	0	14	283	2481	1	1
RclR	rclA, rclB, rclC	3	0	283	2495	0	3	283	2492	1	1
RcnR	rcnR, rcnA, rcnB	3	1	283	2495	1	2	282	2493	0.275628	1	rcnR
RcsAB	csgD, csgE, csgF, csgG, yjbE, flhD, flhC, rcsA, wza, wzb, wzc, wcaA, wcaB	13	2	283	2495	2	11	281	2484	0.387994	1	flhC,flhD
RcsB	gadB, gadC, gadA, gadX, hdeA, hdeB, yhiD, hdeD, gadY, safA, ydeO, ydeP, lolA, rarA, rseD, rpoE, rseA, rseB, rseC, osmB, osmC, bdm, sra, ftsA, ftsZ, rprA	26	2	283	2495	2	24	281	2471	0.759695	1	ydeO,ydeP
RcsB-BglJ	leuO, yehF, sfsB, yecT, yqhG, ygiZ, yidL, ykiA, ynbA, ynbB, ynbC, ynbD, ynjI, bglG	14	2	283	2495	2	12	281	2483	0.425261	1	yecT,ykiA
RelB	relB, relE, hokD	3	0	283	2495	0	3	283	2492	1	1
RelBE	relB, relE, hokD	3	0	283	2495	0	3	283	2492	1	1
RhaR	rhaS, rhaR	2	0	283	2495	0	2	283	2493	1	1
RhaS	rhaS, rhaR, rhaT, rhaB, rhaA, rhaD	6	0	283	2495	0	6	283	2489	1	1
Rob	ybjC, nfsA, rimK, ybjN, acnA, nfsB, fumC, rob, acrZ, map, glnD, dapD, mdaB, yhbW, aldA, micF, acs, actP, astC, elaB, fadB, fadA, fadD, fadL, yiaG, yhbO, yjcH, chaC, glgS, narG, mdtD, ybiT, ydcL, yacH, acrA, acrB, nfo, sodA, marR, marA, marB, zwf, inaA, ldtB, mltF, aslB, tolC, ygiB, ygiC	49	4	283	2495	4	45	279	2450	0.751264	1	acrB,marA,marB,ybiT
RplD	tnaA	1	0	283	2495	0	1	283	2494	1	1
RpmE	rpmE	1	0	283	2495	0	1	283	2494	1	1
RpoN	mutM, nth, yobF, cspC, yfcZ, fadL	6	1	283	2495	1	5	282	2490	0.475478	1	nth
RprA	csgD, csgE, csgF, csgG, ydaM, hdeD, rpoS, narP, lrhA	9	1	283	2495	1	8	282	2487	0.620331	1	narP
RseX	ompA, ompC, fimB, ihfB	4	0	283	2495	0	4	283	2491	1	1
RstA	csgD, csgE, csgF, csgG, ompF, asr, narG, narH, narJ, narI	10	1	283	2495	1	9	282	2486	0.659134	1	ompF
RtcR	rtcB, rtcA	2	0	283	2495	0	2	283	2493	1	1
RutR	pdeR, carA, carB, gadX, gadW, rutR, rutA, rutB, rutC, rutD, rutE, rutF, rutG, nemR, nemA, fepB	16	0	283	2495	0	16	283	2479	1	1
RybB	ompC, ompW, tsx, sdhC, yifE, ompF, nmpC, fiu, rluD, fadL, rbsB, csgD, csgE, csgF, csgG	15	2	283	2495	2	13	281	2482	0.461314	1	ompF,sdhC
RydC	csgD, csgE, csgF, csgG, cfa, pheA, trpL, trpE, trpD, trpC, trpB, trpA	12	1	283	2495	1	11	282	2484	0.725283	1	trpD
RyhB	sodB, sdhC, sdhD, sdhA, sdhB, sucA, sucB, sucC, sucD, sdhX, uof, fur, iscR, iscS, iscU, iscA, cysE, shiA, fumA, sodA, msrB, nirB, erpA, marA, hemB, hemH, cirA, acnB, grxD, bfr, nuoA, nuoB, nuoC, nuoE, nuoF, nuoG, nuoH, nuoI, nuoJ, nuoK, nuoL, nuoM, nuoN, yieP	44	4	283	2495	4	40	279	2455	0.670225	1	marA,msrB,sdhC,sdhD
SdhX	fdoG, fdoH, fdoI, fdhE, katG, ackA	6	0	283	2495	0	6	283	2489	1	1
SdiA	gadW, rsd, rmf, ftsQ, ftsA, ftsZ, gadY, ydiV	8	1	283	2495	1	7	282	2488	0.577128	1	ydiV
SdsN	nfsA, hmp, narP	3	1	283	2495	1	2	282	2493	0.275628	1	narP
SdsR	mutS, tolC, yhcB	3	0	283	2495	0	3	283	2492	1	1
SelB-L-selenocysteinyl-tRNA<sup>sec</sup>	selA, selB	2	0	283	2495	0	2	283	2493	1	1
SgrR	sgrS, sgrT, setA, sgrR, sroA, thiB, thiP, thiQ, alaC	9	0	283	2495	0	9	283	2486	1	1
SgrS	manX, manY, manZ, yigL, asd, adiY, folE, yeiB, purR, ptsG	10	1	283	2495	1	9	282	2486	0.659134	1	purR
SibC	ibsC	1	0	283	2495	0	1	283	2494	1	1
SlyA	fecI, fecR, casA, casB, casC, casD, casE, cas1, cas2, elfA, paaA, paaB, paaC, paaD, paaE, paaF, paaG, paaH, paaI, paaJ, paaK, sgcX, sgcB, sgcC, sgcQ, sgcA, sgcE, sgcR, mdtM, yjiN, slyA, gspC, gspD, gspE, gspF, gspG, gspH, gspI, gspJ, gspK, gspL, gspM, gspO, leuO, pagP, rsd, rmf, hlyE	48	0	283	2495	0	48	283	2447	1	1
SoxR	aroF, tyrA, yrbL, sodA, yjcB, soxS, soxR, fumC	8	1	283	2495	1	7	282	2488	0.577128	1	yrbL
SoxS	rfaY, rfaZ, ybjC, nfsA, rimK, ybjN, acnA, nfsB, rob, acrZ, ydbK, ompN, map, glnD, dapD, mdaB, yhbW, aldA, decR, nfo, yrbL, nepI, ompW, micF, poxB, pqiA, pqiB, pqiC, pgi, acrA, acrB, fpr, sodA, fumC, marR, marA, marB, soxS, zwf, ribA, fldB, inaA, uof, fur, fldA, zinT, ptsG, tolC, ygiB, ygiC, cadA	51	5	283	2495	5	46	278	2449	0.605775	1	acrB,marA,marB,pqiC,yrbL
Spf	galK, gltA, maeA, sthA, srlA, fucI, fucK, xylF, nanC, nanT, lldP, ebgC, yjiA, ytfJ, dppB, gss, puuE, ascF, fucP, glpF, paaK, atoD, caiA, sdhC, gdhA, sucC, araF	27	1	283	2495	1	26	282	2469	0.945816	1	sdhC
SraG	pnp	1	0	283	2495	0	1	283	2494	1	1
SrlR	srlA, srlE, srlB, srlD, gutM, srlR, gutQ	7	0	283	2495	0	7	283	2488	1	1
SrsR	dinJ, yafQ, yafL, bluR, paaZ, paaA, paaB, paaC, paaD, paaE, paaF, paaG, paaH, paaI, paaJ, paaK, cdgI, yfdO, yfdN, yfdM, yfdL, yfdK, yfdP, yfdQ, fucP, fucI, fucK, fucU, fucR, fucA, fucO, hycB, pflB, dhaK, dhaL, dhaM, adhE, narZ	38	1	283	2495	1	37	282	2458	0.983622	1	yfdK
StfZ	ftsZ	1	0	283	2495	0	1	283	2494	1	1
StpA	leuO, ssrS, ygfA, casA, casB, casC, casD, casE, cas1, cas2, malE, malF, malG, malH, stpA, bglG, proV, proW, proX	19	0	283	2495	0	19	283	2476	1	1
SymR	symE	1	0	283	2495	0	1	283	2494	1	1
TdcA	tdcA, tdcB, tdcC, tdcD, tdcE, tdcF, tdcG	7	0	283	2495	0	7	283	2488	1	1
TdcR	tdcA, tdcB, tdcC, tdcD, tdcE, tdcF, tdcG	7	0	283	2495	0	7	283	2488	1	1
TorR	gadA, gadX, hdeA, hdeB, yhiD, torR, tnaC, torC, torA, torD, rpoS, adiA, adiC, gadB, gadC, gadE, mdtE, mdtF, slp	19	0	283	2495	0	19	283	2476	1	1
TreR	treB, treC	2	0	283	2495	0	2	283	2493	1	1
TrpR	aroH, aroL, yaiA, aroM, mtr, trpL, trpR	7	0	283	2495	0	7	283	2488	1	1
TyrR	aroF, tyrA, aroG, aroL, yaiA, aroM, aroP, tyrB, tyrP, mtr, tyrR, folA	12	0	283	2495	0	12	283	2483	1	1
UidR	uidA, uidB, uidC, uidR	4	0	283	2495	0	4	283	2491	1	1
UlaR	ulaA, ulaB, ulaC, ulaD, ulaE, ulaF, ulaG	7	0	283	2495	0	7	283	2488	1	1
UxuR	lgoR, yjjN, uxuR, exuR, uxuA, uxuB, uidA, uidB, uidC, gntP, fliC	11	1	283	2495	1	10	282	2485	0.693984	1	fliC
XapR	xapA, xapB	2	0	283	2495	0	2	283	2493	1	1
XylR	araC, xylE, xylA, xylB, xylF, xylG, xylH, xylR	8	0	283	2495	0	8	283	2487	1	1
XynR	yagA, yagB, insX, yagE, yagF	5	0	283	2495	0	5	283	2490	1	1
YciT	cusF, rdcA, bsmA, ybiY	4	0	283	2495	0	4	283	2491	1	1
YcjW	ycjM, ycjN, ycjO, ycjP, ycjQ, ycjR, ycjS, ycjT, ycjU, ycjV, ymjB, ompG	12	0	283	2495	0	12	283	2483	1	1
YdaT	rcsA	1	0	283	2495	0	1	283	2494	1	1
YdcI	isrC, flu, smrB, iraP, gadB	5	0	283	2495	0	5	283	2490	1	1
YdeO	gadE, gadF, safA, ydeO, gadW, hyaA, hyaB, hyaC, hyaD, hyaE, hyaF, appC, appB, appA, yccB, yiiS, uspD, slp, dctR, nhaR, mdtE, mdtF, gadB, adiA	24	1	283	2495	1	23	282	2472	0.924977	1	ydeO
YebK	yebK	1	0	283	2495	0	1	283	2494	1	1
YefM	yefM, yoeB	2	0	283	2495	0	2	283	2493	1	1
YefMB	yefM, yoeB	2	0	283	2495	0	2	283	2493	1	1
YegW	yegT, yegU, yegV	3	0	283	2495	0	3	283	2492	1	1
YeiL	yeiL	1	0	283	2495	0	1	283	2494	1	1
YgaV	fhuE, fhuF, nfeF, cirA	4	0	283	2495	0	4	283	2491	1	1
YgbI	ygbJ, ygbK	2	0	283	2495	0	2	283	2493	1	1
YgiV	mcbR	1	0	283	2495	0	1	283	2494	1	1
YhaJ	yhaK, yhaL, bssS, ybiJ, yhhW, yqjF, ygiD, yhaJ	8	0	283	2495	0	8	283	2487	1	1
YiaU	yiaT, yiaW, yiaV, waaP, adeP, gltD	6	0	283	2495	0	6	283	2489	1	1
YidZ	rof, rbsD, ppiC, malE	4	0	283	2495	0	4	283	2491	1	1
YqhC	yqhD, dkgA	2	0	283	2495	0	2	283	2493	1	1
YrdG	mscL	1	0	283	2495	0	1	283	2494	1	1
ZntR	zntA, rsd, rmf	3	0	283	2495	0	3	283	2492	1	1
ZraR	zraP, zraS, zraR, cspB, yjjY, yrdD, acrE, cpxP, exuR, fliA, glnA, glnH, rpoH, ssrA, raiA, rfaD, yhhY, sspA, gadW, yhdW, mdtL, pnp, tnaA, tnaB, rmf, mgtA, fhuA, cspA	28	3	283	2495	3	25	280	2470	0.554671	1	cspA,fliA,mgtA
Zur	pliG, znuC, znuB, znuA, zinT, ykgM, ykgO	7	0	283	2495	0	7	283	2488	1	1
acetyl-CoA carboxyltransferase	accA, accD	2	0	283	2495	0	2	283	2493	1	1
bifunctional aconitate hydratase B/2-methylisocitrate dehydratase	acnB	1	0	283	2495	0	1	283	2494	1	1
carbon storage regulator CsrA	ycdT, dgcZ, glgC, glgA, glgP, glgS, nhaR, pgaA, pgaB, pgaC, pgaD, sdiA, evgA, acnA	14	1	283	2495	1	13	282	2482	0.778631	1	sdiA
ppGpp	rrsA, ileT, alaT, rrlA, rrfA, rrsB, gltT, rrlB, rrfB, rrsC, gltU, rrlC, rrfC, rrsD, ileU, alaU, rrlD, rrfD, thrV, rrfF, rrsE, gltV, rrlE, rrfE, rrsG, gltW, rrlG, rrfG, rrsH, ileV, alaV, rrlH, rrfH, dusB, fis, pyrL, pyrB, pyrI, pcnB, folk, mazE, mazF, mazG, speC, iraP, iraD, argI, livJ, grxB, glgC, glgA, glgP, leuO, ftsZ, dksA, yadB, relA, trxA, rpoS, rpsB, tsf, lrp, cspA, fimB, leuL, ilvL, ivbL, …	292	15	283	2495	15	277	268	2218	0.999624	1	argT,cspA,dusB,fis,lysS,priB,rplI,rpmH,rpsB,rpsF,rpsO,rpsR,rsmG,tgt,tsf
ribonuclease E	rne	1	0	283	2495	0	1	283	2494	1	1
threonine&mdash;tRNA ligase	thrS	1	0	283	2495	0	1	283	2494	1	1

## Sheet: ∆tusAk DownGene
TF	regulon_genes	regulon_size	deg_in_regulon	deg_total	nondeg_total	a	b	c	d	enrichment ratio	p_value	FDR	hit_genes
ppGpp	rrsA, ileT, alaT, rrlA, rrfA, rrsB, gltT, rrlB, rrfB, rrsC, gltU, rrlC, rrfC, rrsD, ileU, alaU, rrlD, rrfD, thrV, rrfF, rrsE, gltV, rrlE, rrfE, rrsG, gltW, rrlG, rrfG, rrsH, ileV, alaV, rrlH, rrfH, dusB, fis, pyrL, pyrB, pyrI, pcnB, folk, mazE, mazF, mazG, speC, iraP, iraD, argI, livJ, grxB, glgC, glgA, glgP, leuO, ftsZ, dksA, yadB, relA, trxA, rpoS, rpsB, tsf, lrp, cspA, fimB, leuL, ilvL, ivbL, …	292	111	412	2366	111	181	301	2185	2.18302	1.27951e-25	4.06884e-23	acnA,adhP,agp,aidB,argH,blc,bolA,cadA,cbpA,cbpM,clsB,csrB,curA,dkgA,dps,dtpB,ecnB,elaB,fbaB,flu,gabD,gabP,gabT,gadA,gadB,gadC,gadE,gadX,ggt,glgA,glgC,glgP,glsA,grxB,hdeA,hdeB,hdeD,hmp,katE,ldtE,mdtE,msyB,narU,osmB,osmC,osmF,osmY,otsA,otsB,patA,phr,poxB,qorA,rrlA,rrlE,rrsB,rrsG,rssB,sodC,sra,sufA,sufB,sufC,sufD,sufE,sufS,talA,tam,tktB,treA,treF,uspA,uspB,wrbA,yahO,yajO,ybaT,ybdK,ybeL,ybgA,ybgS,ybh…
CRP	malI, exuT, ppdD, hofB, hofC, hofM, hofN, hofO, hofP, ascF, ascB, udp, trg, azuC, azuR, ykgR, lsrA, lsrC, lsrD, lsrB, lsrF, lsrG, tam, lsrR, lsrK, fadH, uxaB, mhpR, lacI, nadC, yaeQ, arfB, nlpE, comR, yeiP, aaeX, aaeA, aaeB, aaeR, ldtB, yeiW, yaeP, rof, ybiT, bhsA, ampD, ampE, narQ, aegA, hfq, hflX, hflK, hflC, cspE, patZ, dpiB, dpiA, citC, citD, citE, citF, citX, citG, gcvT, gcvH, gcvP, mcaS, bt…	566	149	412	2366	149	417	263	1949	1.51178	3.2103e-16	5.10438e-14	aceA,aceK,acnA,acnB,acs,agp,aldB,ansB,aphA,araF,araG,araH,aspA,cdd,csiE,cysG,dcuA,dcuB,deoA,deoB,deoC,ebgA,ebgC,exuT,fecA,fecB,fecC,frlA,frlB,frlC,fucO,fumB,gabD,gabP,gabT,gadA,gadB,gadC,gadE,gadX,galE,galK,galT,gatD,gcvH,gcvT,glgA,glgC,glgP,glpK,glpX,gltA,gntP,gpsA,hlyE,htpG,idnD,idnO,lamB,lsrA,lsrB,lsrC,lsrD,lsrF,lsrG,malE,malF,malG,malK,malM,manZ,mdtE,melA,melB,mglA,mglB,mglC,mtlD,nagA,nagB,na…
IHF	glmY, csgD, csgE, csgF, csgG, proV, proW, proX, rpoE, rseA, rseB, rseC, csrB, fliA, fliZ, fliY, micF, gltB, gltD, gltF, dps, pstS, pstC, pstA, ompF, osmY, acs, yjcH, yjcG, patA, ihfB, osmE, yjbE, narG, narH, narJ, narI, narK, nirB, nirD, nirC, cysG, ompC, dusB, fis, fnr, glpT, glpQ, aceB, aceA, aceK, ihfA, yiaK, yiaL, yiaM, yiaN, yiaO, lyx, sgbH, sgbU, sgbE, ilvL, plaR, nmpC, paaA, paaB, paaC, pa…	218	72	412	2366	72	146	340	2220	1.89668	1.17386e-12	1.24429e-10	aceA,aceK,acs,csrB,cysG,dmsA,dmsB,dmsC,dppA,dppB,dppC,dppD,dppF,dps,fhlA,glcG,gltA,hypA,hypB,hypC,hypD,hypE,nirC,nrfA,nrfB,nrfC,nrfD,nrfE,osmE,osmY,paaA,paaB,paaC,paaD,paaE,paaF,paaG,paaH,paaI,paaZ,patA,proX,rtcB,sgbE,sgbH,sgbU,sodA,sra,sucB,sufA,sufB,sufC,sufD,sufE,sufS,tdcA,tdcB,tdcC,tdcD,tdcE,tdcF,tdcG,ulaB,ulaC,ulaD,ulaE,ulaF,uspA,uspB,yiaO,yjbE,yjcH
GadW	slp, dctR, hdeA, hdeB, yhiD, gadA, gadX, gadB, gadC, gadY, gadW, gadE, gadF, mdtE, mdtF	15	13	412	2366	13	2	399	2364	4.97702	1.12344e-09	8.93138e-08	dctR,gadA,gadB,gadC,gadE,gadW,gadX,gadY,hdeA,hdeB,mdtE,slp,yhiD
GadX	hdeA, hdeB, yhiD, gadE, gadF, uspE, gadB, gadC, slp, dctR, mdtE, mdtF, gadY, gadA, gadX, gadW, btuB, murI, hdeD, ydeN, ydeM, ynfB, speG, tppB, lon, glnK, amtB, rpoS, hns, cadB, cadA, asnB, glsA, ybaT	34	19	412	2366	19	15	393	2351	3.20917	2.61732e-08	1.66462e-06	cadA,cadB,dctR,gadA,gadB,gadC,gadE,gadW,gadX,gadY,glsA,hdeA,hdeB,hdeD,mdtE,slp,ybaT,ydeM,yhiD
TdcA	tdcA, tdcB, tdcC, tdcD, tdcE, tdcF, tdcG	7	7	412	2366	7	0	405	2366	5.74272	1.51073e-06	6.86303e-05	tdcA,tdcB,tdcC,tdcD,tdcE,tdcF,tdcG
TdcR	tdcA, tdcB, tdcC, tdcD, tdcE, tdcF, tdcG	7	7	412	2366	7	0	405	2366	5.74272	1.51073e-06	6.86303e-05	tdcA,tdcB,tdcC,tdcD,tdcE,tdcF,tdcG
PaaX	paaX, paaY, paaA, paaB, paaC, paaD, paaE, paaF, paaG, paaH, paaI, paaJ, paaK, paaZ	14	10	412	2366	10	4	402	2362	4.10194	2.66517e-06	0.000105941	paaA,paaB,paaC,paaD,paaE,paaF,paaG,paaH,paaI,paaZ
TorR	gadA, gadX, hdeA, hdeB, yhiD, torR, tnaC, torC, torA, torD, rpoS, adiA, adiC, gadB, gadC, gadE, mdtE, mdtF, slp	19	11	412	2366	11	8	401	2358	3.32473	1.65048e-05	0.000583169	adiC,gadA,gadB,gadC,gadE,gadX,hdeA,hdeB,mdtE,slp,yhiD
MalT	malP, malQ, malE, malF, malG, malH, malK, lamB, malM, malS, malZ	11	8	412	2366	8	3	404	2363	4.17652	2.40372e-05	0.000694893	lamB,malE,malF,malG,malK,malM,malP,malQ
NanR	nanX, nanY, nanC, nanM, nanS, nanA, nanT, nanE, nanK, yhcH, fimB	11	8	412	2366	8	3	404	2363	4.17652	2.40372e-05	0.000694893	nanA,nanC,nanE,nanK,nanM,nanS,nanT,yhcH
GadRcs	adiC, slp, dctR, aslB, yhiM, gadA, gadX, cadB, cadA	9	7	412	2366	7	2	405	2364	4.46656	4.13774e-05	0.00101215	adiC,cadA,cadB,dctR,gadA,gadX,slp
LsrR	lsrA, lsrC, lsrD, lsrB, lsrF, lsrG, tam, lsrR, lsrK	9	7	412	2366	7	2	405	2364	4.46656	4.13774e-05	0.00101215	lsrA,lsrB,lsrC,lsrD,lsrF,lsrG,tam
FNR	puuA, puuP, ydeJ, ybdN, iraM, fnrS, yfgF, gnd, gndA, fumC, soxR, soxS, nac, glnK, amtB, aspC, glnD, zwf, gdhA, lpdA, scpA, argK, scpB, scpC, ycaC, gapC_1C_2, dpiB, dpiA, citC, citD, citE, citF, citX, citG, ydfZ, ompW, ravA, viaA, adhE, arcA, aroP, cydA, fdnG, fnr, focA, garD, katG, metV, mltA, msrB, narG, narK, pykA, thrA, ung, ortT, ydfO, yfcZ, yffS, grcA, yibN, bidA, gltB, gltD, gltF, pstS, pst…	319	72	412	2366	72	247	340	2119	1.29616	5.61517e-05	0.00127545	acnA,adhE,ansB,aspA,cysG,dcuA,dcuB,dcuC,dmsA,dmsB,dmsC,dppA,dppB,dppC,dppD,dppF,feoB,feoC,fhlA,frdA,frdB,frdC,frdD,fumB,gadA,gadW,gadX,gcvH,gcvT,hcp,hcr,hlyE,hmp,hypB,hypC,hypD,hypE,katG,malP,malQ,nikA,nikB,nirC,nrfA,nrfB,nrfC,nrfD,nrfE,ompW,poxB,purM,sodA,sucB,sucC,sucD,tdcA,tdcB,tdcC,tdcD,tdcE,tdcF,tdcG,uxaA,uxaC,viaA,xdhB,xdhC,ycaC,ynfE,ynfF,ysgA,ytfE
AraC	xylA, xylB, ydeN, ydeM, ytfQ, ytfR, ytfT, yjfF, araF, araG, araH, araB, araA, araD, araC, araJ, araE, ygeA	18	10	412	2366	10	8	402	2358	3.1904	6.63499e-05	0.00130216	araF,araG,araH,xylA,xylB,ydeM,yjfF,ytfQ,ytfR,ytfT
DcuR	dpiB, dpiA, aspA, dcuA, pck, frdA, frdB, frdC, frdD, dctA, dcuB, fumB	12	8	412	2366	8	4	404	2362	3.82848	6.28074e-05	0.00130216	aspA,dcuA,dcuB,frdA,frdB,frdC,frdD,fumB
Fur	ftnA, oppA, oppB, oppC, oppD, oppF, garP, garL, garR, garK, rnpB, gspC, gspD, gspE, gspF, gspG, gspH, gspI, gspJ, gspK, gspL, gspM, gspO, ryhB, fhuF, yjjZ, sodA, pyrC, nfeF, gltB, gltD, gltF, gnd, gndA, fumC, soxR, soxS, nac, glnK, amtB, aspC, glnD, ndh, zwf, gdhA, fnr, grcA, lpdA, mntP, rcnA, rcnB, ompW, esrE, ompF, gpmA, metH, fhuA, fhuC, fhuD, fhuB, cirA, fur, fecA, fecB, fecC, fecD, fecE, fep…	282	65	412	2366	65	217	347	2149	1.32368	6.96126e-05	0.00130216	acnA,actP,adhP,ansB,araF,bfr,dkgA,dmsA,dmsB,dmsC,dppB,dppC,dppD,dppF,exbD,fecA,fecB,fecC,feoB,feoC,fepD,fhuF,fumB,glpK,grxB,hmp,katE,katG,manZ,mcbA,mdtL,mglB,narU,ompW,oppB,paaA,paaB,paaC,paaD,paaE,paaF,paaG,paaH,paaI,pepE,qorA,sodA,sucB,sucC,sucD,sufA,sufB,sufC,sufD,sufE,sufS,tsx,udp,uxaC,uxuA,uxuB,yjbJ,yjcH,ynfD,yqhD
OxyR	fhuF, mntH, None, ahpC, ahpF, hemH, sufA, sufB, sufC, sufD, sufS, sufE, uxuA, uxuB, gntP, grxA, ybjC, nfsA, rimK, ybjN, uof, fur, dps, isrC, flu, trxC, yhjA, katG, oxyR, oxyS, hcp, hcr, poxB, ychF, znuC, znuB, znuA, zinT, metR, metE, yjjZ, elaB, gor, hemF, xthA	45	17	412	2366	17	28	395	2338	2.16947	0.000117192	0.0020704	dps,elaB,fhuF,flu,gntP,hcp,hcr,katG,poxB,sufA,sufB,sufC,sufD,sufE,sufS,uxuA,uxuB
RcsB	gadB, gadC, gadA, gadX, hdeA, hdeB, yhiD, hdeD, gadY, safA, ydeO, ydeP, lolA, rarA, rseD, rpoE, rseA, rseB, rseC, osmB, osmC, bdm, sra, ftsA, ftsZ, rprA	26	12	412	2366	12	14	400	2352	2.65049	0.000129373	0.0021653	gadA,gadB,gadC,gadX,gadY,hdeA,hdeB,hdeD,osmB,osmC,sra,yhiD
CytR	udp, cdd, tsx, ppiA, cytR, rpoH, deoC, deoA, deoB, deoD, nupG, ycdZ, nupC, aphA	14	8	412	2366	8	6	404	2360	3.28155	0.00028927	0.00459939	aphA,cdd,deoA,deoB,deoC,nupG,tsx,udp
DeoR	deoC, deoA, deoB, deoD, nupG, tsx	6	5	412	2366	5	1	407	2365	4.7856	0.000370085	0.00560415	deoA,deoB,deoC,nupG,tsx
FliZ	mlrA, pdeR, gadE, gadF, mdtE, mdtF, hdeA, hdeB, yhiD, flhD, flhC, gadB, gadC, yjbJ, csgD, csgE, csgF, csgG, csgB, csgA, csgC, osmY	22	10	412	2366	10	12	402	2354	2.61033	0.000559968	0.00768553	gadB,gadC,gadE,hdeA,hdeB,mdtE,mlrA,osmY,yhiD,yjbJ
GalR	galP, galE, galT, galK, mglB, mglA, mglC, galS, galR	9	6	412	2366	6	3	406	2363	3.82848	0.00058004	0.00768553	galE,galK,galT,mglA,mglB,mglC
GalS	galP, galE, galT, galK, mglB, mglA, mglC, galS, galR	9	6	412	2366	6	3	406	2363	3.82848	0.00058004	0.00768553	galE,galK,galT,mglA,mglB,mglC
NarL	ogt, ynfE, ynfF, ynfG, ynfH, dmsD, dpiB, dpiA, citC, citD, citE, citF, citX, citG, ydeP, ompW, hyaA, hyaB, hyaC, hyaD, hyaE, hyaF, adhE, frdA, frdB, frdC, frdD, narG, narH, narJ, narI, narK, nirB, nirD, nirC, cysG, dmsA, dmsB, dmsC, nikA, nikB, nikC, nikD, nikE, nikR, napF, napD, napA, napG, napH, napB, napC, ccmA, ccmB, ccmC, ccmD, ccmE, ccmF, ccmG, ccmH, dcuB, fumB, hybO, hybA, hybB, hybC, hybD…	124	32	412	2366	32	92	380	2274	1.48199	0.000761217	0.00968268	adhE,aspA,cysG,dcuA,dcuB,dmsA,dmsB,dmsC,frdA,frdB,frdC,frdD,fumB,hcp,hcr,hyaA,hyaB,hyaC,hyaE,nikA,nikB,nirC,nrfA,nrfB,nrfC,nrfD,nrfE,ompW,poxB,ynfE,ynfF,ytfE
Fis	ogt, yeaR, yoaG, gltX, valU, valX, valY, lysV, trg, rplM, rpsI, cbpA, cbpM, ssrS, ygfA, cyoA, cyoB, cyoC, cyoD, cyoE, cspA, rrsA, ileT, alaT, rrlA, rrfA, hyaA, hyaB, hyaC, hyaD, hyaE, hyaF, adhE, rrsG, gltW, rrlG, rrfG, dps, gyrB, rrsC, gltU, rrlC, rrfC, rrsD, ileU, alaU, rrlD, rrfD, thrV, rrfF, gadB, gadC, osmY, acs, yjcH, yjcG, patA, gadA, gadX, rrsH, ileV, alaV, rrlH, rrfH, rrsB, gltT, rrlB, r…	243	54	412	2366	54	189	358	2177	1.27616	0.000810831	0.00991708	acnB,acs,adhE,aldB,ansB,cbpA,cbpM,cysG,deoA,deoB,deoC,dmsA,dmsB,dmsC,dps,fumB,gadA,gadB,gadC,gadX,hlyE,hyaA,hyaB,hyaC,hyaE,katE,malE,malF,malG,mglA,mglC,mtlD,nanA,nanE,nanK,nanT,nirC,nrfA,nrfB,nrfC,nrfD,nrfE,osmE,osmY,patA,proP,rrlA,rrlE,rrsB,rrsG,sra,yhcH,yjcH,yodD
SlyA	fecI, fecR, casA, casB, casC, casD, casE, cas1, cas2, elfA, paaA, paaB, paaC, paaD, paaE, paaF, paaG, paaH, paaI, paaJ, paaK, sgcX, sgcB, sgcC, sgcQ, sgcA, sgcE, sgcR, mdtM, yjiN, slyA, gspC, gspD, gspE, gspF, gspG, gspH, gspI, gspJ, gspK, gspL, gspM, gspO, leuO, pagP, rsd, rmf, hlyE	48	16	412	2366	16	32	396	2334	1.91424	0.000951396	0.0112053	hlyE,paaA,paaB,paaC,paaD,paaE,paaF,paaG,paaH,paaI,sgcA,sgcB,sgcC,sgcE,sgcX,yjiN
GutM	srlA, srlE, srlB, srlD, gutM, srlR, gutQ	7	5	412	2366	5	2	407	2364	4.10194	0.00113745	0.012057	srlA,srlB,srlD,srlE,srlR
SrlR	srlA, srlE, srlB, srlD, gutM, srlR, gutQ	7	5	412	2366	5	2	407	2364	4.10194	0.00113745	0.012057	srlA,srlB,srlD,srlE,srlR
UlaR	ulaA, ulaB, ulaC, ulaD, ulaE, ulaF, ulaG	7	5	412	2366	5	2	407	2364	4.10194	0.00113745	0.012057	ulaB,ulaC,ulaD,ulaE,ulaF
YdeO	gadE, gadF, safA, ydeO, gadW, hyaA, hyaB, hyaC, hyaD, hyaE, hyaF, appC, appB, appA, yccB, yiiS, uspD, slp, dctR, nhaR, mdtE, mdtF, gadB, adiA	24	10	412	2366	10	14	402	2352	2.3928	0.00128497	0.0131813	dctR,gadB,gadE,gadW,hyaA,hyaB,hyaC,hyaE,mdtE,slp
SrsR	dinJ, yafQ, yafL, bluR, paaZ, paaA, paaB, paaC, paaD, paaE, paaF, paaG, paaH, paaI, paaJ, paaK, cdgI, yfdO, yfdN, yfdM, yfdL, yfdK, yfdP, yfdQ, fucP, fucI, fucK, fucU, fucR, fucA, fucO, hycB, pflB, dhaK, dhaL, dhaM, adhE, narZ	38	13	412	2366	13	25	399	2341	1.96461	0.00217703	0.0216342	adhE,fucO,narZ,paaA,paaB,paaC,paaD,paaE,paaF,paaG,paaH,paaI,paaZ
LldR	lldP, lldR, lldD, fadE, fadL, lpxP, yfdY, glcD, yhcO, gadY, gadW	11	6	412	2366	6	5	406	2361	3.13239	0.00244634	0.0228804	gadW,gadY,lldD,lldP,lldR,yhcO
UxuR	lgoR, yjjN, uxuR, exuR, uxuA, uxuB, uidA, uidB, uidC, gntP, fliC	11	6	412	2366	6	5	406	2361	3.13239	0.00244634	0.0228804	gntP,uidA,uidB,uidC,uxuA,uxuB
NsrR	fliA, fliZ, fliY, hycA, hycB, hycC, hycD, hycE, hycF, hycG, hycH, hycI, feaR, hmp, nrfA, nrfB, nrfC, nrfD, nrfE, nrfF, nrfG, aceE, aceF, hypA, hypB, hypC, hypD, hypE, fhlA, cdd, norR, ndh, ygbA, sodB, tehA, tehB, sufA, sufB, sufC, sufD, sufS, sufE, yibD, dsdC, lrp, thrS, infC, rpmI, rplT, pheM, pheS, pheT, ihfA, tsgA, bamE, grxD, mepH, ydbD, bdcA, yeaE, pgpC, tadA, dkgB, wecA, wzzE, wecB, wecC, r…	86	23	412	2366	23	63	389	2303	1.53584	0.00253663	0.0230471	cdd,fhlA,hcp,hcr,hmp,hypA,hypB,hypC,hypD,hypE,nrfA,nrfB,nrfC,nrfD,nrfE,poxB,sufA,sufB,sufC,sufD,sufE,sufS,ytfE
Spf	galK, gltA, maeA, sthA, srlA, fucI, fucK, xylF, nanC, nanT, lldP, ebgC, yjiA, ytfJ, dppB, gss, puuE, ascF, fucP, glpF, paaK, atoD, caiA, sdhC, gdhA, sucC, araF	27	10	412	2366	10	17	402	2349	2.12693	0.00364323	0.0321818	araF,dppB,ebgC,galK,gltA,lldP,nanC,nanT,srlA,sucC
NarP	ydeP, hyaA, hyaB, hyaC, hyaD, hyaE, hyaF, nirB, nirD, nirC, cysG, napF, napD, napA, napG, napH, napB, napC, ccmA, ccmB, ccmC, ccmD, ccmE, ccmF, ccmG, ccmH, fdhF, fdnG, fdnH, fdnI, nrfA, nrfB, nrfC, nrfD, nrfE, nrfF, nrfG, hcp, hcr, poxB, norV, norW, yeaR, yoaG, ytfE, ydhY, ydhV, ydhW, ydhX, ydhU, ydhT	51	15	412	2366	15	36	397	2330	1.68903	0.00538786	0.0463065	cysG,hcp,hcr,hyaA,hyaB,hyaC,hyaE,nirC,nrfA,nrfB,nrfC,nrfD,nrfE,poxB,ytfE
ExuR	exuT, uxaB, uxaC, uxaA, lgoR, yjjN, exuR, uxuA, uxuB, uxuR	10	5	412	2366	5	5	407	2361	2.87136	0.00927278	0.0775985	exuT,uxaA,uxaC,uxuA,uxuB
UidR	uidA, uidB, uidC, uidR	4	3	412	2366	3	1	409	2365	4.30704	0.011534	0.0940468	uidA,uidB,uidC
ArgR	argA, lysO, yhcC, aroK, aroP, cvpA, dacC, dps, eutS, ftsZ, gltB, gltP, hchA, hisL, mcaS, lrp, mukE, pfkB, potF, puuB, pyrL, stpA, waaA, yaaU, ydgI, yfcC, yffB, ykgA, yraQ, gltD, gltF, argC, argB, argH, argE, argF, argI, argR, carA, carB, metY, argD, hisJ, hisQ, hisM, hisP, artP, artI, artQ, artM, artJ, argG, astC, astA, astD, astB, astE	57	15	412	2366	15	42	397	2324	1.51124	0.0159537	0.126832	argB,argE,argH,artI,artM,artP,artQ,astA,astB,astC,astD,astE,dps,pfkB,puuB
IscR	rnlA, rnlB, nrdH, nrdI, nrdE, nrdF, hyaA, hyaB, hyaC, hyaD, hyaE, hyaF, torT, sufA, sufB, sufC, sufD, sufS, sufE, iscR, iscS, iscU, iscA, napF, napD, napA, napG, napH, napB, napC, ydiU, erpA, nfuA	33	10	412	2366	10	23	402	2343	1.74022	0.0174765	0.135549	hyaA,hyaB,hyaC,hyaE,sufA,sufB,sufC,sufD,sufE,sufS
AdiY	gadA, gadX, gadB, gadC, gltB, gltD, gltF, adiA	8	4	412	2366	4	4	408	2362	2.87136	0.0203589	0.148512	gadA,gadB,gadC,gadX
AzuR	cadA, galE	2	2	412	2366	2	0	410	2366	5.74272	0.0219498	0.148512	cadA,galE
EbgR	ebgA, ebgC	2	2	412	2366	2	0	410	2366	5.74272	0.0219498	0.148512	ebgA,ebgC
GadE	hdeA, hdeB, yhiD, gadE, gadF, yhiM, yjbQ, yjbR, gltB, gltD, gltF, gadB, gadC, hdeD, lrp, rcsA, cyoA, cyoB, cyoC, cyoD, cyoE, mdtE, mdtF, gnd, gndA, purA, hlpA, lpxD, fabZ, lpxA, gadX, gadW, fliC, fliX	34	10	412	2366	10	24	402	2342	1.68903	0.0215887	0.148512	gadB,gadC,gadE,gadW,gadX,hdeA,hdeB,hdeD,mdtE,yhiD
GadY	gadX, gadW	2	2	412	2366	2	0	410	2366	5.74272	0.0219498	0.148512	gadW,gadX
YqhC	yqhD, dkgA	2	2	412	2366	2	0	410	2366	5.74272	0.0219498	0.148512	dkgA,yqhD
YcjW	ycjM, ycjN, ycjO, ycjP, ycjQ, ycjR, ycjS, ycjT, ycjU, ycjV, ymjB, ompG	12	5	412	2366	5	7	407	2359	2.3928	0.022586	0.149632	ycjN,ycjO,ycjP,ycjQ,ycjR
FrlR	frlA, frlB, frlC, frlD, frlR	5	3	412	2366	3	2	409	2364	3.44563	0.0256732	0.166614	frlA,frlB,frlC
Lrp	yojI, argO, alaA, avtA, lysP, cadB, cadA, ilvI, ilvH, dadA, dadX, rrsB, gltT, rrlB, rrfB, rrsA, ileT, alaT, rrlA, rrfA, leuE, ssrS, ygfA, alaE, ridA, aceB, ansB, aspA, brnQ, csiE, cycA, eco, fimA, ftsQ, livJ, lolC, lrhA, lysU, metK, mqo, mtr, osmY, pepD, potF, ppx, sdaA, sdaC, serA, serB, stpA, thrL, dtpA, tyrP, tyrR, uspE, ybgS, ybiJ, ybjS, ycaM, yciN, yehL, yfcC, yfcZ, patA, yhhW, yhjE, yjbJ, y…	361	66	412	2366	66	295	346	2071	1.04992	0.0309572	0.196888	adhE,aidB,ansB,aphA,artI,artP,aspA,astC,borD,bssS,cadA,cadB,csiE,deoB,dppA,dtpB,frdA,frdB,gabD,gabP,gabT,gadB,gadW,gadY,gcvH,gcvT,glgC,groL,groS,hdeA,hdeB,hlyE,katE,ldhA,lysU,oppB,osmC,osmY,patA,pgl,proP,purM,rrlA,rrlE,rrsB,rrsG,tdh,treA,ybgA,ybgS,ybiI,ybiO,ycgB,ydcK,ydcL,yeaG,ygiV,ygiW,yhhA,yhiD,yiaG,yibT,yiiM,yjbJ,yjiL,yodC
PtrR	sad, glsB, yneG, gabD, gadA, gadB, acrA, acrB, acrR, puuC, puuB, puuE, puuA	13	5	412	2366	5	8	407	2358	2.20874	0.0323399	0.201649	gabD,gadA,gadB,puuB,puuC
H-NS	ftnA, casA, casB, casC, casD, casE, cas1, cas2, yciG, yciF, yciE, slp, dctR, rcsD, rcsB, cadC, ydeP, gadE, gadF, mdtE, mdtF, ydeO, adiY, yhiM, gadW, hdfR, evgL, evgA, evgS, ade, lrp, leuO, nrdA, nrdB, yfaE, nrdD, nrdG, ssrS, ygfA, cspA, mdtU, mdtJ, mdtI, csgD, csgE, csgF, csgG, malE, malF, malG, malH, micF, galE, galT, galK, csiE, rrsG, gltW, rrlG, rrfG, dps, proV, proW, proX, rrsC, gltU, rrlC, r…	236	45	412	2366	45	191	367	2175	1.09501	0.0374286	0.22889	adiC,adiY,appY,bolA,cadA,cadB,cbpA,csiE,cysG,dctR,dps,gabD,gabP,gabT,gadA,gadB,gadC,gadE,gadW,gadX,galE,galK,galT,hdeA,hdeB,hdeD,hlyE,malE,malF,malG,mdtE,nirC,osmC,proX,rrsB,rrsG,slp,srlA,srlB,srlD,srlE,srlR,yciE,yciG,yhiD
GlaR	glaH, lhgD, gabD, gabT, gabP, yidB, smg, chaA, kdgT, yehE, yadN, yfdC, yfjD, rsgA, orn, yjfY, bdcR, ygjI, ybaN, yqhC, ygiV, ypjA, ynaE, yccU, ydcK, ydfI, pdeG, ycgV, ydhS, yodB, chaB, chaC, alaE, apt, aroB, aroP, baeS, bdcA, bssS, cadC, casA, cysN, cysS, dctR, dinQ, elfC, fhuE, gadW, gadX, gcvA, gdhA, gltF, hinT, htrE, idnD, idnK, inaA, kdsA, ldcC, lsrG, mglA, mrdA, murD, nlpA, oxc, pdhR, pdxA, p…	120	25	412	2366	25	95	387	2271	1.1964	0.0435153	0.261092	bssS,chaB,dctR,gabD,gabP,gabT,gadW,gadX,idnD,ldcC,lsrG,mglA,rssB,sgcC,tam,yccU,ycjP,ydcK,ydhS,yehE,yfdC,ygiV,ygiW,ygjI,yjfY
AlsR	rpiB, alsR, alsB, alsA, alsC, alsE	6	3	412	2366	3	3	409	2363	2.87136	0.0457627	0.264592	alsB,alsC,alsE
McbR	mcbA, yciG, yciF, yciE, rsd, rmf	6	3	412	2366	3	3	409	2363	2.87136	0.0457627	0.264592	mcbA,yciE,yciG
AppY	hyaA, hyaB, hyaC, hyaD, hyaE, hyaF, appC, appB, appA, yccB	10	4	412	2366	4	6	408	2360	2.29709	0.0478667	0.271815	hyaA,hyaB,hyaC,hyaE
CadC	cadC, cadB, cadA	3	2	412	2366	2	1	410	2365	3.82848	0.0593657	0.325488	cadA,cadB
MelR	melR, melA, melB	3	2	412	2366	2	1	410	2365	3.82848	0.0593657	0.325488	melA,melB
PhoP	mgrR, mgtS, ompT, hdeA, hdeB, yhiD, gadW, hdeD, gadE, gadF, iraM, safA, ydeO, ydeP, cysB, glgB, glgX, glgC, glgA, glgP, queE, clpS, fadL, purH, purD, acrA, acrB, phoP, phoQ, malS, argD, nagA, hemL, pagP, ybjG, yrbL, borD, rstA, rstB, slyB, rutA, rutB, rutC, rutD, rutE, rutF, rutG, metB, metL, mgtA, treR, mgrB, dcuD, tolC, ygiB, ygiC, ryjB, rmf, rsd	59	13	412	2366	13	46	399	2320	1.26534	0.0870689	0.469287	borD,gadE,gadW,glgA,glgB,glgC,glgP,glgX,hdeA,hdeB,hdeD,nagA,yhiD
HU	micF, galE, galT, galK, tyrP, mtr, seqA, pgm	8	3	412	2366	3	5	409	2361	2.15352	0.102106	0.541161	galE,galK,galT
IclR	aceB, aceA, aceK, iclR	4	2	412	2366	2	2	410	2364	2.87136	0.107197	0.549819	aceA,aceK
YciT	cusF, rdcA, bsmA, ybiY	4	2	412	2366	2	2	410	2364	2.87136	0.107197	0.549819	bsmA,ybiY
CsrA	moaA, moaB, moaC, moaD, moaE, iraD, rpoE, ymdA, gadA, gadB, gadC, ydeO, gadE	13	4	412	2366	4	9	408	2357	1.76699	0.113766	0.572509	gadA,gadB,gadC,gadE
OmpR	pgaA, pgaB, pgaC, pgaD, cadB, cadA, cadC, speF, potE, acrR, fadE, gmhA, lpp, ompX, pdhR, rhtA, rob, sstT, tolC, tsgA, micF, ompF, csgD, csgE, csgF, csgG, bolA, feoA, feoB, feoC, fadL, ompC, nmpC, flhD, flhC, sra, tppB, omrA, omrB, ecnB, csgI, htpX, nuoN, queE, galP, alx, znuA, narU, narZ, narY, narW, narV, malE, copA, yobB, exoX	56	12	412	2366	12	44	400	2322	1.23058	0.115222	0.572509	bolA,cadA,cadB,ecnB,feoB,feoC,malE,narU,narW,narY,narZ,sra
AidB	aidB	1	1	412	2366	1	0	411	2366	5.74272	0.148308	0.646055	aidB
DeaD	ldtD	1	1	412	2366	1	0	411	2366	5.74272	0.148308	0.646055	ldtD
FhlA	hycA, hycB, hycC, hycD, hycE, hycF, hycG, hycH, hycI, hypA, hypB, hypC, hypD, hypE, fhlA, fdhF, hyfA, hyfB, hyfC, hyfD, hyfE, hyfF, hyfG, hyfH, hyfI, hyfJ, hyfR, focB, hydN, hypF	30	7	412	2366	7	23	405	2343	1.33997	0.144952	0.646055	fhlA,hypA,hypB,hypC,hypD,hypE,hypF
PlaR	plaR, yiaK, yiaL, yiaM, yiaN, yiaO, lyx, sgbH, sgbU, sgbE, eda, glpA, glpT, ygjV	14	4	412	2366	4	10	408	2356	1.64078	0.14153	0.646055	sgbE,sgbH,sgbU,yiaO
RplD	tnaA	1	1	412	2366	1	0	411	2366	5.74272	0.148308	0.646055	tnaA
YgiV	mcbR	1	1	412	2366	1	0	411	2366	5.74272	0.148308	0.646055	mcbR
YrdG	mscL	1	1	412	2366	1	0	411	2366	5.74272	0.148308	0.646055	mscL
bifunctional aconitate hydratase B/2-methylisocitrate dehydratase	acnB	1	1	412	2366	1	0	411	2366	5.74272	0.148308	0.646055	acnB
carbon storage regulator CsrA	ycdT, dgcZ, glgC, glgA, glgP, glgS, nhaR, pgaA, pgaB, pgaC, pgaD, sdiA, evgA, acnA	14	4	412	2366	4	10	408	2356	1.64078	0.14153	0.646055	acnA,glgA,glgC,glgP
AscG	ascF, ascB, prpR, ybiT, htpG	5	2	412	2366	2	3	410	2363	2.29709	0.161547	0.667168	htpG,prpR
FimZ	sfmA, sfmC, puuD, puuC, puuB	5	2	412	2366	2	3	410	2363	2.29709	0.161547	0.667168	puuB,puuC
GcvA	gcvB, gcvA, gcvT, gcvH, gcvP	5	2	412	2366	2	3	410	2363	2.29709	0.161547	0.667168	gcvH,gcvT
YdcI	isrC, flu, smrB, iraP, gadB	5	2	412	2366	2	3	410	2363	2.29709	0.161547	0.667168	flu,gadB
Rob	ybjC, nfsA, rimK, ybjN, acnA, nfsB, fumC, rob, acrZ, map, glnD, dapD, mdaB, yhbW, aldA, micF, acs, actP, astC, elaB, fadB, fadA, fadD, fadL, yiaG, yhbO, yjcH, chaC, glgS, narG, mdtD, ybiT, ydcL, yacH, acrA, acrB, nfo, sodA, marR, marA, marB, zwf, inaA, ldtB, mltF, aslB, tolC, ygiB, ygiC	49	10	412	2366	10	39	402	2327	1.17198	0.179908	0.733472	acnA,acs,actP,astC,elaB,sodA,ydcL,yhbO,yiaG,yjcH
NagC	galP, chiZ, chiP, chiQ, ptsH, ptsI, crr, creA, creB, creC, creD, dinI, ydeP, eutS, eutP, eutQ, eutT, eutD, eutM, feoA, feoB, feoC, ydeN, ydeM, nagB, nagA, nagC, nagD, chbB, chbC, chbA, chbR, chbF, chbG, glmU, glmS, manX, manY, manZ, nanC, nanM, nanS, nagE, fimB	44	9	412	2366	9	35	403	2331	1.17465	0.194993	0.784907	feoB,feoC,manZ,nagA,nagB,nanC,nanM,nanS,ydeM
CreB	malE, malF, malG, malH, talA, ackA, pta, nudF, yqiB, cpdA, yqiA, parE, cbrA, cbrB, recG, creD	16	4	412	2366	4	12	408	2354	1.43568	0.203741	0.80987	malE,malF,malG,talA
CecR	cecR, ybhG, ybhF, ybhS, ybhR, rhlE	6	2	412	2366	2	4	410	2362	1.91424	0.219439	0.840742	ybhR,ybhS
IdnR	gntK, idnK, idnD, idnO, idnT, idnR	6	2	412	2366	2	4	410	2362	1.91424	0.219439	0.840742	idnD,idnO
NikR	nikA, nikB, nikC, nikD, nikE, nikR	6	2	412	2366	2	4	410	2362	1.91424	0.219439	0.840742	nikA,nikB
ATP-dependent RNA helicase DeaD	uvrY, sdiA, mntR	3	0	412	2366	0	3	412	2363	0	1	1
AaeR	aaeX, aaeA, aaeB	3	0	412	2366	0	3	412	2363	0	1	1
AccB	accB, accC	2	0	412	2366	0	2	412	2364	0	1	1
AcrR	marR, marA, marB, soxR, soxS, flhD, flhC, micF, acrA, acrB, acrR, puuA, mdtU, mdtJ, mdtI	15	0	412	2366	0	15	412	2351	0	1	1
Ada	aidB, alkA, ada, alkB	4	1	412	2366	1	3	411	2363	1.43568	0.474023	1	aidB
AgaR	kbaZ, agaV, agaW, agaA, agaR, agaS, agaY, agaB, agaC, agaD, agaI	11	0	412	2366	0	11	412	2355	0	1	1
AgrB	dinQ	1	0	412	2366	0	1	412	2365	0	1	1
AlaS	alaS	1	0	412	2366	0	1	412	2365	0	1	1
AllR	allA, allS, gcl, hyi, glxR, ybbV, ybbW, allB, ybbY, glxK	10	1	412	2366	1	9	411	2357	0.574272	0.799739	1	hyi
AllS	allD, allC, ylbA	3	0	412	2366	0	3	412	2363	0	1	1
AlpA	intA, phoB, phoR	3	0	412	2366	0	3	412	2363	0	1	1
AmeF	mazE, mazF	2	0	412	2366	0	2	412	2364	0	1	1
ArcA	puuA, puuP, puuD, puuR, puuC, puuB, puuE, ybdN, iraM, fadH, arcZ, citC, citD, citE, citF, citX, citG, dpiB, dpiA, hyaA, hyaB, hyaC, hyaD, hyaE, hyaF, gadE, gadF, ompW, appY, rsd, rmf, dsbB, ynaJ, mqo, ndk, yfiF, kgtP, pncB, yhjE, yhgE, acpP, aldA, arcA, argR, argT, carA, glaH, cycA, cydA, cyoA, dcuA, dcuB, dppA, fadE, feoA, focA, folE, fumA, gcvB, glcC, glpD, glpE, kdpA, manA, mdh, micF, msrB, nu…	236	35	412	2366	35	201	377	2165	0.851674	0.530792	1	aceA,aceK,acnA,acnB,appY,arcZ,cadA,cadB,dcuA,dcuB,dcuC,dppA,fumB,gadA,gadE,gadX,gatD,glcG,gltA,hyaA,hyaB,hyaC,hyaE,lldD,lldP,lldR,ompW,oppB,osmY,puuB,puuC,sodA,sucB,sucC,sucD
ArcZ	rpoS, flhD, flhC, eptB, mutS, lrhA	6	0	412	2366	0	6	412	2360	0	1	1
ArgP	lysP, gdhA, lysC, lysA, dapD, asd, argP, argO, dnaA, dnaN, recF, nrdA, nrdB, yfaE, dapB	15	0	412	2366	0	15	412	2351	0	1	1
ArrS	gadE, gadF, cfa	3	1	412	2366	1	2	411	2364	1.91424	0.382317	1	gadE
ArsR	arsR, arsB, arsC	3	0	412	2366	0	3	412	2363	0	1	1
AsflhD	flhD	1	0	412	2366	0	1	412	2365	0	1	1
AsnC	asnC, mioC, asnA	3	0	412	2366	0	3	412	2363	0	1	1
AtoC	atoD, atoA, atoE, atoB	4	0	412	2366	0	4	412	2362	0	1	1
BaeR	ycaC, acrD, mdtA, mdtB, mdtC, mdtD, baeS, baeR, spy	9	2	412	2366	2	7	410	2359	1.27616	0.394772	1	spy,ycaC
BasR	yrbL, csgD, csgE, csgF, csgG, eptA, arnB, arnC, arnA, arnD, arnT, arnE, arnF, yibD, dgkA, tomB, hha, putA, cspI, fimB, qseB, qseC, emrD, glpA, glpB, glpC	26	1	412	2366	1	25	411	2341	0.220874	0.984919	1	eptA
BetI	betI, betB, betA, betT	4	0	412	2366	0	4	412	2362	0	1	1
BirA	bioB, bioF, bioC, bioD, bioA	5	0	412	2366	0	5	412	2361	0	1	1
BluR	ycgZ, ymgA, ariR, ymgC	4	0	412	2366	0	4	412	2362	0	1	1
BolA	mreB, csgA, csgD, csgE, csgF, csgG, fimH, ampC, dacC	9	0	412	2366	0	9	412	2357	0	1	1
BtsR	btsT, csgB, csgA, csgC, csgD, csgE, csgF, csgG, pdhR, aceE, aceF, lpdA, mdh, yobF, cspC	15	0	412	2366	0	15	412	2351	0	1	1
C0293	hcaR, iroK, fadR	3	0	412	2366	0	3	412	2363	0	1	1
CRP-Sxy	yccR	1	0	412	2366	0	1	412	2365	0	1	1
CaiF	fixA, fixB, fixC, fixX, caiT, caiA, caiB, caiC, caiD, caiE	10	0	412	2366	0	10	412	2356	0	1	1
Cbl	tauA, tauB, tauC, tauD, ssuE, ssuA, ssuD, ssuC, ssuB	9	0	412	2366	0	9	412	2357	0	1	1
CdaR	garP, garL, garR, garK, rnpB, garD, gudP, gudX, gudD, cdaR	10	0	412	2366	0	10	412	2356	0	1	1
ChbR	chbB, chbC, chbA, chbR, chbF, chbG	6	0	412	2366	0	6	412	2360	0	1	1
ChiX	dpiB, dpiA, chiZ, chiP, chiQ, chbC	6	0	412	2366	0	6	412	2360	0	1	1
CitR	citR, ybdN, ybdM	3	0	412	2366	0	3	412	2363	0	1	1
ComR	bhsA	1	0	412	2366	0	1	412	2365	0	1	1
CpxQ	cpxP, skp, cfa	3	0	412	2366	0	3	412	2363	0	1	1
CpxR	csgD, csgE, csgF, csgG, csgB, csgA, csgC, acrD, mdtA, mdtB, mdtC, mdtD, baeS, baeR, dsbC, yidQ, sbmA, yaiW, yjfN, yqaE, slt, marR, marA, marB, cyaR, rprA, ldtD, rpoH, ompF, cpxR, cpxA, ompC, yqjA, mzrA, yccA, ftnB, tomB, hha, dgcZ, yebE, efeU, ldtC, aroG, degP, rseD, rpoE, rseA, rseB, rseC, ppiA, ung, ppiD, hlpA, lpxD, fabZ, lpxA, bamE, psd, mscM, bacA, motR, motA, motB, cheA, cheW, cpxP, cpxQ, s…	129	10	412	2366	10	119	402	2247	0.445172	0.995665	1	acs,astC,chaB,glsA,gpmM,hcp,ldtD,spy,yjfN,yqaE
Cra	aroP, manX, manY, manZ, sgrS, sgrT, setA, pdhR, aceE, aceF, lpdA, prpB, prpC, prpD, prpE, cyoA, cyoB, cyoC, cyoD, cyoE, marR, marA, marB, zwf, fbaB, glcC, gpmM, envC, yibQ, ppc, fruB, fruK, fruA, tpiA, mpl, poxB, betT, betI, betB, betA, csgD, csgE, csgF, csgG, cydA, cydB, gapA, yeaD, pdeL, hypF, eno, crp, glk, adhE, pfkA, epd, pgk, fbaA, nirB, nirD, nirC, cysG, aceB, aceA, aceK, pck, acnA, acnB, …	133	16	412	2366	16	117	396	2249	0.690853	0.855627	1	aceA,aceK,acnA,acnB,adhE,cysG,fbaB,gpmM,hypF,manZ,mtlD,nikA,nikB,nirC,poxB,yeaD
CsgD	ubiT, yhbS, fliF, fliG, fliH, fliI, fliJ, fliK, fliE, yccT, csgB, csgA, csgC, csgD, csgE, csgF, csgG, nlpA, wrbA, yccJ, flgM, flgN, fliA, fliZ, fliY, pepD, adrA, iraP	28	2	412	2366	2	26	410	2340	0.410194	0.935323	1	wrbA,yccJ
CspA	hns, gyrA	2	0	412	2366	0	2	412	2364	0	1	1
CsqR	yihW, yihV, csqR, yihU, yihT, yihS	6	0	412	2366	0	6	412	2360	0	1	1
CueR	copA, cueO, moaA, moaB, moaC, moaD, moaE, rsd, rmf	9	0	412	2366	0	9	412	2357	0	1	1
CusR	hiuH, msrP, msrQ, cyoA, cyoB, cyoC, cyoD, cyoE, cusC, cusF, cusB, cusA, cusR, cusS	14	0	412	2366	0	14	412	2352	0	1	1
CyaR	nadE, yqaE, luxS, yobF, hdeD, yacL, rpoS, ompX, yliM	9	2	412	2366	2	7	410	2359	1.27616	0.394772	1	hdeD,yqaE
CynR	cynT, cynS, cynR	3	0	412	2366	0	3	412	2363	0	1	1
CysB	yciW, ygeH, ybdN, dgcZ, yfbR, yoaC, ariR, tcyP, tcyJ, tauA, tauB, tauC, tauD, cysB, cysK, cysD, cysN, cysC, cysJ, cysI, cysH, cysP, cysU, cysW, cysA, cysM, ssuE, ssuA, ssuD, ssuC, ssuB, cbl, hslJ	33	0	412	2366	0	33	412	2333	0	1	1
Dan	ttdR, ttdA, ttdB, ttdT	4	0	412	2366	0	4	412	2362	0	1	1
DecR	cyuP, cyuA	2	0	412	2366	0	2	412	2364	0	1	1
DgoR	dgoR, dgoK, dgoA, dgoD, dgoT	5	0	412	2366	0	5	412	2361	0	1	1
DhaR	dhaR, dhaK, dhaL, dhaM	4	0	412	2366	0	4	412	2362	0	1	1
DicA	dicC, ydfX, ydfW, dicA, dicB, ydfD, ydfE, insD, intQ	9	0	412	2366	0	9	412	2357	0	1	1
DicD	dicA, dicB, dicC	3	0	412	2366	0	3	412	2363	0	1	1
DicF	ftsZ, xylR, pykA, manX	4	0	412	2366	0	4	412	2362	0	1	1
DinJ-YafQ	cspE, dinJ, yafQ	3	0	412	2366	0	3	412	2363	0	1	1
DksA	argI, livJ, iraD, rrsA, ileT, alaT, rrlA, rrfA, rrsB, gltT, rrlB, rrfB, rrsC, gltU, rrlC, rrfC, rrsD, ileU, alaU, rrlD, rrfD, thrV, rrfF, rrsE, gltV, rrlE, rrfE, rrsG, gltW, rrlG, rrfG, rrsH, ileV, alaV, rrlH, rrfH, rplN, rplX, rplE, rpsN, rpsH, rplF, rplR, rpsE, rpmD, rplO, secY, rpmJ, dusB, fis, pcnB, folk, dksA, yadB, rpsJ, rplC, rplD, rplW, rplB, rpsS, rplV, rpsC, rplP, rpmC, rpsQ, rplK, rplA…	148	10	412	2366	10	138	402	2228	0.388022	0.999385	1	csrB,flu,hlyE,hmp,rrlA,rrlE,rrsB,rrsG,talA,tktB
DnaA	yjeV, nrdA, nrdB, yfaE, dnaA, dnaN, recF, uvrB, recN, polA, rpoH, guaB, guaA, aldA, iraD	15	0	412	2366	0	15	412	2351	0	1	1
DpiA	dpiB, dpiA, citC, citD, citE, citF, citX, citG, mdh, exuT, appY	11	2	412	2366	2	9	410	2357	1.04413	0.501662	1	appY,exuT
DsdC	dsdX, dsdA, dsdC	3	0	412	2366	0	3	412	2363	0	1	1
DsrA	hns, lrp, rbsD, rbsA, rbsC, rbsB, rbsZ, rbsK, rbsR, rpoS	10	0	412	2366	0	10	412	2356	0	1	1
EnvR	acrA, acrB	2	0	412	2366	0	2	412	2364	0	1	1
EnvY	ompF, ompC	2	0	412	2366	0	2	412	2364	0	1	1
EvgA	yegR, yegZ, yfdX, acrD, evgL, evgA, evgS, gadE, gadF, mdtE, mdtF, emrK, emrY, safA, ydeO, ydeP, frc	17	2	412	2366	2	15	410	2351	0.675614	0.74236	1	gadE,mdtE
FabR	fabA, fabB	2	0	412	2366	0	2	412	2364	0	1	1
FadR	fadH, fadM, fadR, fabH, fabD, fabG, fabI, accA, accB, accC, accD, fadB, fadA, fadL, uspA, fadE, fabA, fadD, sroD, fadI, fadJ, iclR, fabB	23	1	412	2366	1	22	411	2344	0.249683	0.975477	1	uspA
FeaR	tynA, feaB	2	0	412	2366	0	2	412	2364	0	1	1
FimR2	fliR, fliG, fliI, fliJ, hofQ	5	0	412	2366	0	5	412	2361	0	1	1
FlhDC	mglB, mglA, mglC, ygbK, ppdA, ppdB, ygdB, ppdC, recC, glpA, glpB, glpC, fliL, fliM, fliN, fliO, fliP, fliQ, fliR, napF, napD, napA, napG, napH, napB, napC, ccmA, ccmB, ccmC, ccmD, ccmE, ccmF, ccmG, ccmH, hydN, hypF, fliA, fliZ, fliY, mdh, nrfA, nrfB, nrfC, nrfD, nrfE, nrfF, nrfG, ycgR, yhjH, fliD, fliS, fliT, fliE, fliF, fliG, fliH, fliI, fliJ, fliK, gltI, gltJ, gltK, gltL, sroC, flgA, flgM, flgN…	93	10	412	2366	10	83	402	2283	0.617497	0.903151	1	adhE,hypF,mglA,mglB,mglC,nrfA,nrfB,nrfC,nrfD,nrfE
FliX	fliC, rpsJ, rplC, rplD, rplW, rplB, rpsS, rplV, rpsC, rplP, rpmC, rpsQ	12	0	412	2366	0	12	412	2354	0	1	1
FnrS	sodB, cydD, cydC, yobA, yebZ, yebY, sodA, metE, maeA, gpmA, folE, yeiB, folX, yfcH, iscR, marA, azuC, azuR, glpD, yieP	20	1	412	2366	1	19	411	2347	0.287136	0.960148	1	sodA
FrmR	frmR, frmA, frmB	3	0	412	2366	0	3	412	2363	0	1	1
FucR	fucA, fucO, fucP, fucI, fucK, fucU, fucR	7	1	412	2366	1	6	411	2360	0.820388	0.675358	1	fucO
GatR	gatY, gatZ, gatA, gatB, gatC, gatD	6	1	412	2366	1	5	411	2361	0.95712	0.618683	1	gatD
GcvB	cycA, lrp, csgD, csgE, csgF, csgG, phoP, phoQ, asnB, ysgA, tcyJ, asnA, panD, nlpA, inaA, oppA, oppB, oppC, oppD, oppF, dppA, dppB, dppC, dppD, dppF, sstT, acs, asd, gltP, hisQ, icd, aroP, kgtP, purU, trpL, trpE, trpD, trpC, trpB, trpA, mltC, rbsD, rbsA, rbsC, rbsB, rbsZ, rbsK, rbsR, aroC, gdhA, cstA, map, ydeE, ilvL, ilvM, ilvD, ivbL, ilvB, oxyR, rbn	60	9	412	2366	9	51	403	2315	0.861408	0.541778	1	acs,dppA,dppB,dppC,dppD,dppF,ilvD,oppB,ysgA
GlcC	glcC, glcD, glcE, glcF, glcG, glcB, glcA	7	1	412	2366	1	6	411	2360	0.820388	0.675358	1	glcG
GlmZ	glmU, glmS	2	0	412	2366	0	2	412	2364	0	1	1
GlnZ	glnP, sucA	2	0	412	2366	0	2	412	2364	0	1	1
GlpR	glpA, glpB, glpC, glpD, glpT, glpQ, glpF, glpK, glpX	9	2	412	2366	2	7	410	2359	1.27616	0.394772	1	glpK,glpX
GlrR	glmY, rseD, rpoE, rseA, rseB, rseC	6	0	412	2366	0	6	412	2360	0	1	1
GntR	gntK, gntT, edd, eda, gntX, gntY, idnK, idnD, idnO, idnT, idnR	11	2	412	2366	2	9	410	2357	1.04413	0.501662	1	idnD,idnO
HcaR	hcaR, iroK, hcaE, hcaF, hcaC, hcaB, hcaD	7	0	412	2366	0	7	412	2359	0	1	1
HdfR	gltB, gltD, gltF, yifE, flhD, flhC	6	0	412	2366	0	6	412	2360	0	1	1
Hfq	cirA, mutS, manX, oppA, ptsN, hpf	6	0	412	2366	0	6	412	2360	0	1	1
HicB	hicA, hicB	2	0	412	2366	0	2	412	2364	0	1	1
HigA	higB, higA	2	0	412	2366	0	2	412	2364	0	1	1
HigBA	higB, higA	2	0	412	2366	0	2	412	2364	0	1	1
HipAB	relA, mazE, mazF, hipB, hipA	5	0	412	2366	0	5	412	2361	0	1	1
HipB	hipB, hipA, relA, mazE, mazF, eutH, eutA, fadH	8	0	412	2366	0	8	412	2358	0	1	1
HprR	hiuH, msrP, msrQ, cyoA, cyoB, cyoC, cyoD, cyoE, cusR, cusS, cusC, cusF, cusB, cusA	14	0	412	2366	0	14	412	2352	0	1	1
HyfR	hyfA, hyfB, hyfC, hyfD, hyfE, hyfF, hyfG, hyfH, hyfI, hyfJ, hyfR, focB	12	0	412	2366	0	12	412	2354	0	1	1
HypT	cydA, cydB, metN, metI, metQ, cysH, metB, metL, fecA, fecB, fecC, fecD, fecE	13	3	412	2366	3	10	409	2356	1.32524	0.301463	1	fecA,fecB,fecC
IlvY	ilvC, ilvY	2	1	412	2366	1	1	411	2365	2.87136	0.274666	1	ilvC
IstR-1	tisB	1	0	412	2366	0	1	412	2365	0	1	1
KdgR	edd, eda	2	0	412	2366	0	2	412	2364	0	1	1
KdpE	kdpF, kdpA, kdpB, kdpC, rmf, rsd, uxaC, uxaA, adeP	9	2	412	2366	2	7	410	2359	1.27616	0.394772	1	uxaA,uxaC
LacI	lacZ, lacY, lacA	3	0	412	2366	0	3	412	2363	0	1	1
LeuO	dsrA, casA, casB, casC, casD, casE, cas1, cas2, leuO, bglG, yghS, yghR, gltF, ybeQ, leuL, cadC, yjjQ, bglJ	18	0	412	2366	0	18	412	2348	0	1	1
LexA	dinJ, yafQ, dinB, yafN, yafO, yafP, dinQ, ptrA, recB, recD, recQ, uvrB, lexA, dinF, phr, rpsU, dnaG, rpoD, recA, recX, ssb, sulA, uvrA, uvrD, umuD, umuC, ydjM, insK, polB, ruvA, ruvB, uvrY, uvrC, dinG, ybiB, tisB, recN, yehF, symE, ftsL, ftsI, ftsO, murE, murF, mraY, murD, ftsW, murG, murC, ddlB, ftsQ, ftsA, ftsZ, lpxC, ftsK, dinD, yebG, dinI, sbmC, hokE, cho, ybfE, yoaA	63	1	412	2366	1	62	411	2304	0.0911543	0.999964	1	phr
LrhA	leuO, fimE, flhD, flhC, lrhA	5	0	412	2366	0	5	412	2361	0	1	1
LysR	lysA, lysR	2	0	412	2366	0	2	412	2364	0	1	1
MalH	ompC	1	0	412	2366	0	1	412	2365	0	1	1
MalI	malI, malX, malY	3	0	412	2366	0	3	412	2363	0	1	1
MarA	rfaY, rfaZ, ybjC, nfsA, rimK, ybjN, acnA, yncE, acrZ, map, glnD, dapD, mdaB, yhbW, aldA, mlaF, mlaE, mlaD, mlaC, mlaB, xseA, lacZ, lacY, lacA, ycgZ, ymgA, ariR, ymgC, micF, poxB, hdeA, hdeB, yhiD, pqiA, pqiB, pqiC, acrA, acrB, putA, fpr, nfo, slp, dctR, sodA, fumC, marR, marA, marB, zwf, rob, purA, nfsB, inaA, tolC, ygiB, ygiC, decR	57	8	412	2366	8	49	404	2317	0.805996	0.62569	1	acnA,dctR,hdeA,hdeB,poxB,slp,sodA,yhiD
MarR	marR, marA, marB	3	0	412	2366	0	3	412	2363	0	1	1
MatA	flhD, flhC, ecpA, ecpR, fliA, fliZ, fliY, fliC, fliX	9	0	412	2366	0	9	412	2357	0	1	1
MazE	mazE, mazF, mazG	3	0	412	2366	0	3	412	2363	0	1	1
MazEF	mazE, mazF, mazG	3	0	412	2366	0	3	412	2363	0	1	1
McaS	csgD, csgE, csgF, csgG, flhD, flhC	6	0	412	2366	0	6	412	2360	0	1	1
MetJ	metK, metA, metF, ahpC, ahpF, metC, metE, metR, metB, metL, metN, metI, metQ, folE, yeiB	15	0	412	2366	0	15	412	2351	0	1	1
MetR	metE, metR, glyA, metH, hmp	5	1	412	2366	1	4	411	2362	1.14854	0.552142	1	hmp
MgrR	ygdQ, eptB, soxS, pitA	4	0	412	2366	0	4	412	2362	0	1	1
MhpR	mhpA, mhpB, mhpC, mhpD, mhpF, mhpE	6	0	412	2366	0	6	412	2360	0	1	1
MicA	ompA, ompX, yliM, phoP, phoQ, lamB, ompW, tsx, ygiM, yfeK, ecnB, fimB, lpxT, ldtC, tolB, pal, ybgF, cpoB, gloA	19	4	412	2366	4	15	408	2351	1.20899	0.30786	1	ecnB,lamB,ompW,tsx
MicC	ompC	1	0	412	2366	0	1	412	2365	0	1	1
MicF	ompF, lrp, cpxR, cpxA, phoE, oppA, tcyJ	7	0	412	2366	0	7	412	2359	0	1	1
MicL	lpp	1	0	412	2366	0	1	412	2365	0	1	1
Mlc	mlc, ynfK, ptsH, ptsI, crr, malT, manX, manY, manZ, ptsG	10	1	412	2366	1	9	411	2357	0.574272	0.799739	1	manZ
MlrA	csgD, csgE, csgF, csgG, cadC, rplU, rpmA, yhbE, obgE, ibaG	10	0	412	2366	0	10	412	2356	0	1	1
MngR	mngA, mngB, mngR	3	0	412	2366	0	3	412	2363	0	1	1
MntR	dps, mntP, rybA, mntS, mntH	5	1	412	2366	1	4	411	2362	1.14854	0.552142	1	dps
ModE	deoC, deoA, deoB, deoD, napF, napD, napA, napG, napH, napB, napC, ccmA, ccmB, ccmC, ccmD, ccmE, ccmF, ccmG, ccmH, modA, modB, modC, narX, narL, oppA, oppB, oppC, oppD, oppF, hycA, hycB, hycC, hycD, hycE, hycF, hycG, hycH, hycI, dmsA, dmsB, dmsC, moaA, moaB, moaC, moaD, moaE	46	7	412	2366	7	39	405	2327	0.873892	0.534538	1	deoA,deoB,deoC,dmsA,dmsB,dmsC,oppB
MotR	fliC, rpsJ, rplC, rplD, rplW, rplB, rpsS, rplV, rpsC, rplP, rpmC, rpsQ	12	0	412	2366	0	12	412	2354	0	1	1
MprA	emrR, emrA, emrB, nmpC, acrA, acrB	6	0	412	2366	0	6	412	2360	0	1	1
MqsA	cspD, mqsR, mqsA, rpoS, csgD, csgE, csgF, csgG, lfgA, lfgB, lfgC, lfgD, lfgE	13	0	412	2366	0	13	412	2353	0	1	1
MraZ	mraZ, mraW, ftsL, ftsI, ftsO, murE, murF, mraY, murD, ftsW, murG, murC, ddlB, ftsQ, ftsA, ftsZ, lpxC, mioC	18	0	412	2366	0	18	412	2348	0	1	1
MurR	murQ, murP, murR	3	0	412	2366	0	3	412	2363	0	1	1
Nac	ydcS, ydcT, ydcU, ydcV, patD, feaR, abgR, ackA, cbrC, curA, cysQ, dcp, ddlA, dld, eamA, elfA, eptA, fdhD, fklB, gltP, greB, ispB, ivy, kdgR, kduI, ligB, mdtG, mltD, mtfA, nudG, pinQ, pinR, pphB, prfC, queD, rfaH, rhtA, ybiN, rlmM, rsmF, sdiA, tdcR, torI, ugd, uspC, wecH, yaeF, yafC, ldtF, yagU, yaiS, yaiY, yajD, ybcK, ybdK, ybdR, ybeQ, ybeT, ybhD, ybhH, ybhI, ybhM, ycaC, ycaD, ycaN, yccM, ycgJ, y…	554	70	412	2366	70	484	342	1882	0.725614	0.956465	1	ansB,araF,bfr,blc,borD,bssS,csiE,curA,dkgA,dppA,dppB,dppC,dppD,dppF,ecnB,eptA,exuT,fhuF,gabD,gabP,gabT,gadE,gadX,gatD,gcvT,glpK,gltA,groS,htpG,katG,lysU,mcbA,mdtE,mglA,mglB,mscL,nanA,nanK,nanT,osmB,osmY,patD,pfkB,srlR,tdcA,tnaA,tnaB,uspA,uxaC,wrbA,yajO,ybdK,ybjP,ycaC,yccM,ycgB,ydcS,ydcT,ydcU,ydcV,yehE,ygaM,ygjH,ygjI,yhaB,yhjD,yjgH,ynfD,ynfE,ynfF
NadR	nadB, pncB, None	3	0	412	2366	0	3	412	2363	0	1	1
NemR	nemR, nemA	2	0	412	2366	0	2	412	2364	0	1	1
NfeR	nfeR, nfeF	2	0	412	2366	0	2	412	2364	0	1	1
NhaR	nhaA, nhaR, osmC, pgaA, pgaB, pgaC, pgaD, rrsA, ileT, alaT, rrlA, rrfA, rrsB, gltT, rrlB, rrfB, rrsG, gltW, rrlG, rrfG, rrsH, ileV, alaV, rrlH, rrfH, rrsC, gltU, rrlC, rrfC, rrsD, ileU, alaU, rrlD, rrfD, thrV, rrfF, rrsE, gltV, rrlE, rrfE, rsd, rmf	42	5	412	2366	5	37	407	2329	0.683657	0.76847	1	osmC,rrlA,rrlE,rrsB,rrsG
NimR	nimT, yeaM	2	0	412	2366	0	2	412	2364	0	1	1
NorR	norV, norW, norR	3	0	412	2366	0	3	412	2363	0	1	1
NrdR	nrdA, nrdB, yfaE, nrdH, nrdI, nrdE, nrdF, nrdD, nrdG	9	0	412	2366	0	9	412	2357	0	1	1
NtrC	argT, hisJ, hisQ, hisM, hisP, ddpX, ddpA, ddpB, ddpC, ddpD, ddpF, rutA, rutB, rutC, rutD, rutE, rutF, rutG, yhdW, yhdX, yhdY, yhdZ, patA, relA, rseD, rpoE, rseA, rseB, rseC, glnA, glnZ, glnL, glnG, glnK, amtB, nac, glnH, glnP, glnQ, cbl, yeaG, yeaH, potF, potG, potH, potI, astC, astA, astD, astB, astE, yeaE	52	8	412	2366	8	44	404	2322	0.883495	0.515264	1	astA,astB,astC,astD,astE,patA,yeaG,yeaH
OhsC	shoB	1	0	412	2366	0	1	412	2365	0	1	1
OmrA	csgD, csgE, csgF, csgG, flhD, flhC, ompR, fepA, ydaM, flgM, ompT, cirA	12	1	412	2366	1	11	411	2355	0.47856	0.854927	1	ydaM
OmrB	csgD, csgE, csgF, csgG, flhD, flhC, ompR, fepA, ydaM, flgM, cirA, ompT	12	1	412	2366	1	11	411	2355	0.47856	0.854927	1	ydaM
OxyS	rpoS, fhlA, flhD, flhC, nusG, mepS, iscR, iscS, iscU, iscA	10	1	412	2366	1	9	411	2357	0.574272	0.799739	1	fhlA
PdeL	pdeL, yghJ, fliF, fliG, fliH, fliI, fliJ, fliK, wecA	9	0	412	2366	0	9	412	2357	0	1	1
PdhR	glcD, glcE, glcF, glcG, glcB, glcA, mraZ, mraW, ftsL, ftsI, ftsO, murE, murF, mraY, murD, ftsW, murG, murC, ddlB, ftsQ, ftsA, ftsZ, lpxC, pdhR, aceE, aceF, lpdA, fecA, fecB, fecC, fecD, fecE, grcA, ndh, cyoA, cyoB, cyoC, cyoD, cyoE, tomB, hha, hemL, ppsA, ppsR, fumD, lldP, acpP, gmhA, fadE, ybcV, ybcW, fadL, fadM, fadH	54	5	412	2366	5	49	407	2317	0.531733	0.920303	1	fecA,fecB,fecC,glcG,lldP
PepA	pepA, carA, carB	3	0	412	2366	0	3	412	2363	0	1	1
PgrR	ycjY, ycjG, ycjX, ycjF, tyrR, mpaA, mppA	7	0	412	2366	0	7	412	2359	0	1	1
PhoB	mipA, hiuH, msrP, msrQ, ydfH, cusC, cusF, cusB, cusA, cusR, cusS, sbcD, sbcC, yhjC, yegH, feaR, prpR, phoQ, phoU, ompF, gadX, gadW, tktB, adiC, cra, ytfK, pstS, pstC, pstA, asr, pitB, phoA, psiF, phoB, phoR, ugpB, ugpA, ugpE, ugpC, ugpQ, psiE, phoE, phnC, phnD, phnE, phnF, phnG, phnH, phnI, phnJ, phnK, phnL, phnM, phnN, phnO, phnP, phoH, eda, argP, amn, yibD, agp, yoaI, yibT	64	11	412	2366	11	53	401	2313	0.98703	0.347101	1	adiC,agp,gadW,gadX,phnN,phnO,phnP,prpR,psiF,tktB,yibT
Pnp	pnp	1	0	412	2366	0	1	412	2365	0	1	1
PrpR	prpR, prpB, prpC, prpD, prpE	5	1	412	2366	1	4	411	2362	1.14854	0.552142	1	prpR
PspF	pspG, pspA, pspB, pspC, pspD, pspE, pspF	7	0	412	2366	0	7	412	2359	0	1	1
PunR	punC	1	0	412	2366	0	1	412	2365	0	1	1
PurR	purT, purC, purH, purD, purL, pyrC, hflD, purB, cvpA, purF, ubiX, pyrD, purE, purK, glnB, purR, codB, codA, gcvT, gcvH, gcvP, purM, purN, carA, carB, glyA, prs, speA, speB, guaB, guaA, purA	32	5	412	2366	5	27	407	2339	0.8973	0.525572	1	gcvH,gcvT,purE,purK,purM
PutA	putA, putP	2	0	412	2366	0	2	412	2364	0	1	1
PuuR	puuD, puuR, puuC, puuB, puuE, puuA, puuP	7	2	412	2366	2	5	410	2361	1.64078	0.278634	1	puuB,puuC
PyrR	yhjX	1	0	412	2366	0	1	412	2365	0	1	1
QseB	feaR, fimA, fimI, fimC, fimD, fimF, fimG, fimH, dnaA, flhD, flhC, qseB, qseC	13	0	412	2366	0	13	412	2353	0	1	1
RacR	ydaS, ydaT, ydaU, ydaV, ydaW, rzpR	6	0	412	2366	0	6	412	2360	0	1	1
RalA	ralR	1	0	412	2366	0	1	412	2365	0	1	1
RbsR	purH, purD, add, udk, dcd, rbsD, rbsA, rbsC, rbsB, rbsZ, rbsK, rbsR	12	0	412	2366	0	12	412	2354	0	1	1
RcdA	ybjK, ybjJ, ybjI, sulA, bluF, asr, csgD, csgE, csgF, csgG, ydeI, yagK, rsd, rmf	14	1	412	2366	1	13	411	2353	0.410194	0.894932	1	ydeI
RclR	rclA, rclB, rclC	3	1	412	2366	1	2	411	2364	1.91424	0.382317	1	rclA
RcnR	rcnR, rcnA, rcnB	3	0	412	2366	0	3	412	2363	0	1	1
RcsAB	csgD, csgE, csgF, csgG, yjbE, flhD, flhC, rcsA, wza, wzb, wzc, wcaA, wcaB	13	1	412	2366	1	12	411	2354	0.441748	0.876535	1	yjbE
RcsB-BglJ	leuO, yehF, sfsB, yecT, yqhG, ygiZ, yidL, ykiA, ynbA, ynbB, ynbC, ynbD, ynjI, bglG	14	0	412	2366	0	14	412	2352	0	1	1
RelB	relB, relE, hokD	3	0	412	2366	0	3	412	2363	0	1	1
RelBE	relB, relE, hokD	3	0	412	2366	0	3	412	2363	0	1	1
RhaR	rhaS, rhaR	2	0	412	2366	0	2	412	2364	0	1	1
RhaS	rhaS, rhaR, rhaT, rhaB, rhaA, rhaD	6	0	412	2366	0	6	412	2360	0	1	1
RplA	rplK, rplA, rplJ, rplL, rpoB, rpoC	6	0	412	2366	0	6	412	2360	0	1	1
RplM	rplM, rpsI	2	0	412	2366	0	2	412	2364	0	1	1
RplT	rpmI, rplT	2	0	412	2366	0	2	412	2364	0	1	1
RplY	rplY	1	0	412	2366	0	1	412	2365	0	1	1
RpmE	rpmE	1	0	412	2366	0	1	412	2365	0	1	1
RpoN	mutM, nth, yobF, cspC, yfcZ, fadL	6	0	412	2366	0	6	412	2360	0	1	1
RprA	csgD, csgE, csgF, csgG, ydaM, hdeD, rpoS, narP, lrhA	9	2	412	2366	2	7	410	2359	1.27616	0.394772	1	hdeD,ydaM
RpsA	rpsA, manY, fis, pnp, rpsO	5	0	412	2366	0	5	412	2361	0	1	1
RpsB	rpsB, tsf	2	0	412	2366	0	2	412	2364	0	1	1
RpsD	rpsM, rplQ, rpsK, rpsD	4	0	412	2366	0	4	412	2362	0	1	1
RpsG	rpsL, rpsG, fusA, tufA	4	0	412	2366	0	4	412	2362	0	1	1
RpsH	rplN, rplX, rplE, rpsN, rpsH, rplF, rplR, rpsE, rpmD, rplO, secY, rpmJ	12	0	412	2366	0	12	412	2354	0	1	1
RpsO	rpsO	1	0	412	2366	0	1	412	2365	0	1	1
RseX	ompA, ompC, fimB, ihfB	4	0	412	2366	0	4	412	2362	0	1	1
RstA	csgD, csgE, csgF, csgG, ompF, asr, narG, narH, narJ, narI	10	0	412	2366	0	10	412	2356	0	1	1
RtcR	rtcB, rtcA	2	1	412	2366	1	1	411	2365	2.87136	0.274666	1	rtcB
RutR	pdeR, carA, carB, gadX, gadW, rutR, rutA, rutB, rutC, rutD, rutE, rutF, rutG, nemR, nemA, fepB	16	2	412	2366	2	14	410	2352	0.71784	0.710619	1	gadW,gadX
RybB	ompC, ompW, tsx, sdhC, yifE, ompF, nmpC, fiu, rluD, fadL, rbsB, csgD, csgE, csgF, csgG	15	2	412	2366	2	13	410	2353	0.765696	0.675674	1	ompW,tsx
RydC	csgD, csgE, csgF, csgG, cfa, pheA, trpL, trpE, trpD, trpC, trpB, trpA	12	1	412	2366	1	11	411	2355	0.47856	0.854927	1	pheA
RyhB	sodB, sdhC, sdhD, sdhA, sdhB, sucA, sucB, sucC, sucD, sdhX, uof, fur, iscR, iscS, iscU, iscA, cysE, shiA, fumA, sodA, msrB, nirB, erpA, marA, hemB, hemH, cirA, acnB, grxD, bfr, nuoA, nuoB, nuoC, nuoE, nuoF, nuoG, nuoH, nuoI, nuoJ, nuoK, nuoL, nuoM, nuoN, yieP	44	6	412	2366	6	38	406	2328	0.783098	0.654227	1	acnB,bfr,sodA,sucB,sucC,sucD
S6:S18 ribosomal subunit complex	rpsF, priB, rpsR, rplI	4	0	412	2366	0	4	412	2362	0	1	1
SdhX	fdoG, fdoH, fdoI, fdhE, katG, ackA	6	1	412	2366	1	5	411	2361	0.95712	0.618683	1	katG
SdiA	gadW, rsd, rmf, ftsQ, ftsA, ftsZ, gadY, ydiV	8	2	412	2366	2	6	410	2360	1.43568	0.337477	1	gadW,gadY
SdsN	nfsA, hmp, narP	3	1	412	2366	1	2	411	2364	1.91424	0.382317	1	hmp
SdsR	mutS, tolC, yhcB	3	0	412	2366	0	3	412	2363	0	1	1
SelB-L-selenocysteinyl-tRNA<sup>sec</sup>	selA, selB	2	0	412	2366	0	2	412	2364	0	1	1
SgrR	sgrS, sgrT, setA, sgrR, sroA, thiB, thiP, thiQ, alaC	9	0	412	2366	0	9	412	2357	0	1	1
SgrS	manX, manY, manZ, yigL, asd, adiY, folE, yeiB, purR, ptsG	10	2	412	2366	2	8	410	2358	1.14854	0.449685	1	adiY,manZ
SibC	ibsC	1	0	412	2366	0	1	412	2365	0	1	1
SoxR	aroF, tyrA, yrbL, sodA, yjcB, soxS, soxR, fumC	8	1	412	2366	1	7	411	2359	0.71784	0.723627	1	sodA
SoxS	rfaY, rfaZ, ybjC, nfsA, rimK, ybjN, acnA, nfsB, rob, acrZ, ydbK, ompN, map, glnD, dapD, mdaB, yhbW, aldA, decR, nfo, yrbL, nepI, ompW, micF, poxB, pqiA, pqiB, pqiC, pgi, acrA, acrB, fpr, sodA, fumC, marR, marA, marB, soxS, zwf, ribA, fldB, inaA, uof, fur, fldA, zinT, ptsG, tolC, ygiB, ygiC, cadA	51	5	412	2366	5	46	407	2320	0.563012	0.894148	1	acnA,cadA,ompW,poxB,sodA
SraG	pnp	1	0	412	2366	0	1	412	2365	0	1	1
StfZ	ftsZ	1	0	412	2366	0	1	412	2365	0	1	1
StpA	leuO, ssrS, ygfA, casA, casB, casC, casD, casE, cas1, cas2, malE, malF, malG, malH, stpA, bglG, proV, proW, proX	19	4	412	2366	4	15	408	2351	1.20899	0.30786	1	malE,malF,malG,proX
SutR	sutR, ydcO, fliA, fliZ, fliY, cysE, pfkB, ypfN	8	1	412	2366	1	7	411	2359	0.71784	0.723627	1	pfkB
SymR	symE	1	0	412	2366	0	1	412	2365	0	1	1
TreR	treB, treC	2	0	412	2366	0	2	412	2364	0	1	1
TrpR	aroH, aroL, yaiA, aroM, mtr, trpL, trpR	7	0	412	2366	0	7	412	2359	0	1	1
TyrR	aroF, tyrA, aroG, aroL, yaiA, aroM, aroP, tyrB, tyrP, mtr, tyrR, folA	12	0	412	2366	0	12	412	2354	0	1	1
UhpA	uhpT, uhpU	2	0	412	2366	0	2	412	2364	0	1	1
UhpU	lrhA, fliC	2	0	412	2366	0	2	412	2364	0	1	1
UvrY	ydeP, uhpT, uhpU, csrB, csrC, luxS	6	1	412	2366	1	5	411	2361	0.95712	0.618683	1	csrB
XapR	xapA, xapB	2	0	412	2366	0	2	412	2364	0	1	1
XylR	araC, xylE, xylA, xylB, xylF, xylG, xylH, xylR	8	2	412	2366	2	6	410	2360	1.43568	0.337477	1	xylA,xylB
XynR	yagA, yagB, insX, yagE, yagF	5	0	412	2366	0	5	412	2361	0	1	1
YafC	cysJ	1	0	412	2366	0	1	412	2365	0	1	1
YdaT	rcsA	1	0	412	2366	0	1	412	2365	0	1	1
YdfH	rspA, rspB	2	0	412	2366	0	2	412	2364	0	1	1
YdiP	cspE, cspA	2	0	412	2366	0	2	412	2364	0	1	1
YebK	yebK	1	0	412	2366	0	1	412	2365	0	1	1
YefM	yefM, yoeB	2	0	412	2366	0	2	412	2364	0	1	1
YefMB	yefM, yoeB	2	0	412	2366	0	2	412	2364	0	1	1
YegW	yegT, yegU, yegV	3	0	412	2366	0	3	412	2363	0	1	1
YeiE	dcuC, infA, pflB, ssuA, putA, uspF, ydcT, sodC, yoaC, ftp, cysJ, argO, gltF, mdtF, yibQ	15	3	412	2366	3	12	409	2354	1.14854	0.388439	1	dcuC,sodC,ydcT
YeiL	yeiL	1	0	412	2366	0	1	412	2365	0	1	1
YfeC	yfeC, ygdR, hybE, rpsU, rpmB, rpmH	6	0	412	2366	0	6	412	2360	0	1	1
YgaV	fhuE, fhuF, nfeF, cirA	4	1	412	2366	1	3	411	2363	1.43568	0.474023	1	fhuF
YgbI	ygbJ, ygbK	2	1	412	2366	1	1	411	2365	2.87136	0.274666	1	ygbJ
YhaJ	yhaK, yhaL, bssS, ybiJ, yhhW, yqjF, ygiD, yhaJ	8	1	412	2366	1	7	411	2359	0.71784	0.723627	1	bssS
YiaU	yiaT, yiaW, yiaV, waaP, adeP, gltD	6	0	412	2366	0	6	412	2360	0	1	1
YidZ	rof, rbsD, ppiC, malE	4	1	412	2366	1	3	411	2363	1.43568	0.474023	1	malE
YieP	ykgE, cusA, ybiX, dauA, yohJ, rydC, yieP	7	0	412	2366	0	7	412	2359	0	1	1
YjjQ	ybhL, yfiR, dgcN, yfiB, ymiA, yciX, gfcA, flhD, flhC, ompC	10	0	412	2366	0	10	412	2356	0	1	1
ZntR	zntA, rsd, rmf	3	0	412	2366	0	3	412	2363	0	1	1
ZraR	zraP, zraS, zraR, cspB, yjjY, yrdD, acrE, cpxP, exuR, fliA, glnA, glnH, rpoH, ssrA, raiA, rfaD, yhhY, sspA, gadW, yhdW, mdtL, pnp, tnaA, tnaB, rmf, mgtA, fhuA, cspA	28	4	412	2366	4	24	408	2342	0.820388	0.61428	1	gadW,mdtL,tnaA,tnaB
Zur	pliG, znuC, znuB, znuA, zinT, ykgM, ykgO	7	0	412	2366	0	7	412	2359	0	1	1
acetyl-CoA carboxyltransferase	accA, accD	2	0	412	2366	0	2	412	2364	0	1	1
ribonuclease E	rne	1	0	412	2366	0	1	412	2365	0	1	1
small heat shock protein IbpA	ibpA, ibpB	2	0	412	2366	0	2	412	2364	0	1	1
threonine&mdash;tRNA ligase	thrS	1	0	412	2366	0	1	412	2365	0	1	1
